# Supplementary material for: The effect of human mobility restrictions on the COVID-19 transmission network in China
Source: PLoS One. 2021 Jul 19;16(7):e0254403. doi: 10.1371/journal.pone.0254403 (PMC8289089; doi:10.1371/journal.pone.0254403)
Supplement: S1 File — (ZIP) [file pone.0254403.s001.zip]

Archive with 35 entries (32 files):
- DataSubmission/
- DataSubmission/beta0PostSample.csv
- DataSubmission/beta_ktPostMean.csv
- DataSubmission/InternalPostMean.csv
- DataSubmission/ExternalPostMean.csv
- DataSubmission/Amatrix/
- DataSubmission/Amatrix/Adj_m0116.csv
- DataSubmission/Amatrix/Adj_m0123.csv
- DataSubmission/Amatrix/Adj_m0129.csv
- DataSubmission/Amatrix/Adj_m0125.csv
- DataSubmission/Amatrix/Adj_m0126.csv
- DataSubmission/Amatrix/Adj_m0130.csv
- DataSubmission/Amatrix/Adj_m0131.csv
- DataSubmission/Amatrix/Adj_m0122.csv
- DataSubmission/Amatrix/Adj_m0128.csv
- DataSubmission/Amatrix/Adj_m0117.csv
- DataSubmission/Amatrix/Adj_m0118.csv
- DataSubmission/Amatrix/Adj_m0120.csv
- DataSubmission/Amatrix/Adj_m0119.csv
- DataSubmission/Amatrix/Adj_m0127.csv
- DataSubmission/Amatrix/Adj_m0124.csv
- DataSubmission/Amatrix/Adj_m0121.csv
- DataSubmission/Amatrix/Adj_m0204.csv
- DataSubmission/Amatrix/Adj_m0203.csv
- DataSubmission/Amatrix/Adj_m0202.csv
- DataSubmission/Amatrix/Adj_m0201.csv
- DataSubmission/RawData/
- DataSubmission/RawData/NewInfections.csv
- DataSubmission/RawData/NewDeath.csv
- DataSubmission/RawData/NewRecovered.csv
- DataSubmission/RawData/Out2020.xlsx
- DataSubmission/RawData/In2019.xlsx
- DataSubmission/RawData/In2020.xlsx
- DataSubmission/RawData/Out2019.xlsx
- DataSubmission/RawData/move out percent.xlsx
