# Supplementary material for: The effect of human mobility restrictions on the COVID-19 transmission network in China
Source: PLoS One. 2021 Jul 19;16(7):e0254403. doi: 10.1371/journal.pone.0254403 (PMC8289089; doi:10.1371/journal.pone.0254403)
Supplement: S1 File — (ZIP) [file pone.0254403.s001.zip › DataSubmission/beta0PostSample.csv]

Anhui	Macao	Beijing	Chongqing	Fujian	Gansu	Guangdong	Guangxi	Guizhou	Hainan	Hebei	Heilongjiang	Henan	Hong Kong	Hubei	Hunan	Jiangsu	Jiangxi	Jilin	Liaoning	Neimeng	Ningxia	Qinghai	Shandong	Shanghai	Shanxi	Shaanxi	Sichuan	Tianjin	Xinjiang	Xizang	Yunnan	Zhejiang
0.338458662169734	0.121784851817458	0.153742445358627	0.193047935994039	0.214207375887348	0.071238507642206	0.304020485884813	0.127890097554444	0.297230045041763	0.194770641776881	0.215060497864645	0.478187826512531	0.293526304842112	0.0772848608867742	0.540620013110376	0.322461841661543	0.229760397642681	0.449777713472055	0.327149888427241	0.13326355335897	0.212949413588361	0.190398231802773	0.105047993628457	0.19525321497045	0.190376093465053	0.202495283525804	0.197254195769067	0.169045105042971	0.245320886714603	0.218343876732921	0.10194006553312	0.26136974630485	0.371188346460779
0.373322329610352	0.160094948853155	0.153742445358627	0.193047935994039	0.265709565259357	0.0661516809681241	0.327179177656767	0.166772669075087	0.297230045041763	0.278618982171727	0.15704430897633	0.462988684596775	0.286211600217048	0.0954813503736392	0.54260159928102	0.320386452001188	0.262017932375276	0.453493431782995	0.256634054546561	0.13326355335897	0.19556255232266	0.190398231802773	0.105047993628457	0.188244899836274	0.205860975803269	0.189318088524112	0.176714085854593	0.19410196856854	0.202742711520654	0.218343876732921	0.10194006553312	0.26136974630485	0.390247058868035
0.373322329610352	0.124618363270548	0.160018293605342	0.193047935994039	0.265709565259357	0.0577141875366401	0.287980574358979	0.145585509888636	0.326941785191732	0.178246197367583	0.179472607771144	0.42741752613679	0.29124490111291	0.0743155014574941	0.545248000762766	0.320345799539741	0.27785691541437	0.434702950472245	0.256634054546561	0.158394275604545	0.158267774702238	0.190398231802773	0.183595800604317	0.177529811461525	0.17949319160309	0.312676583679772	0.209689864194898	0.164539805693499	0.193178933325436	0.283822851334231	0.0751808899580034	0.220598076360377	0.395853605976585
0.300499575571433	0.15386860442761	0.178220877228333	0.185185677820068	0.274178176499467	0.0440925289671682	0.329345827467697	0.145585509888636	0.478002966584965	0.224019218459195	0.184675665700449	0.444771066127289	0.29124490111291	0.0722639790122839	0.543802967911271	0.323303276476999	0.297957871578122	0.40643454745284	0.256634054546561	0.158394275604545	0.186347835470561	0.133797166347874	0.205106842912693	0.186605629866587	0.17949319160309	0.249663073195728	0.159187403351307	0.168115786996058	0.214436381827167	0.288788032860072	0.100495711501718	0.220598076360377	0.391849146384008
0.366294065689625	0.324990910689373	0.174458835540086	0.191842043281279	0.253896305938598	0.0440925289671682	0.329345827467697	0.155057466400713	0.478002966584965	0.224019218459195	0.185908024931776	0.46693409135884	0.277613449750155	0.0644861177275946	0.544751566660324	0.308530983740322	0.265790219299224	0.40643454745284	0.355792966068501	0.172125792011903	0.177694970451015	0.219343062100602	0.131821978786667	0.20348099374754	0.153212033427658	0.262377853013611	0.20185184908321	0.175534298024059	0.150176656995907	0.228528822506387	0.100495711501718	0.167432176091641	0.381798819679681
0.323956954293471	0.203684332255077	0.182309984170451	0.205647503004587	0.276506114591585	0.0504258080596909	0.294747065173581	0.144866505117857	0.392439766955026	0.249288593728914	0.1718268359681	0.465993753641577	0.277613449750155	0.084636099897953	0.539587574254406	0.35817421015512	0.257785292403281	0.398226055111324	0.355792966068501	0.172125792011903	0.191938313955303	0.260993420973395	0.131821978786667	0.200364179166545	0.167902072474695	0.184530796868261	0.173535740174976	0.204236519043562	0.196801584611956	0.246141796713297	0.131997414353096	0.167432176091641	0.406723653520933
0.344161367545029	0.148658339644746	0.15983153142418	0.206598140017446	0.201222744945157	0.0728468173919086	0.320424533811746	0.171334008680041	0.276016112189799	0.249288593728914	0.1718268359681	0.441827605950793	0.276870823204327	0.0724315529840635	0.536985472504825	0.355822503285929	0.282895076825791	0.434445666761743	0.355792966068501	0.23336725387802	0.173970599529064	0.175584485002598	0.183759556507205	0.207755771564117	0.184773155513694	0.283585194345296	0.187255183666691	0.179193362611388	0.196811374963664	0.210630994268737	0.131891821175564	0.167432176091641	0.404185080808848
0.34075494650358	0.181957860872948	0.139217019002249	0.186194025741846	0.201222744945157	0.063788562339322	0.292496417422589	0.159197575814176	0.278157778437357	0.214034594237526	0.1552079085071	0.444917505223613	0.271547456780587	0.0290806768184524	0.549689876615894	0.358722916861318	0.256946265962837	0.434445666761743	0.317301770532755	0.199008848856452	0.184777333399723	0.175584485002598	0.173116111736404	0.183362774355139	0.201912165985587	0.211155278210507	0.187255183666691	0.198992033458597	0.269229371388773	0.319260959709872	0.151173106730283	0.167432176091641	0.403728681976958
0.316022279017596	0.181957860872948	0.170526036774349	0.186194025741846	0.201222744945157	0.0698406697215841	0.299628287955866	0.127859543931945	0.280645243095792	0.164590192565941	0.144005134387421	0.444917505223613	0.264952078063359	0.0653180822266691	0.538910409656809	0.358722916861318	0.238287043494605	0.425485687196115	0.188213709253476	0.15247914439048	0.167405915415869	0.266132257255746	0.167661993041189	0.198443498145464	0.203837831937911	0.183907785641226	0.187255183666691	0.198992033458597	0.203717631431345	0.253342330011258	0.112313815234975	0.211574958319647	0.375128112374936
0.33890787986337	0.14008155049232	0.165366545291558	0.18938611424619	0.201222744945157	0.0706162775353569	0.350278521829832	0.164367614677911	0.280731823493626	0.188044055323855	0.158616409635353	0.3735534170971	0.290901514491451	0.0877918279872914	0.542702793856293	0.342916011169113	0.286180555101728	0.483525113715027	0.286848051467972	0.15247914439048	0.229464866323298	0.307247263404698	0.167661993041189	0.204950927373982	0.179786527706	0.18487695136545	0.214899944659895	0.191165570495527	0.166205991356385	0.253342330011258	0.1215767120069	0.215586432913535	0.429399883773473
0.353681018662839	0.137265215746854	0.18615269648529	0.19289880920573	0.272375120198976	0.0596664668274586	0.32733610384727	0.14979470519888	0.246672946357617	0.183385437579489	0.166154063127488	0.425299568954989	0.293340769913824	0.0731634894586123	0.540238581620502	0.337822363462494	0.296232812519719	0.455023410347998	0.301929137565483	0.158961408101154	0.229464866323298	0.178633230879938	0.24137853569167	0.184166722637136	0.156852175636981	0.193756272027096	0.189665103217702	0.195336291782082	0.206484875445955	0.233527475868569	0.123452041164207	0.169043516386796	0.423056900076151
0.338722369677413	0.143145928444761	0.204290268540257	0.212030998269229	0.249298772020862	0.0564460767725435	0.368301049673201	0.2426147258921	0.246672946357617	0.183630851175394	0.219532139085393	0.540979840998632	0.304757605755989	0.093789903920636	0.544554313010718	0.359108836005553	0.309051590683936	0.416368979884295	0.361539660499758	0.190642525441749	0.112509443279404	0.209209383770248	0.466080085444297	0.184166722637136	0.204547495369097	0.222226059340482	0.195178597331995	0.195336291782082	0.165539238835951	0.160976684517031	0.123452041164207	0.206596481685524	0.400473834794344
0.319988251466156	0.123361131047413	0.158318501051802	0.212923757924804	0.376479796275914	0.0478352263390753	0.368301049673201	0.171473405637418	0.404894960259685	0.183630851175394	0.153599648743691	0.43985672660064	0.276972435375057	0.0497940888388005	0.544554313010718	0.31982461262311	0.292258703537377	0.468161929574104	0.361539660499758	0.155925966378302	0.112509443279404	0.258013234794881	0.294069497709589	0.200870687878161	0.204547495369097	0.214825231617293	0.228481662987012	0.189570908966603	0.173251863889152	0.160976684517031	0.0727001277617157	0.194482427663952	0.369441379738078
0.355288769916909	0.317663725284661	0.153740717404532	0.196638922371962	0.262597982839113	0.0571718859002172	0.343426853855857	0.177887249700568	0.375696708220332	0.223820154792961	0.12720002299106	0.475030683443516	0.276972435375057	0.0575283491373647	0.543452293544862	0.31982461262311	0.259339462964671	0.424603650137153	0.279097129032171	0.158674656588881	0.112509443279404	0.258013234794881	0.294069497709589	0.198019745482475	0.173164175898894	0.231242505745122	0.197113047367128	0.167321389418964	0.173251863889152	0.19242131840221	0.135746291074877	0.194482427663952	0.435106027740426
0.363032886018038	0.109368732032938	0.175735267092397	0.221304499005478	0.307797866963519	0.0654204579706922	0.357158413619027	0.181425591073826	0.328593754584906	0.215526390962955	0.178000411362181	0.454628317124933	0.268801012257311	0.0722437370264173	0.540459834508304	0.363494364406745	0.251993160152549	0.455337084420484	0.306372412541832	0.130815690726504	0.112509443279404	0.191777770343116	0.188740164874961	0.176980232511219	0.165019368268929	0.231242505745122	0.235039783046262	0.167321389418964	0.302826801533983	0.322892706849904	0.324651008870709	0.250198818013276	0.394254282082417
0.322319429888928	0.109368732032938	0.15164678187764	0.166201270378759	0.262656343089283	0.0580190366153971	0.28355975914999	0.156230853567645	0.317344440454149	0.210230620257934	0.143428002883025	0.508274638952983	0.268801012257311	0.0706716305188639	0.541053999263038	0.363494364406745	0.268614302185101	0.475130299941785	0.390756726645034	0.130815690726504	0.112509443279404	0.252273180066678	0.174352735871817	0.213881451999761	0.173263701718635	0.215353257486261	0.235039783046262	0.18392776949676	0.211035713076337	0.294315501031468	0.324651008870709	0.250198818013276	0.394254282082417
0.322319429888928	0.108126649848409	0.162574951199681	0.188465612002601	0.270528275636467	0.0764822006825698	0.302767886131521	0.18468162900158	0.242335375330069	0.176046477082574	0.143428002883025	0.462717720380312	0.29020907867377	0.0745570936798883	0.547232491180767	0.361291630068321	0.28678845812924	0.464548841177338	0.290301965693625	0.194921980764876	0.112509443279404	0.203620098326476	0.297930294377473	0.198786143125729	0.208034799211625	0.250078188759419	0.207940393403414	0.162150872446199	0.231886779534094	0.376488641759621	0.18607024565759	0.250198818013276	0.349282293321094
0.32340431895749	0.108806041273342	0.174190271083247	0.193196087671199	0.249830143071568	0.06331775021626	0.348580894229901	0.163004326522767	0.320060201188621	0.176046477082574	0.191525417040551	0.40578846424961	0.29020907867377	0.0759245082509073	0.546631298200815	0.300414713702344	0.237433566078684	0.445123876575298	0.270858421416129	0.15125977445743	0.155049698001784	0.203620098326476	0.189362559058006	0.205222158607511	0.208034799211625	0.226956812942972	0.19962948625526	0.162150872446199	0.190090906257365	0.249741614380593	0.350148782703847	0.219406034526896	0.371616342574281
0.337770974496326	0.249524550941197	0.148388600718507	0.193196087671199	0.274924538297662	0.068285192438916	0.298951126790509	0.148667394256798	0.292585371573552	0.215165252823017	0.140534622957762	0.505337146711499	0.272560357514783	0.0811889848023919	0.545262543615344	0.334089543325435	0.289964234991583	0.420129723652036	0.337941310446285	0.208872809704424	0.174235276069349	0.18019587432587	0.217840878246447	0.188210475041442	0.152391554546896	0.272809048986087	0.17137118916736	0.147210640956457	0.190090906257365	0.268687100546485	0.220639425770016	0.227254069062665	0.428833448349843
0.370085423551537	0.170388834951851	0.148388600718507	0.218659120242164	0.252815455531986	0.056729731026482	0.298951126790509	0.178413021383517	0.303617671297707	0.212260459714974	0.202711883103911	0.434614177489599	0.29251653950406	0.0824339551146646	0.545548413562087	0.34066056101686	0.296221734193817	0.427044715867423	0.375024171587163	0.188168449321713	0.206752556793086	0.18019587432587	0.256596686598182	0.185898608298174	0.170253415002709	0.234932040912613	0.196447664507728	0.176859642935884	0.220240582462577	0.2353938618581	0.225661036257112	0.215242496215423	0.378801600537854
0.370085423551537	0.202431207894023	0.148388600718507	0.187056546381012	0.298405605282549	0.0960535308990617	0.298951126790509	0.162754486033051	0.318975266450803	0.206199548498476	0.175515644158937	0.439885391416533	0.29251653950406	0.0712452893352207	0.545463416979674	0.336604753918812	0.296221734193817	0.415002566489237	0.378629208666188	0.183551775107651	0.129606150235807	0.171218583568606	0.208990962004791	0.194399638329163	0.204125714094532	0.205095218386324	0.175491537978434	0.169154016055471	0.181399275153429	0.222082265266508	0.347965539039797	0.160851157380665	0.389461501098569
0.327687006043333	0.116443333467761	0.171560300146042	0.216474059455978	0.234951296404799	0.0489838032502365	0.298951126790509	0.156183068408574	0.423087113480681	0.173215609325029	0.128776589311891	0.438133976658505	0.27207964018677	0.0560527029330887	0.543374282832569	0.324921234240817	0.259740560600472	0.449200461485432	0.336510604484032	0.232720539805458	0.196553737942314	0.171218583568606	0.208990962004791	0.200182114881228	0.187716951819155	0.222216504359789	0.14074535539451	0.183010496068151	0.196208187565382	0.217111231948519	0.134665024533173	0.160851157380665	0.381320342563075
0.334081504143093	0.135192148120688	0.174189690931421	0.204493154469852	0.275082875872352	0.0489838032502365	0.318340717491828	0.199485299201724	0.423087113480681	0.184199347894995	0.130298725163571	0.46778214740787	0.264061775288293	0.0560527029330887	0.543374282832569	0.344360836792153	0.247505619191735	0.482326180686744	0.406099808328173	0.232720539805458	0.224887406772841	0.209339322599922	0.173027575933043	0.212052445117162	0.168889265999504	0.175261994504774	0.135830522783086	0.169197255961389	0.20679114798203	0.217111231948519	0.141239009626064	0.160851157380665	0.381320342563075
0.362649097123656	0.20688671467271	0.157610569006415	0.202616482171715	0.257694694617438	0.0489838032502365	0.339088965596298	0.165314735230767	0.377896075626894	0.160093194911691	0.130298725163571	0.471561621799584	0.26113139674591	0.0864784715145167	0.539464501028177	0.378751444221842	0.278064566501116	0.45532785640293	0.319118113674275	0.213287061504823	0.173270135220231	0.225449943331512	0.189833534230263	0.212052445117162	0.183074547167659	0.215133432469898	0.184962875062871	0.169197255961389	0.202005518089906	0.267319983950481	0.116767976406109	0.160851157380665	0.381320342563075
0.342862492300623	0.163745504343173	0.157610569006415	0.201886497001303	0.222643354946068	0.0746788028239566	0.334372346525762	0.165314735230767	0.282854298723776	0.195000789129927	0.179372438749523	0.457361540216356	0.294590437200287	0.116914349654767	0.545732230243054	0.29533509666938	0.272720868065831	0.465534262528585	0.290900788311254	0.201242677646584	0.168336572989685	0.228087970284278	0.291382542479472	0.189312431020865	0.183074547167659	0.240401541408014	0.183459598510877	0.169197255961389	0.202005518089906	0.241785433876149	0.124868659463425	0.274024178409324	0.407412259019167
0.344178933286435	0.211501356363083	0.167236470973526	0.192568403153726	0.312595633557269	0.0746788028239566	0.321502107552849	0.189139317388904	0.282854298723776	0.254487009879866	0.191513114007673	0.503540064260179	0.304464367370174	0.0893489586464715	0.546970232690765	0.29533509666938	0.321789890896052	0.478636795308836	0.353224750951048	0.163609486911469	0.182966227918632	0.174944604655484	0.193046594919489	0.18680624357811	0.156337086830716	0.212664882382376	0.182987091849736	0.180956163628242	0.214572313039748	0.224266736246688	0.0876355303161813	0.177180326790341	0.361913547277675
0.324500414552552	0.211501356363083	0.199640616069706	0.22814061229506	0.265975766662826	0.0527679221372006	0.33266313414899	0.162718532548378	0.362079200383647	0.210983931658437	0.13597319109448	0.421630220002436	0.275545506974458	0.0814560888492407	0.542696377784801	0.29533509666938	0.265438569650936	0.394972278966007	0.193533916236553	0.143458458343347	0.130070804723883	0.1912283996198	0.193046594919489	0.191503568695509	0.16465408498432	0.160452124649991	0.179701722537303	0.197648531203194	0.172963480202411	0.272221382698735	0.178348705130768	0.252117125169437	0.432273926796437
0.334443040860834	0.169001410579297	0.185075973079625	0.178580089902047	0.324065266679678	0.0708167454234011	0.335820797193364	0.202364888135218	0.343815727416185	0.185483618117407	0.140586192167672	0.475093878029752	0.264379415597094	0.0622798622356528	0.544515722441063	0.29533509666938	0.284273030068159	0.463349007542788	0.364502234290832	0.187508270883132	0.23577333594802	0.170127710858566	0.437793192112241	0.200740853811991	0.148781727265835	0.237802200030949	0.22422010886215	0.156498949308037	0.172963480202411	0.272221382698735	0.116033556482795	0.252117125169437	0.378466962214083
0.348549116000641	0.130537171057461	0.14986926977929	0.187023754125703	0.324065266679678	0.0560196063163148	0.33637434715706	0.172601531103065	0.273186004575105	0.185483618117407	0.166354402252416	0.478345792305161	0.264379415597094	0.0622798622356528	0.544515722441063	0.339727316785795	0.219562762242026	0.463349007542788	0.291463969273403	0.187508270883132	0.233786477596312	0.27887394692855	0.211576856649676	0.189895811427221	0.179627603847922	0.211183240626978	0.171187640431053	0.194739163253991	0.237670203061479	0.236836879861589	0.198619972218649	0.273886539963783	0.395669500603736
0.343571077829163	0.136799519531497	0.169042950858812	0.223452984702819	0.215480559655637	0.0577121972434809	0.298837043080734	0.126973654593941	0.314824351260239	0.263314559633634	0.198080032302082	0.47981165384781	0.264379415597094	0.0858023716884524	0.54708168769388	0.355921920869959	0.219562762242026	0.451837270363483	0.266461641571873	0.144412696106302	0.166922260621691	0.359431632106702	0.209975788342964	0.189808997916933	0.171989989897027	0.212803213435311	0.19572466471103	0.16980262744313	0.160928471751256	0.229860803124082	0.152799310359511	0.23717969220418	0.383771038633967
0.321200864447012	0.197251220728636	0.149225353692823	0.201144601976034	0.271161874139838	0.0804488789676482	0.327543521919765	0.126973654593941	0.471342076596153	0.263314559633634	0.198080032302082	0.450923852336313	0.297664294273184	0.0851338749561088	0.54708168769388	0.315813363250573	0.226754622972174	0.414595716882691	0.266461641571873	0.205370868802069	0.224988889673769	0.202676747043364	0.182769218894261	0.201117569679281	0.16078561170644	0.179272101769999	0.214836327399182	0.161050496937561	0.160928471751256	0.229860803124082	0.344022132047877	0.23717969220418	0.386756819903492
0.322511232592094	0.364426266310117	0.149225353692823	0.216402540649855	0.281802865497862	0.0454756950555598	0.334971978850067	0.151360606145792	0.274003890781007	0.215278060679619	0.198080032302082	0.548111171078331	0.291778367772139	0.0675157547306673	0.548135186336869	0.33000575025959	0.281802278554191	0.432755158218755	0.288039922776334	0.17481058332531	0.229113708287635	0.192156854060065	0.238746381831859	0.207128776952245	0.16878306288994	0.262873362785995	0.214836327399182	0.172752586069519	0.170755317481282	0.257006871870633	0.162165351444654	0.242082936438151	0.400026367240923
0.349962191864707	0.316746417449508	0.140963423799382	0.207845444716048	0.293584919202103	0.0454756950555598	0.332360289072668	0.198328912862004	0.328191909247481	0.215278060679619	0.165279025589132	0.446893366392781	0.296281270285233	0.0766457658059287	0.542822538391681	0.378161921751635	0.252408261304013	0.432755158218755	0.288039922776334	0.155292640416965	0.194491033881045	0.197013744182602	0.240821948556742	0.172214906006975	0.126367317098404	0.313528532815408	0.208604679334923	0.178451305263817	0.180993887974873	0.305621851664327	0.176172066397022	0.230605766847234	0.421648864515571
0.341871201340454	0.203564701900489	0.164945556769213	0.220502127241917	0.226731304291066	0.0454756950555598	0.350394544806418	0.144390646493746	0.326181456511284	0.207598438532371	0.171591237601418	0.406543527600614	0.291937755991768	0.0766457658059287	0.537788476882199	0.339503838718686	0.272720449078258	0.463221895656373	0.305734718127225	0.189899362677576	0.158062191381884	0.168344107455574	0.263326985240982	0.172214906006975	0.166299438950095	0.166871001721672	0.214044867680833	0.173700214826832	0.180993887974873	0.234059088726655	0.12801813783484	0.220664859756103	0.394266394973782
0.309209203982039	0.248936890847745	0.1792548510876	0.235815044927246	0.226731304291066	0.0651994208490487	0.343191911429268	0.161477872956182	0.337763565054975	0.250804195177169	0.188686583299339	0.406543527600614	0.301472294734254	0.0579669838796028	0.542879588564023	0.368222059186294	0.272720449078258	0.425279423693377	0.328229424777699	0.189899362677576	0.184926244983501	0.16660524697216	0.192317412409424	0.172214906006975	0.221385175999858	0.223418933014982	0.218354865508059	0.174713568361607	0.232638507919289	0.192398464365604	0.177314685576727	0.290194927644556	0.416337146646052
0.366196086494697	0.150185427018483	0.201092695050217	0.200420159756272	0.328057653204349	0.0566349354802982	0.319519845984941	0.184330500016071	0.267660290149412	0.198023565011137	0.177426256031564	0.459703930243765	0.28497317674407	0.088633278905403	0.541254349163269	0.330944117152932	0.279029003269257	0.427804264299347	0.37598676099408	0.136185082067243	0.159980331337428	0.209919874521058	0.195218548836048	0.172214906006975	0.179446894306859	0.262963045148288	0.218354865508059	0.167368066621213	0.232489680920413	0.285559254420071	0.24395760664616	0.189637229646295	0.44623203114598
0.365745212992067	0.147018985355125	0.154679435874488	0.198123745135327	0.22489171190439	0.061096877056117	0.339073659216606	0.156595031010294	0.410261929859298	0.202950196931688	0.177426256031564	0.366580832846446	0.290734122161889	0.0590167736057058	0.534793937932192	0.391547661287885	0.31449234190199	0.47411191497176	0.37598676099408	0.136185082067243	0.168588545850023	0.1960247493547	0.216688315915861	0.172214906006975	0.179446894306859	0.218022164969778	0.186522033147402	0.176311595719124	0.214353132519821	0.241662141588954	0.22739124437539	0.189637229646295	0.41223555809452
0.329687016639789	0.11880577191943	0.198722366303801	0.201042812461324	0.204908636147431	0.0523646212142371	0.326714033749076	0.150621144333143	0.410261929859298	0.199404246849474	0.159311162611617	0.474693748654903	0.300264746295746	0.0620384353121394	0.552067884754305	0.350930874880019	0.232666869962032	0.444495636462189	0.306804688820116	0.17210669603426	0.254735727972774	0.182388551936582	0.25582530629989	0.172214906006975	0.179446894306859	0.226664699589799	0.195430966081072	0.165730719271035	0.163764674475015	0.356399932076931	0.22739124437539	0.189637229646295	0.413465303991868
0.322600295007475	0.232344424863156	0.198722366303801	0.216398126947946	0.268500583891851	0.0575603816755172	0.349694272006645	0.217334868942449	0.28926264588939	0.220087246126717	0.179529494310526	0.460966523064774	0.304015442155784	0.0797692873965311	0.539756522175835	0.33595824971148	0.267811090652025	0.412314592109148	0.211163837240169	0.17210669603426	0.254735727972774	0.233789658410606	0.1659933426713	0.172214906006975	0.184332806988179	0.187697515009565	0.195430966081072	0.172699545994028	0.188242089848436	0.173032225393202	0.162934763422656	0.213882045704456	0.400995844143277
0.358804783134858	0.199594590262941	0.175142768538579	0.206261082542411	0.274539152300915	0.062505268933616	0.349694272006645	0.163085518650648	0.321254668188646	0.220087246126717	0.163775451215596	0.465511179184662	0.280527756818807	0.0632269494619647	0.545785564848802	0.348225691259763	0.252567580855111	0.464137780488334	0.256474745263483	0.157631033273671	0.254735727972774	0.206565125262716	0.1659933426713	0.210506088015672	0.164987112566989	0.204178565863914	0.195430966081072	0.157742897979073	0.255484441174554	0.173032225393202	0.237682008981102	0.220836979873198	0.447598304498487
0.34358990770749	0.215387907907276	0.187048837782542	0.20639718131634	0.299790388213276	0.0643511896764089	0.349694272006645	0.134080204575474	0.282084897669178	0.247274363545249	0.171868847557187	0.436137212726758	0.308474297752651	0.0675719038122757	0.552073238754671	0.367891900055276	0.226409482110929	0.41271478284385	0.318240035257993	0.156302951872422	0.148094949337261	0.227028446554411	0.1659933426713	0.185712183674831	0.17736037255676	0.24387766369537	0.195430966081072	0.160467172868085	0.23138034511196	0.173032225393202	0.169442690293153	0.237115709150969	0.400856478554852
0.321566270745121	0.083584464600848	0.193923622673816	0.211804295020129	0.284862469757144	0.0676171965966684	0.308718596754879	0.163814935012348	0.282084897669178	0.212386104379311	0.174701228693082	0.401464908448689	0.308474297752651	0.0807030182985339	0.541595887507073	0.332099382002829	0.226409482110929	0.448111090492242	0.319570061006475	0.189905990778342	0.198413163974193	0.222066295337253	0.198109306967593	0.182985379237142	0.172952539572533	0.290144637701669	0.189817547271923	0.180626705978215	0.212610733018302	0.173032225393202	0.196950464033206	0.27505015142628	0.415740333547333
0.337619982718631	0.150440208221719	0.160773266520354	0.200813781097668	0.26631919780543	0.0742837192893516	0.378903260369301	0.208348363218072	0.276562406089136	0.179458805841601	0.191760279033979	0.401464908448689	0.300044483624669	0.10652062347031	0.548788133256509	0.350725819563555	0.249809847486492	0.446677141131803	0.282437647550612	0.244652361705313	0.169409784285835	0.218039319781444	0.202093682097002	0.196394420010426	0.199000522505096	0.214909968462824	0.205860443684339	0.18022210776647	0.238935143714296	0.313143880710313	0.257326494217833	0.243652774999752	0.402769295969826
0.337619982718631	0.113734877460542	0.12735220820437	0.196928800806207	0.26631919780543	0.0653673120526547	0.322439379802339	0.161028803005736	0.293853715825512	0.182492352030078	0.154922934401912	0.459876494622835	0.279568069969489	0.0828569924049377	0.548788133256509	0.325444646481758	0.254973069357062	0.426784025113949	0.245782751676599	0.194628657449149	0.204722909039164	0.258595965715253	0.183817847596577	0.158935521026182	0.160503206605961	0.210317841416923	0.204063249379311	0.18022210776647	0.249456917680236	0.280023144472935	0.257326494217833	0.247162211005214	0.430912707572081
0.344281822617192	0.0807671430449195	0.151991177416775	0.173378308742745	0.285005402050048	0.0398429083307279	0.335202395554786	0.174303312436841	0.290058486525087	0.207941653302301	0.135811061507964	0.433286613048988	0.279937339603763	0.0564621263573932	0.545391477250528	0.341237353986118	0.251379424823865	0.429489096313736	0.325395002510737	0.181090262489571	0.208940026871993	0.235321671336944	0.126813651836325	0.182166730440662	0.176614902348755	0.207471055344599	0.143890096871535	0.173276007978039	0.221553159504066	0.270277158216346	0.258995943710311	0.268722521502622	0.428165121564088
0.327532910988942	0.0807671430449195	0.140347580209435	0.190784784870471	0.325621624115079	0.0600487465543173	0.335202395554786	0.153765290024387	0.266204807734698	0.187341602186516	0.189095978970693	0.413987669898911	0.29788781301393	0.0830915193015622	0.551185895816245	0.310322354798147	0.305557572138856	0.431762062674369	0.325395002510737	0.210770565586599	0.157038504507977	0.218822895665046	0.126813651836325	0.182166730440662	0.177151477718576	0.252101579031472	0.143890096871535	0.18545338000826	0.190385387740068	0.269128873803188	0.147640074065135	0.204154102652377	0.408733082822652
0.306083520297472	0.0807671430449195	0.191352352350969	0.18129258734892	0.23182702718696	0.0572101045710228	0.32851997124517	0.165931848831717	0.249663911322461	0.203368152519733	0.189095978970693	0.517745882701297	0.285042816500855	0.0591280117840325	0.543314686134725	0.368390188657362	0.248558244163401	0.47404089942057	0.31162071940691	0.175192981559563	0.238333012130674	0.218822895665046	0.126813651836325	0.190132675060313	0.153988331612895	0.206521214591865	0.143890096871535	0.149290942771068	0.177059153308289	0.354756172896031	0.182144342475114	0.248473400838001	0.427232001103379
0.324724950820802	0.146593751364427	0.166163485562148	0.18129258734892	0.203886641341517	0.0493928542420415	0.338788141889424	0.180482959776008	0.36818620921101	0.240974729999955	0.153184357109247	0.498842971011488	0.285042816500855	0.101060969873182	0.546962134215634	0.323677746659558	0.24114735724507	0.453084191853152	0.450088173862754	0.154170619057527	0.160969914463429	0.145811785149734	0.176107546469256	0.199439833855736	0.148501098133892	0.203181140936761	0.143890096871535	0.199973485139318	0.168361722685192	0.30488192480918	0.134807627948228	0.248473400838001	0.402485399513654
0.300643751370526	0.151903207608308	0.174386392515132	0.18129258734892	0.292261933125867	0.0592818925988001	0.347804411061914	0.166831511049205	0.281606237055587	0.23449270677875	0.140174854903157	0.424413647860607	0.29265010702694	0.0661884286455105	0.538276852570756	0.349880526122916	0.250570733901881	0.424865999536785	0.403629280993741	0.154170619057527	0.154257797633269	0.210324280840504	0.217606787230634	0.190941484863684	0.211481759743286	0.22130696083748	0.143890096871535	0.167383791210491	0.168361722685192	0.296633195262473	0.169152349073088	0.239451091110104	0.455230207896524
0.315205738451972	0.142962248465714	0.158848616596276	0.226962488783684	0.29010499384104	0.0707405963332078	0.311836294430585	0.184372668355785	0.295049650508275	0.196598380591448	0.163549737798927	0.427246111856329	0.274278602536247	0.0939965218740037	0.550650666701072	0.380849822549963	0.256970250368198	0.441012619600396	0.288046192061681	0.137394443850724	0.154257797633269	0.171716575207052	0.258139960973377	0.1940989648737	0.194201497306585	0.2159186247457	0.143890096871535	0.154812956561458	0.197825910028821	0.214470146811429	0.0454206737754969	0.207524075855594	0.394040061609811
0.318816315200684	0.230118386010501	0.147319975330093	0.172503676923043	0.227633279895084	0.0590743679826114	0.321829022334514	0.184372668355785	0.323674850690083	0.173664774366987	0.162674835619609	0.452788766321765	0.292927156941764	0.0723149325465743	0.546992673236986	0.295559457400397	0.261660684807142	0.436323150605909	0.278484209341058	0.137394443850724	0.200039283772418	0.209799332569652	0.262784454069203	0.229169110274111	0.144846341952035	0.25497623681674	0.236281295914931	0.174106605452328	0.196825675507253	0.221646824523865	0.134731432531622	0.182668374207134	0.397013314592919
0.314849386879253	0.166499601316611	0.156947594634521	0.213867355187636	0.235895524550083	0.0616443262692075	0.366133232088914	0.184372668355785	0.404169591242891	0.1751090969869	0.160219383809546	0.455112683025719	0.283296242433623	0.0829547618077353	0.536897781200055	0.329455815042487	0.272829704710043	0.443441749648939	0.30863605107336	0.156718449055823	0.209260404712272	0.261404770733277	0.211094458583268	0.175493238740773	0.144846341952035	0.25497623681674	0.181409824239312	0.186887873947729	0.194056591693647	0.175368070212566	0.213234950658684	0.226936913255486	0.421638920335411
0.347478398057852	0.166499601316611	0.151803449235271	0.23113753121068	0.265841576970982	0.0616443262692075	0.318054046365427	0.17840882099294	0.357282305160454	0.262930224291734	0.270292111767277	0.522244912083712	0.29133470707366	0.0829547618077353	0.539486081563027	0.375381118897498	0.266590073840726	0.464085515676541	0.496307068529951	0.139287235389239	0.243178072393269	0.261404770733277	0.191663576837074	0.175493238740773	0.144846341952035	0.211133107401143	0.159205529304549	0.184238657323987	0.194056591693647	0.325381359910981	0.176532228712919	0.202734327972387	0.421123352315531
0.347478398057852	0.215716369132269	0.170737460491271	0.202763020004086	0.316764358112175	0.0671166588975032	0.322242828563212	0.149898868484711	0.360433441736058	0.174973881306353	0.198635817484439	0.459075815493248	0.286313833343823	0.0832420756122784	0.550098873557676	0.328532277901124	0.28163410967454	0.396189043510281	0.271151416989249	0.201281670681359	0.141246219806998	0.268728047400322	0.191663576837074	0.189930423860448	0.169677150264045	0.224716330651565	0.159205529304549	0.184238657323987	0.194649160398366	0.344803532876672	0.230647063915651	0.239698859685855	0.42235361837055
0.341043193556013	0.176760420291743	0.15796709068132	0.202763020004086	0.252278656464673	0.0859674099978538	0.35018115351098	0.164913929699601	0.340387886204721	0.212101194329149	0.190208088681023	0.432123147837676	0.300053637411553	0.105905082744897	0.543345382136572	0.314587003975568	0.23833349456458	0.473166553433248	0.423975895134595	0.14823295993968	0.141246219806998	0.26827460993458	0.303681013579458	0.189930423860448	0.180049326339602	0.224716330651565	0.159205529304549	0.157246175874561	0.204436554218151	0.256482893386461	0.213702678012259	0.247989086824525	0.438519314170215
0.330358455710787	0.222490753849869	0.167835605223123	0.175184661345304	0.316962525574031	0.0550377557331933	0.344668729865982	0.177259799297793	0.291736142913825	0.212101194329149	0.204143856359516	0.470103935508743	0.271561630821146	0.0764669557769209	0.550990971426165	0.326476412824211	0.313994016903406	0.425468090008373	0.256640696258581	0.216564035092463	0.141246219806998	0.21413503233889	0.160446394282082	0.193248337167114	0.180049326339602	0.240232640182775	0.159205529304549	0.157246175874561	0.204436554218151	0.276114002400521	0.517691597324915	0.247989086824525	0.396716582186265
0.317938202698072	0.222490753849869	0.155183175409273	0.214925643991314	0.319632763712498	0.0585249736276771	0.330061089088369	0.171159358810303	0.213460300494854	0.204627326794524	0.161344945191819	0.545913321547399	0.285267872849062	0.0757293365567559	0.549166131561281	0.315629944176408	0.313994016903406	0.434203325658188	0.311168668058206	0.216564035092463	0.141246219806998	0.21413503233889	0.354376920974318	0.190808511045464	0.172320084778362	0.23044294058287	0.230961546290966	0.157246175874561	0.204969761921636	0.272783562984478	0.273546418363083	0.247989086824525	0.435249630266665
0.34397786071194	0.105573468108212	0.171708437096007	0.192563809457858	0.326385875368913	0.0626905567958032	0.337738949587	0.213618755269701	0.33232354891462	0.147404335906284	0.163271596186884	0.462321728629323	0.28622899977014	0.0756930461370955	0.544773226956731	0.321442702237217	0.313994016903406	0.477390466022452	0.301849706091922	0.232732023908446	0.146465019884665	0.236215953455622	0.202527685690794	0.21341128467804	0.205543457045146	0.209004147573717	0.205661074752902	0.161623598282939	0.207037312998485	0.303632857441275	0.0896148681888453	0.263431463957407	0.410005265888801
0.340910141391132	0.158151092217635	0.176560269240902	0.174498430726974	0.29584013389816	0.071486257261271	0.319022173962837	0.200204175131375	0.33232354891462	0.221335274422654	0.146843791409591	0.42767992665082	0.294962286425054	0.0675834956032637	0.544773226956731	0.333570491625719	0.250202235625065	0.477390466022452	0.299934792964582	0.214684432068699	0.146465019884665	0.205685267136938	0.133478864101017	0.189671407695852	0.151114519189011	0.219452696268462	0.165475353598652	0.159043083892069	0.15599414980584	0.256390345895999	0.14522573398662	0.242866956432919	0.440564844014634
0.305474585011921	0.158151092217635	0.18225179120136	0.190413366294914	0.37832235061318	0.071486257261271	0.316695242847954	0.157099029651274	0.378425543244522	0.275700752286316	0.146843791409591	0.42767992665082	0.290402026398576	0.102659652131478	0.546721632171709	0.366327550096227	0.294292808104869	0.447436912105251	0.313878974559631	0.11591068111693	0.0625509532540695	0.238194439370494	0.328334642486861	0.201064792326822	0.148440779667409	0.24137416779249	0.177622091363546	0.175229489561432	0.15599414980584	0.304625213975882	0.148566876624095	0.217845536043729	0.415329225638883
0.342499969114981	0.16483338251684	0.157709393477152	0.216746111738911	0.322472604003385	0.0656722539938704	0.316695242847954	0.134282529863589	0.282420561355863	0.220586900573463	0.153139834487516	0.42767992665082	0.282901149612626	0.102659652131478	0.544152537477626	0.366327550096227	0.294292808104869	0.398529609127361	0.502769697958752	0.158400397648041	0.213592923446287	0.241363809160623	0.255146326027943	0.179681064283669	0.184148934673869	0.218216914217324	0.253544081555396	0.175360311215935	0.225514238800672	0.288542773495195	0.340593355806163	0.220358919382061	0.399591715024747
0.332166157647791	0.355038450545552	0.161218709228681	0.174840066339072	0.26345273964952	0.0577486115012975	0.329883927625779	0.134282529863589	0.189665783762169	0.168377702839802	0.174862754618414	0.487496337555745	0.282901149612626	0.0762284818665594	0.543540440322231	0.339828414406578	0.252536641289775	0.426378440511366	0.317781281047784	0.14937404137923	0.266871342055441	0.138463070984138	0.343028711128613	0.178162925878281	0.167138994540813	0.217170128010743	0.166830067769402	0.15949195525784	0.248409618512343	0.306367119681307	0.186495590103084	0.20164638718681	0.409717048799887
0.321033684429801	0.173173930769983	0.149964857784975	0.204295520396816	0.236127771490157	0.0572802255960542	0.329883927625779	0.221716361819882	0.258489273246581	0.207314429685077	0.177378606767231	0.480299309265536	0.304956585949162	0.0730735577748786	0.548695290672762	0.355872308667608	0.238261260479852	0.40076826060832	0.317781281047784	0.155306769395012	0.17679188662503	0.138463070984138	0.200638910884726	0.178162925878281	0.14237108320557	0.221520539614897	0.173911436945563	0.159801069235607	0.166787933270765	0.24451537681095	0.119687024367527	0.215173635182641	0.409717048799887
0.327120853082258	0.102061728309946	0.153571914605968	0.214045297684983	0.236127771490157	0.0547040781827639	0.327460789327152	0.147964160038017	0.40704761827683	0.20237643039064	0.178541677289829	0.477431907210169	0.26952742106312	0.0889589362047203	0.548695290672762	0.373061569119577	0.263340527917419	0.430557158623382	0.376956032586619	0.155306769395012	0.131064226587982	0.111825901535095	0.161142240908835	0.165809000561017	0.167801114526811	0.188045649905932	0.167264865131703	0.158914558504649	0.209807137110533	0.157953492036106	0.0806453635358347	0.16910610021217	0.423794074892287
0.340576650267968	0.227061331906627	0.168963347233917	0.214045297684983	0.27173914830704	0.0575530161183352	0.300729454140626	0.175037619076423	0.317170122437249	0.185758619647049	0.176950489548201	0.474788856484077	0.273322525422372	0.0792694321916037	0.546763189224735	0.321741858753202	0.244572609147315	0.464448483468492	0.312664885249147	0.161943965463821	0.131064226587982	0.1870140212249	0.30114134987304	0.175362993145783	0.166000882745631	0.27031015938462	0.167264865131703	0.158914558504649	0.214153677759517	0.178657241975016	0.0752602802752188	0.195754546024908	0.423979823078633
0.345532378586838	0.189749413320603	0.17294347795255	0.223824208035587	0.270067881233204	0.0545414498657006	0.319873824054753	0.190178204146821	0.311703726930141	0.226229533999773	0.17245869642702	0.493212224848601	0.288976801279396	0.0862174710019213	0.545049204318225	0.336657873999403	0.255343715958017	0.415152595446252	0.302826943469571	0.159429070612505	0.185594627222074	0.262142221131522	0.287987618335306	0.200635891215873	0.154589303460204	0.191530749453114	0.122991320197334	0.168383308489553	0.163262771572239	0.290446362203323	0.163771262320358	0.195754546024908	0.414639112474455
0.345532378586838	0.189749413320603	0.172103785067679	0.195180453742206	0.258192048301184	0.0589593206980456	0.338394830609416	0.155637670386597	0.268853586450134	0.170261839078383	0.139243462246899	0.497606295512315	0.269923405292239	0.0464507419255507	0.545432908965715	0.319242756551565	0.262980708535585	0.406362334986831	0.292736758640382	0.165510157111611	0.141168616997709	0.229804268482386	0.21732955080263	0.205257677647606	0.165251830558142	0.247377948345433	0.199512518825797	0.171731212650622	0.163262771572239	0.22128430412377	0.0894276186136229	0.195754546024908	0.408467936692407
0.365557630029961	0.189749413320603	0.15224453050517	0.184226556997283	0.270341544480282	0.0589593206980456	0.336154802986569	0.203542139240877	0.362391921987674	0.218902127995453	0.155733797905999	0.40648166385651	0.277410769727697	0.0433302055767695	0.541299559246481	0.319754178877812	0.245527284750903	0.443986210860823	0.426495591314029	0.167801142292374	0.137419933491202	0.158270014684533	0.171321884199109	0.217415389978094	0.16605456901437	0.210024112945476	0.230573607893785	0.166664653921792	0.200763992579845	0.267248160687677	0.185726494052328	0.168383794330646	0.417710530025076
0.355703362871243	0.128048019337808	0.15224453050517	0.184226556997283	0.298623139928033	0.0424632315373042	0.347378033404223	0.13018194660909	0.202064662716386	0.210166466700058	0.174450235358396	0.467545763479472	0.299798602762438	0.0433302055767695	0.545282983068809	0.34942295439008	0.272299609491415	0.436142478157887	0.380900878724666	0.15016086813506	0.136292751947691	0.181989757775295	0.172361805602927	0.18924133565866	0.158607887207604	0.247927415513562	0.230573607893785	0.157212417461107	0.197636387204106	0.267248160687677	0.185726494052328	0.245812363586487	0.429760503466273
0.314868002752092	0.384134088123106	0.129119266533047	0.184226556997283	0.3093414543412	0.039858965672272	0.337582532321197	0.171541513644022	0.202064662716386	0.176601678944268	0.167003011934642	0.411810279970949	0.297998457194324	0.0665179796396839	0.545282983068809	0.301282490479723	0.242714452750642	0.404828356182661	0.356059749130925	0.148193058903564	0.159683093644137	0.242738866567135	0.180192787015651	0.182667565767082	0.181009241492729	0.20550527831828	0.166546800536878	0.122230585223732	0.205537355734116	0.244856141911665	0.174899401098656	0.191005819650345	0.408303066126341
0.358494078287181	0.11026085142119	0.154475689625468	0.184226556997283	0.199742422681697	0.039858965672272	0.33519718894892	0.163113640309176	0.202064662716386	0.244547158251539	0.179201254579215	0.493414500661044	0.297998457194324	0.0801465359843838	0.545282983068809	0.352047789118993	0.242714452750642	0.404828356182661	0.284378273479492	0.148193058903564	0.243294426919691	0.13153849088088	0.189033682067402	0.175075010040671	0.148323494565687	0.188704135752293	0.150230620322736	0.152161488213074	0.2096899248731	0.248782199813172	0.113074059894208	0.237121788875927	0.38686883315953
0.358494078287181	0.10951081215168	0.154868503795648	0.184226556997283	0.199742422681697	0.039858965672272	0.326043618799968	0.151729049111699	0.202064662716386	0.231030868034386	0.170041081059908	0.431757418905333	0.279457438814857	0.0650376997969641	0.549968311197902	0.352047789118993	0.251250944989326	0.411142653183845	0.230083112380707	0.158794608101555	0.181167981246178	0.235538519185593	0.139096741426627	0.189620868326114	0.182274618632762	0.208648503757789	0.180916103392943	0.183459143992026	0.210571462560927	0.238046638578199	0.224591856419353	0.166307212565453	0.435833931593331
0.302088908378319	0.109529451916416	0.13809143061841	0.189216481987927	0.263987611742402	0.039858965672272	0.332719861772176	0.163509828081628	0.291915142455174	0.180781933122057	0.170725685509041	0.470141579392108	0.286030672907378	0.056627231139505	0.542256815163274	0.328117002667823	0.263835170540011	0.411142653183845	0.206141151791164	0.182272454423622	0.227458714060551	0.175267212055183	0.13629490990519	0.171030275262617	0.182274618632762	0.217644245088654	0.175221652935403	0.183459143992026	0.235052233462588	0.208464387366833	0.11037135838954	0.166307212565453	0.373190299221479
0.351931733885225	0.0916250853339402	0.15241450795836	0.211843727809735	0.225471242728142	0.039858965672272	0.302612732745037	0.185554999834768	0.29141879319578	0.175521065684115	0.141865235650491	0.423327126981201	0.287772413463623	0.0603214369924854	0.538866202667141	0.338896504224603	0.256109337896692	0.411142653183845	0.298566782921829	0.122352756403513	0.227458714060551	0.175267212055183	0.143193276934411	0.195866904746987	0.153333502984766	0.225650819460206	0.217062310643879	0.158210517036165	0.210775221421103	0.208464387366833	0.16735979912759	0.173395201686556	0.398177418625832
0.329812289299943	0.108454810618398	0.172185891410419	0.178800531135206	0.255238769334751	0.0783479329057569	0.324217431780174	0.155954393967556	0.29141879319578	0.271630517514179	0.141865235650491	0.419470323714543	0.281479975503166	0.0480442920061082	0.538866202667141	0.352213290179375	0.268309796736805	0.411142653183845	0.271343750026524	0.178642938626368	0.195813795323259	0.283292329586089	0.134062553691756	0.195866904746987	0.187006469755869	0.219287699409504	0.194074335817847	0.154137593685232	0.20777952335271	0.24945908616866	0.122625040310448	0.173395201686556	0.397441339753099
0.350379242084201	0.245021912769722	0.162442144246692	0.189382028302199	0.278280207276343	0.0678543798294271	0.3101950673221	0.218191856221285	0.29141879319578	0.233664973919999	0.141865235650491	0.434687672404408	0.271102283450513	0.0800104132906133	0.547342096477179	0.352213290179375	0.235016326885852	0.457934698716563	0.238382380540833	0.194115507584422	0.19518973288395	0.211970378448028	0.134062553691756	0.19862306804817	0.201518780662287	0.225552518921285	0.189179883182851	0.172913339324368	0.181008395493795	0.219987760674799	0.226292850280053	0.215151439660396	0.390144900231609
0.322815087554927	0.299902058439749	0.153895819524985	0.183567335701868	0.270731433591257	0.0815432201802996	0.329900496879239	0.165128745433898	0.29141879319578	0.233664973919999	0.148627975949166	0.437642950300741	0.268483614489082	0.0800104132906133	0.546331499389714	0.320300116990822	0.252964441590964	0.458553063521156	0.31782270291333	0.146799773714842	0.197745988638158	0.171822372332838	0.134722306892585	0.177701802418581	0.165397663553894	0.204215383929973	0.199061574898076	0.172913339324368	0.206151044643184	0.354483341597748	0.135883905688992	0.239130701700726	0.419357268297125
0.332997623635749	0.205612198977708	0.168595732897246	0.200220259967943	0.279318685494425	0.0746564077106293	0.370774232299997	0.138693522032064	0.358112877013057	0.193210829402627	0.148627975949166	0.450485005592962	0.281448309865933	0.065213307152421	0.546008013556265	0.346189154809985	0.237383619192323	0.458553063521156	0.384605249005265	0.209411508918573	0.210337156656002	0.193706838162948	0.182866364374637	0.177701802418581	0.162829350516516	0.224289538066211	0.209994563225694	0.211678698552793	0.206151044643184	0.281800418624623	0.135883905688992	0.239130701700726	0.419357268297125
0.327735247132903	0.195992322093508	0.168595732897246	0.201834520090366	0.302528232573298	0.0746564077106293	0.328284657275314	0.138693522032064	0.455810739402936	0.232191997284716	0.189365264914877	0.453914377381852	0.275875362314202	0.0767008823418951	0.541814684565157	0.302180027262763	0.237383619192323	0.424693223029575	0.219111616579123	0.209411508918573	0.202572576828378	0.193295266703874	0.28027856127616	0.213351374100643	0.17003748994175	0.199119235131387	0.198560564569215	0.185746001591325	0.200754573378789	0.21337550805214	0.0845630188893927	0.173372545594495	0.405440712600578
0.375466677481984	0.0772355232558183	0.176628006371271	0.210811185257466	0.225504145257815	0.0598315253884953	0.328284657275314	0.138693522032064	0.300041383012273	0.217016595050832	0.168356788339221	0.516215623853997	0.268921835479123	0.0874400951195265	0.549755268750119	0.324290843753218	0.30174691404542	0.424693223029575	0.374761859339905	0.169302808327489	0.172278552974536	0.161840471314997	0.158833755258849	0.212528604490167	0.181491907680395	0.224927312359608	0.171401696484301	0.174181577948681	0.166409311239852	0.21337550805214	0.242009715006746	0.173372545594495	0.402461922682015
0.37512765934212	0.189049141567449	0.197379888411963	0.216612983159012	0.225504145257815	0.0697371247382747	0.342487017765693	0.138693522032064	0.324634146884629	0.206837252929846	0.202603116234142	0.469254494407141	0.281158726827704	0.0772589056996359	0.545605904318031	0.305016293416471	0.30174691404542	0.451904238037884	0.149963507536948	0.18510507674348	0.184658420235137	0.161840471314997	0.217269510055271	0.193787356240092	0.153203273924437	0.225740195382194	0.15612288907827	0.148417233773927	0.232374970150181	0.276935053487584	0.133023100910273	0.173372545594495	0.418712084820081
0.37512765934212	0.189049141567449	0.148908262720946	0.206501114578833	0.251433447529848	0.0616519127832399	0.314245890465287	0.138693522032064	0.309364631657057	0.206837252929846	0.202603116234142	0.499183622973943	0.281158726827704	0.073876735979682	0.545426855516211	0.326225429059133	0.25408311420316	0.421812859254855	0.297809586148009	0.142769375539383	0.187112712928472	0.217263948290895	0.285967566517741	0.198047936611508	0.177988732476466	0.323953656854104	0.216464052046778	0.135679964925016	0.185489419600432	0.269778657768376	0.224549062913071	0.207470017992455	0.392288570209212
0.32189556740237	0.189049141567449	0.154648962189331	0.20363784522915	0.223014329715974	0.06849634734225	0.301153087381409	0.18893236777003	0.278219525061862	0.252035666262898	0.163352359225039	0.520304065167963	0.29636062506373	0.095533833027371	0.544573765185074	0.326185632942147	0.273755977602139	0.472021608260593	0.31886815959283	0.163864596177411	0.20339161452286	0.158499824668187	0.210939837329793	0.179014514585727	0.175910522655937	0.220698703968209	0.189678898356454	0.147585364811656	0.222476328225318	0.352906589760393	0.176768966915204	0.215820730611093	0.409463035188798
0.303973361177616	0.189049141567449	0.179269689320288	0.217144151814676	0.283292595533139	0.059678893032678	0.347799481858574	0.167171097206582	0.278219525061862	0.202770365738478	0.20751325979789	0.389422661328403	0.293670388022039	0.103431186458075	0.536213280593412	0.333448787340005	0.255086001199595	0.441824594862854	0.298664365219292	0.174144646531065	0.125386821515327	0.234208944795832	0.210939837329793	0.19997315067163	0.170381195840556	0.23294283059506	0.196741468022451	0.184564104036131	0.222476328225318	0.300418484521845	0.151495469561062	0.194789607232766	0.387981936701379
0.335155979728297	0.287386880611717	0.169431115945065	0.191020563316419	0.26459810291059	0.0596514729718231	0.358001350527326	0.158484186703941	0.263328127482462	0.163893004959629	0.1807333076803	0.389422661328403	0.28283562522191	0.0967047241392725	0.536213280593412	0.316930026497713	0.253579931073937	0.478570167806807	0.324123903082649	0.203811813731007	0.184008144899685	0.234208944795832	0.210939837329793	0.187804257212133	0.187508897104516	0.246138583753281	0.168903090780287	0.171407428837682	0.206702466730061	0.23378014665119	0.157496193286454	0.203698085158359	0.386626965098634
0.336228285262694	0.0826954606469789	0.16446727882824	0.216304652701541	0.254829498772222	0.0796034334130258	0.389572061549802	0.148183390395013	0.301303531048773	0.184219514632717	0.200384921821795	0.549311335933459	0.289568760932895	0.0891709150358223	0.542131437859583	0.366185061733453	0.295804353372186	0.444599273155558	0.302547495235106	0.161663617638875	0.199206242052568	0.209330987538333	0.210939837329793	0.197137203701163	0.151015437596713	0.227020596926935	0.20865918521969	0.17878474584386	0.203809281775789	0.236360211228502	0.157573910456267	0.226859875147353	0.411986833584668
0.34372638764323	0.158145993662419	0.199012295092861	0.220476089465603	0.329825407967839	0.0796034334130258	0.319254360785016	0.214504415341976	0.341216428565741	0.179915924678982	0.174019588146919	0.437825787951753	0.284232400016481	0.0758181135528433	0.543166636026085	0.322029848617542	0.295116879529761	0.443818565579504	0.37328347303723	0.161663617638875	0.257331606564438	0.207257885060899	0.300670699524638	0.181170967787503	0.151015437596713	0.234070761895495	0.189147257627537	0.152661468289991	0.206258438361133	0.214774365768462	0.125605715011878	0.195506022487024	0.39010617391515
0.319304868329233	0.103284354717791	0.179629549552866	0.225001222468988	0.26059184644087	0.0414435216230485	0.348809677093737	0.185177175318899	0.480413040071486	0.205775309792766	0.192078951360708	0.487863870130324	0.284841640404866	0.0758181135528433	0.539946056875964	0.322029848617542	0.295116879529761	0.442156884373015	0.343978558580742	0.143320749181999	0.207557339735046	0.192757581263715	0.163358092981673	0.212035968720508	0.204475363077737	0.2252657636984	0.215445562718561	0.195655824899927	0.204167417246942	0.286587824449363	0.239289596253507	0.226990349418272	0.417543488557628
0.349705570268651	0.103284354717791	0.179629549552866	0.225001222468988	0.228142043310236	0.0495875556715593	0.354319371258247	0.203368957231103	0.262589974157354	0.184199342475583	0.192078951360708	0.451513276223412	0.274722912150157	0.0837717707311236	0.544390255403346	0.352129865987811	0.26985857688495	0.442049444838488	0.248900380388702	0.162043593082534	0.129135870975702	0.239873814793954	0.240872771062358	0.181968428849185	0.201788015516867	0.233513128880737	0.201382916442351	0.20130357584295	0.235011037407993	0.259567651300531	0.176739324736438	0.225725467532194	0.40668358675659
0.347293180044597	0.189252027590197	0.179629549552866	0.211113325614908	0.27552718709493	0.0569865294500344	0.324674232418782	0.167946064117353	0.262589974157354	0.248519894523479	0.18238179090618	0.523076424347001	0.27487504753107	0.0826878285897841	0.542430418690912	0.346909845778595	0.26466000224179	0.470810339210581	0.240898716751334	0.16180380794787	0.236459345216182	0.170452308367044	0.196474774598752	0.186209344798376	0.177292327362006	0.233513128880737	0.201382916442351	0.180219079282226	0.280904012322727	0.313220706929095	0.142556495144231	0.19991570433038	0.398842670735016
0.316170077477288	0.123185398135029	0.171472832096557	0.207790838278846	0.297927310852233	0.0719332280246785	0.35598470641601	0.165180651542877	0.26624003628008	0.246050670715165	0.144905611141168	0.433679757209441	0.27487504753107	0.0800175516185026	0.544593246183185	0.331368650650528	0.293051073802204	0.410048555228378	0.374357074042947	0.178948228803371	0.283285604520269	0.194096555472599	0.299869166491146	0.205265671154963	0.194586869264802	0.182588751035252	0.201382916442351	0.155806910024504	0.266763550103958	0.265611177829703	0.248119078479325	0.181342402419466	0.398842670735016
0.307425406097498	0.123185398135029	0.19919290784963	0.207961839142203	0.255666686554527	0.0973537746827686	0.326410030571494	0.200163829027565	0.312173114751222	0.195146294990251	0.158263153209591	0.406464108308517	0.300911917177074	0.0800175516185026	0.551700265202471	0.334827698968859	0.246975697279836	0.446207353587	0.384570931139673	0.178717931890375	0.146923517955183	0.226663711198034	0.310384460924282	0.215109322600623	0.150632453996629	0.188338876989045	0.200906114569983	0.170129078537867	0.226202063636538	0.219477743853071	0.193407789698764	0.181342402419466	0.407537826428791
0.340004525892871	0.33203816446661	0.182316880701195	0.210549121945785	0.275063600276941	0.0714268321559223	0.326410030571494	0.201556210301851	0.317079317714847	0.272814353661761	0.158263153209591	0.469164350777412	0.291402914867878	0.0650261819264881	0.540354716037332	0.333456090719587	0.246975697279836	0.446207353587	0.310046544657456	0.201152273159969	0.202519891154568	0.180119546770973	0.164460115781135	0.187817187137434	0.150632453996629	0.272772359307803	0.195644305725326	0.175342115348663	0.171361401878712	0.281003554895481	0.403341548764569	0.181342402419466	0.377553536061346
0.340004525892871	0.175754917712265	0.146035511176842	0.213980374037393	0.245979832351055	0.0796717906211908	0.324928563619527	0.186159640903937	0.317079317714847	0.200850512460908	0.158263153209591	0.488677675885361	0.300679659451207	0.076348507447175	0.550533248568031	0.335309199436805	0.259001655916842	0.441302347870556	0.29324343015049	0.168452781211833	0.202519891154568	0.163163408064469	0.176253051907258	0.211132754924696	0.153211118343698	0.200516066028021	0.195644305725326	0.161547965830007	0.213084267485966	0.21046397807663	0.139004093737689	0.257433404336195	0.402841886732414
0.34095666752417	0.277114743048791	0.183859050726932	0.204962459847267	0.283462608166316	0.0576326240865172	0.362576339740333	0.165622876298095	0.247709823018208	0.247484864519237	0.180660423688118	0.486917703220006	0.270414464150295	0.057074025397539	0.549799193832185	0.304452091919238	0.281447158622705	0.475855658170291	0.320408313370557	0.164114805784574	0.203408686267473	0.177008476549344	0.154365892791844	0.18921279138554	0.199655283437819	0.244377686150219	0.224598873773376	0.205929167824149	0.265969025525717	0.322599508683814	0.298131143845962	0.257812795655777	0.400234643678103
0.307189995995062	0.0603627534915289	0.178614550346543	0.185893789347345	0.212771615223656	0.0537984488124725	0.327882526193029	0.170065349985366	0.267486286451817	0.247484864519237	0.158921465147373	0.475302691820788	0.285151137115246	0.0815223802266863	0.540453841525042	0.350116590697562	0.299941422304522	0.468080100863894	0.318016181481499	0.178180743806336	0.221476847923457	0.24377573260799	0.154365892791844	0.206625653386353	0.167220493887609	0.202845825234443	0.2099102700622	0.176952233842327	0.186154882821796	0.215915664013325	0.142353243910544	0.257812795655777	0.411638901346177
0.352618819784299	0.0603627534915289	0.182857878796039	0.220233542864127	0.262399487939994	0.0637685006366042	0.331983039957073	0.164960000765938	0.267486286451817	0.253183605565627	0.188389951042413	0.465621609972154	0.299843935583274	0.0802009035493816	0.550158385158448	0.316794426843465	0.299941422304522	0.490724124781192	0.243686777111721	0.167208096300181	0.209456790921792	0.224251164931767	0.133678049820653	0.204782076601644	0.22307176346743	0.226271614907914	0.208331628716632	0.171764722908712	0.172100507539455	0.282649481257765	0.127947817833089	0.257812795655777	0.413100592014467
0.322403098036313	0.0603627534915289	0.170576961186534	0.198921824103536	0.278912633689991	0.0880177763477126	0.316521363880554	0.190610110661288	0.357131842484863	0.222915762105011	0.217423258682291	0.482863017088918	0.299843935583274	0.0802009035493816	0.536967241732992	0.350093855764286	0.23033140657628	0.451886891791697	0.408981550778785	0.226585684055855	0.262473172702356	0.216981446233267	0.170889731916131	0.192449224593179	0.18400537868335	0.244919248471912	0.184794870480953	0.181586202981221	0.242837324087486	0.274000506662995	0.160835298408887	0.238943663558467	0.402450451299429
0.337900964411931	0.211204728288576	0.170576961186534	0.194580415085157	0.25451396389989	0.0590529765789813	0.316521363880554	0.177206422715244	0.309147243884414	0.220075682328559	0.182721726829488	0.441323605988313	0.301353270887392	0.07762024442501	0.547966325140183	0.333911149425473	0.252056580155968	0.456543935737328	0.273850066796385	0.226585684055855	0.255446711106949	0.170583926147739	0.303505657412991	0.186307046674599	0.18400537868335	0.249715043659454	0.16559659573358	0.188050877388259	0.195448777130973	0.370140933309749	0.106178343234971	0.198277711620458	0.392161208699322
0.324398471703795	0.197788522011917	0.164485186107774	0.204321430785663	0.225299387863182	0.0800336212346967	0.367543588379067	0.188975752702732	0.42414631698715	0.217519958376081	0.182721726829488	0.457780192237008	0.301353270887392	0.0587281283888249	0.542406072738504	0.344560762800151	0.286429810752509	0.445109664102917	0.299963071351844	0.148537144763237	0.229347918084784	0.227475464189491	0.14794011004699	0.187952089181796	0.173658103936566	0.196036299191068	0.188176880978369	0.188050877388259	0.207376182500077	0.240475197547159	0.220147991074234	0.196823397032457	0.421418766290987
0.341539834489919	0.196661076927291	0.176526569572429	0.204321430785663	0.281082902885314	0.0800336212346967	0.308307432156104	0.157022416194018	0.368717427094508	0.244638691503014	0.186617577583351	0.414559729308	0.301353270887392	0.0969807203896781	0.541218923896691	0.361304009383312	0.282419804593491	0.496653067740262	0.47629695598605	0.220138770521977	0.25893165721429	0.175980124112222	0.204568782425274	0.197951887942055	0.180968012088956	0.196036299191068	0.197373277925833	0.175966859037602	0.170562650036893	0.267087003054559	0.22197616883045	0.272911504557129	0.386411410966938
0.323139610654668	0.216116658523113	0.147661412280016	0.204321430785663	0.236670673370675	0.0939195532327581	0.320264828943157	0.183017229146707	0.403693261020553	0.215426418598324	0.262715311516485	0.466418225114329	0.318074527806215	0.0765047645915988	0.54429328680937	0.349211560393095	0.342674697269917	0.451494116048899	0.335040419764654	0.158917698262028	0.25893165721429	0.160718997805432	0.180894520929414	0.186569555335953	0.160914798435639	0.237540564852113	0.174017753072264	0.178869153990845	0.170562650036893	0.310393280720727	0.18185642508856	0.246918945840058	0.386411410966938
0.32383533596963	0.154973233551342	0.166540305884282	0.196585039970526	0.236670673370675	0.0939195532327581	0.320903711099679	0.154888780518596	0.326428252744814	0.248511064445821	0.184654610057018	0.480205678676409	0.297468436007498	0.0842324324848872	0.54429328680937	0.321291217928117	0.289591613720789	0.453248391040966	0.29234756275448	0.169071983231157	0.161664558439359	0.198000318276522	0.161484861911157	0.189128955654142	0.169504110420165	0.216102867860604	0.168230518311805	0.191512358832684	0.203087946294201	0.236629151976319	0.18185642508856	0.21784050994476	0.419126042598395
0.366057393716627	0.238860377891446	0.194758426639554	0.209636618184937	0.236670673370675	0.0805627579996264	0.35663693329531	0.192951010535312	0.299322659931075	0.199950922531143	0.184654610057018	0.480205678676409	0.288355567709697	0.0842324324848872	0.547861687476721	0.363437394468952	0.305983449700497	0.409777199814538	0.303525824483884	0.171321636864293	0.170011888973298	0.209293502471723	0.210966185155983	0.189128955654142	0.182810338009079	0.216102867860604	0.219288534440102	0.18354209986822	0.225233464666088	0.178910409667116	0.196201707596298	0.174422279268352	0.386524531243024
0.328622542648699	0.221454035715648	0.171452523738493	0.209984565820207	0.236670673370675	0.0800899386931659	0.336079738899448	0.215442060670803	0.299322659931075	0.261062094743092	0.164047533313057	0.433079790052264	0.274174118858713	0.0869339899159215	0.551362147291544	0.314106327985588	0.242471339593038	0.409777199814538	0.292790433939828	0.176873737769658	0.114386286302593	0.183530297378117	0.210966185155983	0.19132820953902	0.172530854029901	0.246245139757379	0.219288534440102	0.18354209986822	0.20274843733639	0.280718257086117	0.196201707596298	0.174422279268352	0.443133472122254
0.334476593049171	0.221454035715648	0.188642579979457	0.19435570673339	0.250635200119791	0.0684027068327939	0.338118067084084	0.215442060670803	0.327453072609893	0.193719416061283	0.191775812088718	0.428351865299999	0.2870113923831	0.0844072967809615	0.542366642991918	0.360621861336126	0.278320044031525	0.466749633673675	0.306865576324456	0.200345697674448	0.130838792350144	0.171654918455529	0.111829425419456	0.19376592236485	0.166822174861208	0.246245139757379	0.186867883805724	0.183770429406692	0.1994992758475	0.231306055543671	0.142383780735321	0.19866363896228	0.392771657420479
0.343121359252982	0.178130622477304	0.146231328976542	0.211093842418998	0.254619851137575	0.0618660293947805	0.323633708770294	0.177946474147359	0.385428403076561	0.193719416061283	0.178108381239972	0.428351865299999	0.276279209092159	0.0844072967809615	0.545442766661553	0.306658772135908	0.222686523598017	0.463675213388386	0.28694998032395	0.153984408089888	0.185958259926584	0.19853862721164	0.236957817840232	0.184236839827292	0.145340881520601	0.226261738613288	0.186867883805724	0.184461098637497	0.203824353354221	0.23274897389461	0.111260795221632	0.242878359890214	0.407468748402038
0.33722482609503	0.0961159853900027	0.166999359381446	0.215007928695299	0.274809219814297	0.0781419700661689	0.347232568134979	0.179891317881392	0.301125490352072	0.213722854913858	0.141957416283669	0.451274317226702	0.306042586492022	0.0895819196690734	0.539682925085822	0.306658772135908	0.265897106182658	0.455039673001349	0.242207124286364	0.153984408089888	0.204926202842196	0.19853862721164	0.183038582784367	0.202508994009617	0.215312321127196	0.230264459535417	0.19566834702162	0.171039641544108	0.248686857182384	0.271161178216888	0.111260795221632	0.236583130228394	0.415705024737149
0.315838368730218	0.0961159853900027	0.165960768115784	0.186493668442959	0.268700200359416	0.0720239752602635	0.347232568134979	0.161670891593279	0.41372334764341	0.237936522852269	0.141957416283669	0.451274317226702	0.288341544419738	0.0980204064108344	0.544691025669906	0.306658772135908	0.223005462998234	0.509344883806192	0.445753947848895	0.26635188776689	0.195681141508336	0.292048138170032	0.19010915866197	0.195416672809471	0.215312321127196	0.211398270716548	0.19566834702162	0.171039641544108	0.158004114352558	0.271161178216888	0.0805015704871189	0.229475910238659	0.420703629109071
0.330118035295995	0.162820146186356	0.153396199353925	0.186493668442959	0.295614221655625	0.0720239752602635	0.347232568134979	0.177745544038148	0.34470082515718	0.300833504436755	0.18625899644307	0.490585295273862	0.261720958698765	0.059730715243116	0.540398673343994	0.306658772135908	0.223005462998234	0.425838042554835	0.445753947848895	0.137618508429874	0.153804902742244	0.250534241689576	0.374411293368854	0.184623437806989	0.182713368981566	0.244984397970949	0.216846046275582	0.185345000784808	0.145019971773493	0.30853436471323	0.166651034315653	0.229475910238659	0.379656343894389
0.330118035295995	0.148016076466205	0.185842355561259	0.218724174411297	0.246654050545124	0.0483441758074982	0.368958570380128	0.150222919748477	0.348111418996333	0.239597684795446	0.174057335684911	0.455363080318778	0.298180422323173	0.059730715243116	0.546246051100251	0.387845177686605	0.29796509422858	0.43744638926241	0.384061793616135	0.151067595093893	0.273464770838222	0.204632874728389	0.225598547937212	0.212810372718136	0.1701252717978	0.181483150541935	0.151271733335251	0.159661704181783	0.208286245454314	0.192252810324327	0.038365974018814	0.256146474840431	0.408834015853335
0.383221930181284	0.148016076466205	0.185842355561259	0.219142928416645	0.285406752810475	0.0633232763881003	0.298033678478922	0.134422029857788	0.357433744413763	0.251205196009784	0.161397085859709	0.495512124839765	0.287530860834683	0.059503327246918	0.545674736441766	0.320942495369745	0.29796509422858	0.465394472979224	0.384061793616135	0.185409052032595	0.11238969166729	0.198265265860956	0.234843551098875	0.194777263592669	0.1701252717978	0.203680158522581	0.184656873489902	0.176960738370131	0.204397856761152	0.221580708620658	0.136635161949258	0.2612076396064	0.40399946787111
0.316870123949637	0.166541573224436	0.185842355561259	0.196999928716631	0.285729031845903	0.0629502156780561	0.299954482990496	0.134422029857788	0.349898656254355	0.226659331402858	0.179527173334882	0.478027331559288	0.263832788444489	0.0764950777869048	0.548961797177986	0.371493184915537	0.228745452646203	0.414778341229288	0.473365085945036	0.173044718355712	0.11238969166729	0.214310232298626	0.12828152614515	0.217211945070172	0.1701252717978	0.228376327862398	0.189825019549392	0.176960738370131	0.176344304143758	0.223087733962	0.173770165648865	0.203428869183787	0.382261030206943
0.316870123949637	0.0950821116262271	0.165499817036806	0.190317617732621	0.206576998847123	0.0629502156780561	0.314626508268321	0.134422029857788	0.349898656254355	0.221859692075748	0.179527173334882	0.449584424144481	0.278633941478626	0.0447183806211293	0.543219401738114	0.371493184915537	0.246014881523252	0.41189723333005	0.265130178958825	0.167037475140603	0.11238969166729	0.268228171481671	0.12828152614515	0.215514928600376	0.193131560615581	0.191045735396566	0.203588180079864	0.170521127721866	0.165626944451514	0.278716620917639	0.156947713258953	0.203428869183787	0.395846576890123
0.33965562839058	0.221141687505414	0.151700580830166	0.227303230837022	0.228078975617195	0.0612312716326838	0.309946877500392	0.194855223665853	0.37164330980023	0.220068337179835	0.179527173334882	0.432864373083124	0.260139432098347	0.0538871544493579	0.535406730613131	0.319115031629936	0.248211209650287	0.4821880375154	0.278832593646884	0.163485519452105	0.11238969166729	0.274007514051996	0.185185224350712	0.177959506409255	0.184222810836398	0.190367673208741	0.160015001326371	0.162414270597648	0.174583179524192	0.278716620917639	0.364470468207006	0.169134229136416	0.403830821436422
0.321503110429383	0.0956079620772186	0.172393053389018	0.194826749508648	0.228078975617195	0.0448065085948905	0.317233581056009	0.16208169489285	0.292748207733026	0.186729066630305	0.199439281136384	0.446010850220014	0.272920053544366	0.0521376713959979	0.546231908944925	0.313630759137965	0.269937453133916	0.4821880375154	0.278832593646884	0.236113467902782	0.182980045603628	0.207728531762552	0.218242445555668	0.221042185072743	0.162423459728091	0.203822833686296	0.196516683939024	0.144846939320232	0.204281844416798	0.154176336874286	0.143168414973145	0.169134229136416	0.416982138469042
0.332144060093279	0.0956079620772186	0.184353686497789	0.201974903253503	0.228078975617195	0.0673411783312511	0.324458436544102	0.16208169489285	0.345927369172717	0.202930597430729	0.199439281136384	0.490479264538149	0.302469462440751	0.0521376713959979	0.544397297041737	0.331187677484381	0.268733497072888	0.466969822060145	0.308433366802439	0.153885243356943	0.141305629682007	0.256066579421162	0.131612418588774	0.183530927599043	0.192915173763411	0.196371995462952	0.196516683939024	0.158550599768929	0.184007190447225	0.346991005025935	0.127492865384227	0.211415117388814	0.438000467941506
0.332453214928673	0.147440549412362	0.184353686497789	0.183636294716246	0.274496772553798	0.0756944638371765	0.335119349802251	0.181113368808554	0.345927369172717	0.20614416075326	0.18158706566227	0.493973852708928	0.272283731403657	0.0676996583422807	0.546379752824657	0.332007179984089	0.25916633894892	0.466969822060145	0.263965372867218	0.153885243356943	0.194811058215847	0.196503956660527	0.12864317101023	0.18545356791349	0.168299043383434	0.207150296233461	0.174203975388539	0.176242276164286	0.184007190447225	0.255541623716156	0.0829993053350626	0.22054447009356	0.365175927487972
0.341958588691635	0.0838721221675239	0.167712088780992	0.183636294716246	0.236443473656315	0.0662919044543478	0.335119349802251	0.164750955897691	0.277840657438545	0.221773885767194	0.196326922797526	0.425708940256078	0.307363475588629	0.0734641738635569	0.546379752824657	0.309408890235419	0.25916633894892	0.4822691441211	0.318778834396537	0.114336913210623	0.186524092882533	0.196503956660527	0.160072167330136	0.190372041390557	0.168299043383434	0.221473260825119	0.174203975388539	0.171109113843375	0.215545575313755	0.255541623716156	0.41854613470663	0.217229938041746	0.405773490194343
0.348715400274563	0.188261542478021	0.179877375172891	0.202735275763632	0.236443473656315	0.0654653218741064	0.286794100010345	0.156294486006192	0.316685788513614	0.200513680602308	0.154409953025731	0.469544531271748	0.287618097765599	0.0651278974131313	0.547230186572193	0.322784524814595	0.281839823212294	0.469111399967682	0.283432929877576	0.178556713305159	0.194406485949808	0.21140346830608	0.202068538169369	0.178672759036111	0.141954897223926	0.219992149103832	0.170235649858288	0.181769542218375	0.188786390371638	0.302371256286941	0.394048751362961	0.189131799198228	0.419604701829862
0.348715400274563	0.122742291061873	0.163900044778961	0.201254884784326	0.179657991960242	0.0443394890722733	0.349750579577563	0.160412512497457	0.310585351532317	0.206811801022228	0.211021616176255	0.531005012326091	0.273871799948316	0.0789662281816968	0.540511175865089	0.324587448553889	0.255839847935235	0.469111399967682	0.229682302153984	0.168757922321105	0.188268126750582	0.135919016727179	0.212751562713037	0.199214988909103	0.179292741185879	0.209482569376575	0.156143388626119	0.160612221772783	0.273258162164376	0.352011989075058	0.10805959902262	0.124997000428671	0.395807160696095
0.339748632517842	0.22161164532546	0.150107338936619	0.183878474584103	0.269072936443664	0.0551085169726907	0.318003112475132	0.228779318081644	0.29630407610448	0.198656799537353	0.211021616176255	0.487585785781862	0.282499478029834	0.0644941170788563	0.539349752393256	0.332562892957952	0.255210396172609	0.396546492306953	0.229682302153984	0.145762341366224	0.160237888883165	0.208474408236941	0.212751562713037	0.188523760669537	0.176529095132983	0.209482569376575	0.216377822505985	0.160612221772783	0.185273155813089	0.294106721371543	0.179983189515194	0.244182613020217	0.393574879566897
0.350073245490041	0.22161164532546	0.13749820651802	0.210480418782403	0.269072936443664	0.0753081174839425	0.349842376575163	0.177001616097161	0.363976543216778	0.211441893531672	0.15449580181937	0.487585785781862	0.269765805169155	0.0809492975717422	0.544525442704724	0.38791070033914	0.227607676143163	0.46063262319399	0.320853601711305	0.182892679152721	0.195265128162932	0.2751036452327	0.188202127909999	0.218033945837383	0.19261555729701	0.214835030979186	0.224764592357669	0.168035653154363	0.25614604812871	0.287379470790138	0.153872739208228	0.231416643545077	0.394643872977231
0.356121410597013	0.196048805837765	0.185259117166625	0.2037768959207	0.266066673677481	0.063478829886198	0.326607683120954	0.183306092308285	0.360042328237526	0.206550486118274	0.198166767347465	0.397703983608919	0.269765805169155	0.098203356288741	0.533736826986487	0.353340713237692	0.276816428490319	0.428544836813362	0.318015600028263	0.163761546273702	0.141003608531376	0.1974143961512	0.14408862682597	0.201682397305499	0.143838466102337	0.196839867308494	0.194620521185385	0.156024845485684	0.166851893248512	0.229215489051037	0.30079221679186	0.198844221553331	0.427872042255813
0.372135432143577	0.229950770192019	0.171192986631842	0.215866069054803	0.283767471003614	0.0902398672567068	0.329903394844273	0.172656968524419	0.371484959109849	0.258064630303992	0.183756018722566	0.515469394574476	0.296105133489527	0.113940610038521	0.541182566487018	0.342246843737469	0.249680335721436	0.443437156227877	0.313449521604603	0.171369431777792	0.142463054061253	0.191553499337843	0.195258167305473	0.185923016603359	0.205498111901628	0.194933071425572	0.170191560653175	0.169700282095617	0.166851893248512	0.242342853452453	0.137318896473263	0.207835724804856	0.421067944095398
0.336240137770983	0.196854418004059	0.170047633877888	0.201092253004136	0.237987161831586	0.0669052475634756	0.351885598743092	0.227471570177815	0.335358697462499	0.258064630303992	0.148034640099585	0.515469394574476	0.299187863939379	0.0872016204076731	0.541192742513387	0.361038177702485	0.219148997627329	0.448052414020987	0.343110888374218	0.194401046526446	0.142463054061253	0.183041092562316	0.353845317502183	0.201076398202325	0.166128999585845	0.215082108643567	0.174211698978367	0.212902490823962	0.166851893248512	0.23910882174068	0.24341488456693	0.196326381390941	0.42117116658208
0.310443921055861	0.131818722400095	0.170047633877888	0.196780325249046	0.257876079274424	0.0639110424421075	0.320292652313337	0.187090724893196	0.293590268306416	0.258064630303992	0.177985246079898	0.504751248233643	0.299187863939379	0.0566419788187715	0.545768320538308	0.396560986737015	0.272617604448462	0.465313824773498	0.192388159236082	0.163914054239777	0.144777312645412	0.201657830623822	0.353845317502183	0.183183833696621	0.177054270145331	0.224651842669516	0.213833287914906	0.165799609408191	0.166851893248512	0.34467174877081	0.226857021612865	0.198035771469887	0.413978196470382
0.31532946815385	0.131818722400095	0.153924206044769	0.177727171086532	0.295989248770951	0.0637183813036956	0.305385585582618	0.165759388709698	0.348337871370913	0.260633370923285	0.128471416061582	0.510320509547322	0.299187863939379	0.0566419788187715	0.547080303606206	0.36405756646823	0.276664958154849	0.428598921121523	0.25151169108984	0.174421029852291	0.188374557787976	0.186164859572705	0.253215121613577	0.205993345032571	0.177054270145331	0.148712759404665	0.225954291905247	0.165799609408191	0.216957526228306	0.176464881577309	0.0842285948641508	0.230231570927295	0.424082560218686
0.31532946815385	0.120565520887968	0.174971596747572	0.185209409962699	0.272921465301069	0.0512846938695163	0.353227779495743	0.179558535064289	0.287609970686081	0.260633370923285	0.158757876956658	0.510320509547322	0.290632696175052	0.120267695251381	0.542276589341708	0.320103540356867	0.23328058556629	0.445539096867097	0.305763185191523	0.153664434157119	0.119606345283177	0.126393197348478	0.13945192879895	0.193833490397709	0.157199971998678	0.17683928885115	0.200637580556965	0.16591848230276	0.216957526228306	0.251049191674317	0.0842285948641508	0.285484905363251	0.372511502512271
0.301219052211123	0.191659514682568	0.163266520935869	0.195700415640788	0.246332437434119	0.0625279640366507	0.304127805438384	0.188080473635254	0.326224233793692	0.174268600267798	0.116158938903936	0.450374800025106	0.264280274264194	0.0697629246892767	0.542276589341708	0.346361803276249	0.255312170440598	0.426838014224821	0.336864883865656	0.129609287239711	0.213849683278119	0.126393197348478	0.243199519262065	0.200445377173287	0.122470787140628	0.251015048339478	0.196786954834868	0.154992957265672	0.227954938684732	0.327960412773668	0.132476163987369	0.247452015853569	0.387396238593398
0.311754159242767	0.225477099108368	0.176458274040686	0.205151214428716	0.277418733112089	0.0589245894632001	0.304127805438384	0.188080473635254	0.39765019622076	0.198063005099611	0.184376021540153	0.407308856871768	0.29418851140365	0.0742415185060993	0.535313904850348	0.337449807159847	0.2092494844701	0.40953625444572	0.341815507040603	0.167046545473199	0.213849683278119	0.209858794045524	0.268430676577105	0.177190246123214	0.122470787140628	0.251015048339478	0.192218822575518	0.162320351006163	0.227954938684732	0.136091988563825	0.11066407802323	0.235473229655349	0.387396238593398
0.360970392891826	0.225025914538112	0.148162280056072	0.186958215680968	0.311939966910859	0.0618677475041213	0.30195511037604	0.150408812216435	0.266325435735942	0.179548467159804	0.166363678674799	0.430227718124597	0.291161374770601	0.0693701274286459	0.540057596279134	0.350273722646372	0.246787287577275	0.411021292767273	0.341815507040603	0.183879161307781	0.1701514664096	0.19221019176648	0.211916020295042	0.190079349431007	0.122470787140628	0.251015048339478	0.19964000718702	0.174148938325294	0.161178863336444	0.268273750944455	0.106736709475958	0.21867593092039	0.416462124871805
0.325225944370989	0.104815535058497	0.178393679161923	0.204041044978247	0.21213380646426	0.0460400478086228	0.341427895528789	0.148558230819293	0.542984578354241	0.179548467159804	0.193012225872088	0.474698017448427	0.273251626001477	0.0513194670120922	0.544864379032551	0.315985718195808	0.247953967797769	0.450927922779281	0.33590270188433	0.183879161307781	0.142868009481615	0.182643840627133	0.2140113967737	0.19130091989274	0.175303508668733	0.219314293296075	0.203276839159637	0.144150178293142	0.184798761569373	0.194721499442925	0.117573277169481	0.304162065245927	0.392332548262677
0.359359237171779	0.119049602923192	0.159052330591916	0.204041044978247	0.284815778078742	0.0608553729167646	0.330810249802284	0.191220308633373	0.542984578354241	0.179548467159804	0.182758936000919	0.478734233219466	0.280615657687816	0.0863990791628856	0.541141126127697	0.313987255955622	0.255654638930106	0.46827288130827	0.277886608390534	0.179259793332281	0.215941147490765	0.197677078102642	0.146513215757335	0.175644432181588	0.184889678912795	0.168847070970909	0.21373010572919	0.169113044774769	0.184798761569373	0.266330828969625	0.139566582586818	0.186036567114858	0.42427440486196
0.359359237171779	0.218158773602238	0.158114956212671	0.204041044978247	0.243468001271654	0.0573731220129989	0.337579434457454	0.191220308633373	0.236988047927317	0.179548467159804	0.135440788473442	0.469961050892129	0.290119868242886	0.0533654845385723	0.544919511006991	0.320462857035107	0.263031446321242	0.454409489406941	0.357157581623283	0.204496134550904	0.208753255360447	0.246173944867964	0.146513215757335	0.17730386902216	0.139318925538125	0.168847070970909	0.200173449459797	0.161908184814093	0.184012744170432	0.266330828969625	0.259417379144652	0.164822043732671	0.436619735979739
0.317628781467313	0.0959356300403881	0.144879541419442	0.202646356084709	0.220973861885626	0.0693625157826276	0.331883074559175	0.162611962842748	0.263488969399237	0.179548467159804	0.133427893686989	0.54213418955734	0.306120468995829	0.0798549575007259	0.544808867243122	0.333497412864359	0.250238295824583	0.408226112960091	0.291811563735726	0.161565669929612	0.159385119866092	0.224318083890892	0.254642737804634	0.196912665128752	0.17401682973426	0.178906434275823	0.178847723536337	0.166269139035626	0.184012744170432	0.225637856477664	0.152126404427589	0.198605454757573	0.402089176039067
0.329258436110482	0.179523841651941	0.195269293750843	0.198698385077086	0.220973861885626	0.0489756933339942	0.326657910998147	0.180316775404435	0.30357416088094	0.20646062074303	0.133427893686989	0.430762510081186	0.273341971190065	0.0798549575007259	0.541262160418271	0.309905606599241	0.239229491463491	0.471712388283124	0.291811563735726	0.176859461808716	0.201935996055708	0.200649303442701	0.331111404100532	0.194295751892135	0.151064445391288	0.191796796952456	0.205869368813625	0.146520291862934	0.207324856180905	0.176276993037666	0.182503939813929	0.289829564944799	0.402089176039067
0.318088127924966	0.166812528547063	0.165275092914573	0.213322689080771	0.30910729194224	0.0601722648519878	0.323213096889221	0.188443166692697	0.347646682760181	0.196900988599648	0.133427893686989	0.490060259213799	0.253638908579756	0.0930709208713927	0.536941577617775	0.350519896837401	0.239229491463491	0.438387343290305	0.347503141593051	0.168332320938147	0.112313973814879	0.200649303442701	0.188841052489355	0.173352352375678	0.145187292179832	0.275932232779993	0.139261906787957	0.152419055314811	0.234919857039912	0.229321099483052	0.140508474195783	0.289829564944799	0.438942993761867
0.322003993669327	0.115704045863649	0.179714565446879	0.201122622134951	0.246762542518332	0.06146487804819	0.328344026120683	0.172189041394736	0.351670158911441	0.184238712865568	0.133427893686989	0.435753365766294	0.253638908579756	0.10916295541754	0.536111090128581	0.340418459573429	0.245982276466887	0.463206957009462	0.325597336275091	0.146476544447849	0.112313973814879	0.196527300367135	0.313829360849623	0.195915914662547	0.145187292179832	0.221244174683037	0.18539498178665	0.152419055314811	0.200724840707985	0.229321099483052	0.138741614551719	0.289829564944799	0.438324349633857
0.335026925266474	0.126905660438383	0.179714565446879	0.192414635808615	0.246762542518332	0.061965569864705	0.299854409148733	0.164805006905913	0.282707893558033	0.22380719172043	0.165628361258919	0.439625244186757	0.267271616167946	0.10916295541754	0.541949775147509	0.295215093183346	0.245697446668604	0.417099548656304	0.372390262414898	0.150064838265397	0.112313973814879	0.271426277274286	0.267097510522141	0.215585893963459	0.167834108816211	0.228784393878718	0.184033361518235	0.151239662189098	0.204569296642194	0.280423773309621	0.125865769181986	0.289829564944799	0.388939895289075
0.315573960359102	0.126905660438383	0.143703081053219	0.216855430387492	0.258806909848855	0.0743855388745588	0.318316915782513	0.166833925191736	0.282707893558033	0.221672938544126	0.171742200158568	0.428946557649977	0.309795768697884	0.0734071291414467	0.549268229735444	0.296431917442821	0.261350026559159	0.463439976361526	0.267527297052426	0.169749446942642	0.193809679535921	0.253488612933793	0.197913702999373	0.209815106668364	0.153919334918271	0.19006194148882	0.203825702809775	0.13655509009686	0.213986125366133	0.27153907927796	0.109912276193971	0.300210310858265	0.388939895289075
0.324590601776751	0.0994393456216583	0.156182347690612	0.209735187818967	0.255752167174973	0.0674276982388383	0.33616046217233	0.227590939483587	0.282707893558033	0.221672938544126	0.189946700477312	0.480706292832359	0.309795768697884	0.0670273265629351	0.550081091732478	0.333608789076421	0.243502002884326	0.459641516125921	0.267527297052426	0.145526255980026	0.234389837655884	0.239975621681307	0.116245220853953	0.209448971129393	0.153919334918271	0.249444292802351	0.191712493353206	0.18452422822537	0.248121055514547	0.197183149857204	0.294106808612766	0.2016856081588	0.404405437327386
0.326053852362349	0.150704793856635	0.162782296546208	0.248998876052382	0.27083703423319	0.0678654714897451	0.33616046217233	0.137949439468835	0.302752672726735	0.231473992037083	0.189946700477312	0.44543490044584	0.289789406136088	0.0507171221547077	0.540527088678287	0.346124554811644	0.260616820612901	0.399569980505803	0.276760603531775	0.191762398157108	0.170054925032662	0.311728355988783	0.204112728781192	0.199732083854951	0.153919334918271	0.231842060462668	0.198083023137204	0.181421913895499	0.248121055514547	0.287245609000091	0.226194401485679	0.222162635758983	0.425850316747959
0.328087656211851	0.161898003513224	0.164773379931488	0.197593004056237	0.260930351128323	0.0682587245493333	0.345685983486891	0.182293861949387	0.261067323268171	0.21540952922461	0.141824313578691	0.382845491776642	0.281341300271785	0.0611381752167367	0.544775035875768	0.356150823906262	0.278260903049391	0.399569980505803	0.25783355989475	0.163088005079522	0.19030785106799	0.184042445678946	0.188204754102837	0.181699551919518	0.166043779012624	0.231842060462668	0.166290044760937	0.194881168263131	0.214117763054028	0.236242778499843	0.226194401485679	0.198283118976912	0.425850316747959
0.328087656211851	0.196111335150114	0.16994445712056	0.20349587656378	0.298526986442517	0.0779778434251273	0.32819263291006	0.162619809854952	0.261067323268171	0.250064036330641	0.141824313578691	0.44497042998872	0.307217907506704	0.0894121862057934	0.543284804153628	0.350815754086246	0.279005892749626	0.399569980505803	0.258104475635703	0.211942803037645	0.177426297508966	0.190195077472314	0.255354340472892	0.2078917437175	0.205782943600814	0.199484257697518	0.200513957109489	0.160760719377543	0.283827718646719	0.220738303953101	0.25734882689193	0.214862696088222	0.383266167034272
0.342413406727322	0.106351605291675	0.150103826887041	0.194273583402742	0.367407034452086	0.0698924252480524	0.364942126170934	0.150723022773855	0.303073597721216	0.250465712129319	0.156173582035938	0.44497042998872	0.29324588986256	0.0756637223225498	0.547837139685034	0.348898979100487	0.279005892749626	0.397372212560217	0.316455203151882	0.166497859944584	0.174143010911677	0.166739597585839	0.255354340472892	0.188638932830893	0.143027845220043	0.207129527124781	0.207336757497756	0.192740163231327	0.201400978663068	0.167537257624286	0.107609054866637	0.207589944695311	0.383266167034272
0.337822375781574	0.157090435735512	0.168371916326791	0.215350067348083	0.227264351872711	0.0953673285995942	0.341227818272434	0.150723022773855	0.279808480792103	0.250314299353147	0.176380721120529	0.481034805475642	0.274175354461339	0.103931542042325	0.537470418515267	0.348898979100487	0.279005892749626	0.437770272829432	0.419272405176354	0.195977796269372	0.224634961949524	0.197759137251557	0.255354340472892	0.204598489071279	0.172832345153668	0.207129527124781	0.200698479822207	0.192740163231327	0.191450521747935	0.200365296232987	0.288693439647976	0.222352202375743	0.375092361792226
0.353258307103918	0.255938785368766	0.193670261024808	0.215350067348083	0.227264351872711	0.0747486888478546	0.34402965235329	0.150723022773855	0.226871346081944	0.204461670475029	0.176380721120529	0.450396081513475	0.277467647054625	0.0840811036866065	0.540734507627335	0.329730450425536	0.269341587237298	0.481021828954693	0.383349830355112	0.1712644158688	0.226935371526391	0.197759137251557	0.230814153758972	0.203433341058722	0.178570703251116	0.167451283600748	0.20106820411626	0.172078088143793	0.275994415931817	0.273504156050407	0.227924216466443	0.260965185498122	0.414406311259791
0.350077938566246	0.174057654751814	0.153420725608225	0.197701322835449	0.27097750685649	0.0629753932998525	0.300596572598037	0.1805039990346	0.345205564439803	0.221513657431036	0.188658091354569	0.482645679266825	0.30433892334956	0.0682690102670275	0.547343627737795	0.33897831261216	0.251240240128751	0.426556251414958	0.242038913818505	0.180210913584651	0.226684702007558	0.213652895270073	0.217157500788182	0.194605415088077	0.168816648504441	0.240559116160795	0.230465247704348	0.163771380962202	0.275994415931817	0.29893297703717	0.352569969406533	0.218422911086312	0.401097084828921
0.337407326050426	0.144062664780899	0.162026221096607	0.218802062553128	0.274206835217305	0.0714285180054519	0.300596572598037	0.188335542750958	0.297532044235009	0.2273841302398	0.142111794001229	0.440834120779732	0.288526539828857	0.0682690102670275	0.547343627737795	0.337051913536183	0.296205026470048	0.468741143204646	0.242038913818505	0.191524592256453	0.210112785645128	0.261299217137141	0.271821730636164	0.177772466980612	0.181875369609056	0.243174779705582	0.17087318233965	0.17118946257797	0.211611913480767	0.292127322142768	0.0950435571367821	0.245266875771794	0.401097084828921
0.334221500859058	0.150970710954509	0.162994815909867	0.18998015120524	0.2927801356184	0.0760162844416313	0.32082154855255	0.16265914054713	0.261659520804254	0.167310391184323	0.158272251900819	0.470709522303696	0.300079062189422	0.0862667243730833	0.547343627737795	0.337051913536183	0.262703398192874	0.429317487960303	0.272661111776542	0.160744627965107	0.18272436071594	0.261299217137141	0.280877376419485	0.210867173709127	0.173036863997145	0.286879778039739	0.166069568729827	0.189815649916099	0.249638319441542	0.324454372180329	0.0950435571367821	0.199563588123042	0.371679257873375
0.322102279164589	0.211276148491021	0.155178147559771	0.205233072550767	0.281672458318379	0.0430795314805042	0.321650500528012	0.186611415920889	0.379582089837488	0.21146425480225	0.166481635727269	0.453509920845677	0.323362243967003	0.0970565179859244	0.546691756506841	0.329217346989213	0.310327231583348	0.436570073574795	0.414962031717463	0.139857698285081	0.179760057034256	0.261299217137141	0.169661709256951	0.197371471290203	0.180042705148439	0.332319313354599	0.184506931635048	0.177166007488481	0.200409467054286	0.276572841592326	0.252972338402739	0.236240099004101	0.414239569205532
0.342877234926786	0.183704463738417	0.166429560325263	0.205233072550767	0.220957447737125	0.0538020283921756	0.352144333922926	0.213904725531592	0.324447667306885	0.2219940736171	0.164279663886166	0.424927913809371	0.29282056708457	0.0714152050200688	0.543892381392532	0.329217346989213	0.310327231583348	0.475987038568761	0.209643187295362	0.139857698285081	0.179760057034256	0.266626067199956	0.227205457279614	0.185944015953414	0.160119551344138	0.16942979177408	0.158018360211878	0.194727437333509	0.200409467054286	0.21121223744554	0.281942333434367	0.184454040031862	0.388445772233543
0.342877234926786	0.167031408725742	0.156697988652721	0.228463434947299	0.310359771198258	0.0538020283921756	0.352144333922926	0.162587138175519	0.400347591189905	0.20842048821101	0.211038127035029	0.424927913809371	0.267756946898501	0.0836725505080327	0.54246644456143	0.34042896741592	0.258145898869124	0.418291813559439	0.365066236401843	0.15658818960836	0.175443374345025	0.203663723193487	0.198694859487256	0.202309790746391	0.173955244821819	0.226241264171575	0.171360529870879	0.178520433320176	0.226409568813457	0.313842932174937	0.127552051136604	0.225649566625407	0.411952530993996
0.312354198086879	0.174645340548588	0.187529018663175	0.206658179466851	0.310359771198258	0.0538020283921756	0.303816997474619	0.157372026988977	0.363945242385571	0.212588368951512	0.155034514526042	0.421131057465363	0.303577966942308	0.0764968242004394	0.538416513726943	0.337993920334826	0.258145898869124	0.418291813559439	0.381411789214055	0.162761810828571	0.186958511260884	0.251958540941209	0.263229715780868	0.203874149361446	0.171092762974997	0.266572550951435	0.190918705623425	0.182459766032514	0.24831963509435	0.313842932174937	0.242003960586763	0.184880404026503	0.411952530993996
0.309070173606653	0.16589528337057	0.156006207640954	0.200636516545213	0.290086557038907	0.0538020283921756	0.335542855098929	0.185424148201406	0.359690278518577	0.236256168046546	0.150202659605332	0.409683726654797	0.273059385562805	0.0996864286703404	0.538416513726943	0.331712874923278	0.273417536459972	0.446188976661637	0.405072016301311	0.135680559595407	0.186958511260884	0.251958540941209	0.244792366098058	0.205704658559066	0.171092762974997	0.266572550951435	0.183285672768745	0.194908381012482	0.148314590095203	0.273450655903236	0.116890706859483	0.249738899892434	0.390875886868973
0.313449948624009	0.191307837095764	0.156006207640954	0.199325115602288	0.26959092037248	0.0556787210569517	0.324400305807487	0.213851075164771	0.332434627133795	0.255828893149497	0.207206902823843	0.523689332456976	0.260680405352619	0.0873796654742108	0.54846824733299	0.352186733600244	0.252729802087302	0.455079159309262	0.34942951482648	0.180826100677784	0.179191980943872	0.202741132605717	0.475872340697389	0.205704658559066	0.171092762974997	0.218933487702928	0.220627545807078	0.17891876182865	0.223464734307805	0.31799280605518	0.203980534298873	0.187646658525784	0.416097091067939
0.341284143388219	0.180032974837574	0.184570298220925	0.226757144757065	0.217407916140878	0.0768457347455862	0.338729417077199	0.152350072992891	0.371589534695126	0.202414992120507	0.207206902823843	0.503645278833843	0.279307615515007	0.0907305812637457	0.54846824733299	0.339716112485638	0.252729802087302	0.459680918576796	0.314004468752303	0.168558049670356	0.240682096443576	0.1817521482542	0.446000409691881	0.205647227460401	0.138659203938593	0.226715697716938	0.164788649262037	0.222058581334094	0.211978643921587	0.31799280605518	0.249245550944779	0.253285450770718	0.386644062428673
0.32678082074859	0.27330870353722	0.160862265531026	0.226757144757065	0.275869878383508	0.0643163624611058	0.335963595576092	0.152350072992891	0.358686941567534	0.226576257587225	0.171562317364025	0.455693201026265	0.278859116651543	0.0797571393100781	0.542553796957898	0.324249056620961	0.26989640048818	0.432079615614301	0.362856560953657	0.142984534798819	0.172008808638381	0.239101291776219	0.386275853610154	0.213645391912062	0.188616276310562	0.284344128257901	0.170822189539878	0.190956369611541	0.222734759224098	0.219060701621621	0.196833748609956	0.195492019457148	0.386644062428673
0.306619064939576	0.122869423207384	0.155824581941906	0.217928079775611	0.267281867613306	0.059281413777055	0.335963595576092	0.178312608129507	0.323600412824557	0.204585936772818	0.212579628590995	0.460299489039597	0.32106648658628	0.0643944790092001	0.542553796957898	0.341146321461105	0.243172969131072	0.461596051955776	0.260426216319615	0.142984534798819	0.141891448311194	0.195273396726387	0.350872295270983	0.19800620650749	0.181907694540192	0.248099480797056	0.176052396371484	0.162534443394331	0.208283715611326	0.270245616788226	0.223205268675128	0.155892996680503	0.386644062428673
0.350333758904461	0.171412669133063	0.181153163645222	0.20243242030263	0.27481997694747	0.0529444514208257	0.337285360006207	0.173720196027904	0.383318448979989	0.240865801445032	0.181296829048324	0.460299489039597	0.303790082770861	0.0791959778122848	0.542553796957898	0.370470311319596	0.269506612131872	0.426211942400822	0.397393585266125	0.151823275544603	0.229350531551023	0.18350308954885	0.195996103402879	0.200704790508329	0.176249158370155	0.191095251494748	0.200972595346883	0.162534443394331	0.208283715611326	0.392651941184945	0.17230361142526	0.211714489201031	0.423120408478616
0.328643576450842	0.126801893879507	0.168116183989783	0.210381087909202	0.266763299400027	0.0653488418592546	0.325025504966216	0.208267286512412	0.298209420847526	0.263168218438463	0.16085069264352	0.396611800769447	0.263365925341542	0.0559590636131854	0.542520744902664	0.370470311319596	0.297180219416699	0.465758790103331	0.304525013110526	0.20118621786626	0.220865966426741	0.18350308954885	0.19979953162026	0.202105930695675	0.191110481731268	0.239869226488759	0.165329210064595	0.195923234268827	0.208283715611326	0.247024565075102	0.112530353256443	0.22540988059702	0.416969830170225
0.341765646678978	0.103558030700876	0.16804642853433	0.188391582628903	0.266763299400027	0.0752283810443895	0.34065714541621	0.154316289327011	0.225176931887608	0.200698072549684	0.188874328188317	0.396611800769447	0.258579333815939	0.0803842150030839	0.546106564389605	0.370470311319596	0.239106582659936	0.455571051830564	0.363941545271439	0.173481977043486	0.182689214793724	0.211567258670168	0.235655917946887	0.20497060005696	0.176322491565932	0.215328928799725	0.186221882374068	0.129745555593666	0.218945220632006	0.221883150389431	0.163204882295713	0.225534398204736	0.391650244505967
0.358639703336159	0.229615535189272	0.152582111010764	0.229506588863639	0.266763299400027	0.0731375255393304	0.346010419466645	0.154316289327011	0.221112420284179	0.211317986973201	0.187568714492293	0.38606889016518	0.258579333815939	0.0827001431409252	0.543726482113816	0.388800225319304	0.233269228422888	0.413703987101159	0.287511873845301	0.104166666020403	0.200666206622833	0.257883436666949	0.14779060600034	0.209426182968959	0.16560362767738	0.268511597674047	0.188499375231746	0.171470708956716	0.185057992838648	0.21140877938502	0.163204882295713	0.18981328450566	0.423830483182756
0.349251169859725	0.138225341424088	0.174413166439191	0.229506588863639	0.273737886705941	0.0731375255393304	0.353754879373766	0.180738218402476	0.221112420284179	0.202628270669437	0.195777108858123	0.449005442787306	0.287261629733524	0.0638132485912571	0.549211165662225	0.325415142697915	0.233269228422888	0.444310831803983	0.462898655231176	0.160280122739219	0.0964776913256256	0.19041489762399	0.207098357752706	0.206060071843782	0.16560362767738	0.179266789228492	0.188499375231746	0.188523368118242	0.205921231281026	0.292948154858378	0.197203791289704	0.175819176483742	0.403242696647504
0.352184153790692	0.131258907884655	0.158910041289516	0.205355859473513	0.236232396988324	0.0731375255393304	0.334272710798754	0.191927100915651	0.382788837521578	0.213996514138194	0.195777108858123	0.45236723703674	0.281700791330847	0.0931029357908873	0.541065327509228	0.381373943632582	0.233269228422888	0.4866158102725	0.439148067272815	0.154199221887005	0.147009195722067	0.168069561371629	0.155260984969134	0.23591164371609	0.191327285160407	0.15005688012081	0.164826366582561	0.159719239560261	0.243561141424305	0.270630774021507	0.112675024110625	0.242081338886394	0.427896490879424
0.335495239696019	0.0977951163026282	0.158910041289516	0.182874397233389	0.284493965621534	0.063595598347139	0.324029166216586	0.191927100915651	0.330752027364868	0.28286065605092	0.195777108858123	0.463517911444267	0.295513097245587	0.0847074585098717	0.547625676191326	0.381615534634731	0.233269228422888	0.428284560920729	0.371505530957405	0.15895566859358	0.264954301715425	0.224106758809723	0.228634821980889	0.187129111081202	0.17039850219471	0.226443476996721	0.184812466000343	0.188780883460449	0.217583579287999	0.224413243628133	0.152550036170064	0.267603030596595	0.385611975250032
0.319049376412943	0.0977951163026282	0.1770540654575	0.182874397233389	0.223409524558425	0.0684968807527034	0.324029166216586	0.191927100915651	0.265670977772728	0.219272022453431	0.199481011517098	0.447940404688031	0.295513097245587	0.0964359897953961	0.53906464050059	0.381615534634731	0.233269228422888	0.418268708024437	0.284607865498545	0.162119528552652	0.225335748759322	0.131632390139949	0.320164288339503	0.18473036466622	0.168303262105059	0.2387755374529	0.183625006320665	0.195906946775317	0.194960850863097	0.212558813615644	0.233457156164068	0.190569529829277	0.416876233560791
0.335462223133947	0.178848095494152	0.167165046680763	0.200894147579896	0.261729958504131	0.0563690683213934	0.355111765706621	0.173980846746507	0.278882693579527	0.19229803702193	0.138519120769051	0.446501380620572	0.282391994763003	0.0676399841037699	0.54403750707338	0.381615534634731	0.240248809921907	0.418268708024437	0.272036714896702	0.137882849538801	0.225335748759322	0.173540966566301	0.210312539888892	0.16722741114548	0.184475370461918	0.199966441935523	0.183625006320665	0.195906946775317	0.221074879183318	0.249029686807055	0.109841229841979	0.158173881717487	0.385105489653071
0.343189360305998	0.17334060510995	0.146254238371632	0.208455698255695	0.31847412354646	0.0563690683213934	0.301053982879877	0.203715502564769	0.328080747861373	0.199640672434883	0.198347185258447	0.479685241316059	0.263769505357022	0.0702969734665641	0.551307541920346	0.332581200038239	0.26648382598979	0.416909122867232	0.355867249553219	0.137882849538801	0.298589429706627	0.168207990469076	0.189585476111525	0.180805191577681	0.144246408866131	0.199966441935523	0.179680254595916	0.162033741008659	0.202488435291907	0.242412820032471	0.196479634163138	0.158173881717487	0.445060351668774
0.342871242011579	0.113626514778113	0.146254238371632	0.202076543266965	0.31847412354646	0.0647784152805084	0.301053982879877	0.180106362848846	0.239616155507565	0.211163005353561	0.24288849703357	0.479685241316059	0.263769505357022	0.0647958939811824	0.548645463126627	0.332581200038239	0.287036725767509	0.416909122867232	0.287465425778383	0.137882849538801	0.153888544061831	0.1873134108558	0.299470238358834	0.207697908674814	0.180149195341705	0.234222601260901	0.179680254595916	0.166225496095135	0.182223498364893	0.231168600697204	0.247335046655106	0.261864982065759	0.446120504768719
0.323365786865576	0.104808135037719	0.171691149641794	0.201164211038777	0.275008502478883	0.0647784152805084	0.346791744525889	0.182848746478707	0.258738861943685	0.254002825001317	0.180419765682024	0.512620090908606	0.299669733010709	0.0675803328236485	0.546708092022569	0.332581200038239	0.241171076549984	0.438884698203156	0.449019948381172	0.231307086510257	0.140964906250269	0.214170948938871	0.118231015519086	0.178384231259746	0.197096213217895	0.201764473655545	0.204700883414817	0.159687276142073	0.176533824561943	0.275252732779604	0.122979674778563	0.197355156162042	0.391676761755997
0.319923250670144	0.104808135037719	0.162575229362418	0.195747686443243	0.282015921363463	0.0615647423798946	0.325334554208563	0.18375915259553	0.454460875597706	0.231762727627154	0.169471793413016	0.512620090908606	0.299669733010709	0.0891555428068245	0.542548963416883	0.348010327741038	0.281981021018269	0.475970815520018	0.278840952865069	0.174993058818695	0.158921370617042	0.214170948938871	0.118231015519086	0.206322101113454	0.180254260192908	0.179172567299385	0.175761701402612	0.191691381781195	0.176533824561943	0.356986682141473	0.312610036828243	0.191762959474221	0.409426428591993
0.319923250670144	0.104808135037719	0.163682756327108	0.211097932721106	0.239960864624507	0.0700307191585289	0.295577729480945	0.184228488121901	0.338008573071388	0.188556653550637	0.222397735346132	0.452105439748836	0.269864186133416	0.0784438111370198	0.546662551892837	0.348010327741038	0.275538897711685	0.441671905155625	0.331297778040234	0.169588918225621	0.238874999589196	0.232046248608672	0.244517362081647	0.186744494718522	0.176756672154187	0.24588961689029	0.21267896861839	0.166864665844347	0.200416477996722	0.288369587942424	0.120575866735222	0.205142595860461	0.405613248360377
0.319923250670144	0.187914274776879	0.185723186645189	0.193922667067645	0.320950461781681	0.0668584949872447	0.32647250588477	0.145633339791471	0.282105341616963	0.231448294035545	0.222397735346132	0.447453099673406	0.289887373905318	0.0672387764316746	0.539299849372243	0.345776732940148	0.272229037711598	0.427619671098463	0.326616596158632	0.206535583681137	0.238874999589196	0.236380165216894	0.348593963311418	0.186744494718522	0.187943429335797	0.155339086805152	0.199542648844895	0.18942904499719	0.241800938831141	0.288369587942424	0.261507104633332	0.19229274410113	0.382300410666197
0.359566480803776	0.348542013850915	0.175887924280012	0.172524993523182	0.23145335097041	0.0765409385746126	0.350661108347042	0.172121549205636	0.282105341616963	0.21174748403202	0.166063868699416	0.437680565984568	0.298422828099163	0.055058302074363	0.54375201965429	0.355127088193069	0.272229037711598	0.453041500038323	0.340002461709206	0.133102080961155	0.17433179491627	0.267957449408871	0.212944032769605	0.180698923146406	0.194164163718136	0.206613543013392	0.182273150825734	0.203679866823544	0.198518411264326	0.224381821153282	0.176346268274449	0.19229274410113	0.414452218414807
0.347988930155765	0.348542013850915	0.170900140428722	0.219425367986264	0.260122337959844	0.084634242463291	0.324072262737801	0.171452552978324	0.394709577251507	0.206789875462623	0.202347907441917	0.430024911347346	0.275437391605463	0.0556327907321418	0.542941469447261	0.377143419257418	0.321653277389703	0.401637176084084	0.400613568528408	0.133102080961155	0.212489318507744	0.210357977953101	0.24219347960246	0.168107333920854	0.164013074883074	0.257064082683762	0.184273465094871	0.170482999418047	0.147780550969507	0.224381821153282	0.215153564806187	0.22010473446834	0.415579250753122
0.313235699306787	0.279180003288577	0.170900140428722	0.167964756575702	0.294114084074364	0.0694433544583232	0.355273223849065	0.187929480710531	0.301607992933698	0.254028771009947	0.182286648537832	0.430024911347346	0.32511057885015	0.0706656465713248	0.541327676948007	0.321873942206874	0.258650150260124	0.439242565757309	0.329235434764285	0.155208665763845	0.20648130448333	0.138275576713467	0.153838959440756	0.198293470432855	0.199282214096051	0.222305069226476	0.193112562553165	0.169446303480901	0.147780550969507	0.256495988018233	0.0927082602353044	0.22010473446834	0.401972960496109
0.364032636778595	0.279180003288577	0.161620706141348	0.203440851782275	0.27339459767232	0.0587932160926633	0.338605183411678	0.181576460720204	0.329637592120087	0.254028771009947	0.175109206100181	0.469234207633737	0.277896188521463	0.072201492710152	0.541327676948007	0.355808193772692	0.288582148797927	0.436283156597337	0.401220991188975	0.142535294544947	0.1569480830353	0.223068510104653	0.146720313223573	0.184055078658332	0.155186385146778	0.225846469230612	0.186659556378733	0.187059857606033	0.147780550969507	0.256495988018233	0.0872194172044869	0.22010473446834	0.441000119832061
0.364032636778595	0.323873353271205	0.196653200785533	0.202273951160315	0.244294935441644	0.0587932160926633	0.378830348878853	0.195665930498493	0.360566263960118	0.211705255337799	0.162566086326652	0.447232163070046	0.29244364379616	0.072201492710152	0.551259683632006	0.344209986537875	0.27436280998276	0.444696695681152	0.277784867851163	0.214813440321402	0.202940721932022	0.169750496460075	0.246037970916168	0.200536250785403	0.203968326387648	0.204188387789309	0.198541293104703	0.187205945687225	0.147780550969507	0.245546806607006	0.231669934575302	0.237546641693547	0.394742045755467
0.319180029104839	0.180783090407793	0.161613574226014	0.202273951160315	0.257484576142932	0.0587932160926633	0.303445244286781	0.21218688887136	0.28924882881737	0.203803438319265	0.164197456327015	0.448511651655782	0.282298011494196	0.0768001995920686	0.549131953285952	0.369171567880642	0.274522804826891	0.415293879344237	0.282036387485629	0.214813440321402	0.218624501727784	0.263963719019471	0.246037970916168	0.191475170538571	0.174603150997256	0.156643826580449	0.178739799871001	0.209888272899314	0.19428830953661	0.233107224591749	0.231669934575302	0.237546641693547	0.399004286496694
0.348219691776285	0.164412665579803	0.175604749262621	0.215222264019184	0.243525353460249	0.0587932160926633	0.32901419004416	0.200126540537258	0.33974713827978	0.222506201781359	0.164169177069632	0.49985024479728	0.293804023363672	0.0546317637638566	0.538772796402378	0.340508071804377	0.282001610629847	0.473259247882906	0.270349288422631	0.204309487665134	0.218624501727784	0.168552923903504	0.19751301072228	0.188714015374926	0.161460851170381	0.165288058804261	0.188971284255756	0.186237380781789	0.235647974455116	0.259573135697197	0.142978596564856	0.261582256883048	0.387569542446848
0.373263764736081	0.164412665579803	0.155600134067386	0.192341538267972	0.260180101145544	0.049878716796212	0.346915870002711	0.209156067228887	0.385857258560554	0.238017028803961	0.138595405901108	0.386747712891991	0.305029312633401	0.0732806845964334	0.541830574782338	0.307271048260231	0.234609509815503	0.480241021823745	0.270910270294988	0.139549392638304	0.227107240316983	0.168552923903504	0.256658497040566	0.179977238559896	0.193679618393023	0.207028250508984	0.192725328839189	0.173848415090975	0.214817923269031	0.259573135697197	0.226365039989175	0.23612817428858	0.403367221511165
0.32895211832665	0.158213867548853	0.169507520167567	0.187909198428559	0.25176994919384	0.0718333288430322	0.339610976859709	0.146036977083622	0.316835986791301	0.187719045150532	0.183359836409992	0.508493573789538	0.292586404792852	0.0627154456418106	0.541437075721552	0.309997230495074	0.251782949429087	0.432684337124963	0.322436023709681	0.142935453533571	0.272195994774199	0.244498380405195	0.19707952189661	0.180215155304025	0.170702248059298	0.321047155853159	0.192725328839189	0.185516501677777	0.2639557491279	0.259573135697197	0.158920596044511	0.234151471874517	0.403367221511165
0.321365440155459	0.154258156697435	0.177620811678153	0.199379609552629	0.229386903972306	0.0629726370755207	0.339610976859709	0.180910749735076	0.304027785371625	0.187719045150532	0.147913531225291	0.508493573789538	0.28737003224136	0.0821200405509053	0.544278734742236	0.329343047052066	0.244404318222759	0.42976581952084	0.322436023709681	0.142935453533571	0.22875881463861	0.16942329598257	0.229047437396365	0.201505500758958	0.167805248440018	0.245575155477228	0.186230831193326	0.166162120955726	0.195872247941406	0.193169841894437	0.151021183217556	0.198491424113015	0.415563739811352
0.338848243119729	0.136431103542245	0.144078483360628	0.196586397745387	0.229386903972306	0.0659585067180891	0.355833584312004	0.175559660211942	0.327759699076376	0.177508638091856	0.133243653509378	0.441788187309271	0.297360084067319	0.0591330362428539	0.542437543310193	0.348749716029562	0.290872718635119	0.467476567663257	0.320630597680817	0.168252399431451	0.183742934169831	0.16942329598257	0.411451985755948	0.201505500758958	0.182550445595586	0.245575155477228	0.182201673209004	0.176041079446001	0.216284386938449	0.315556038611737	0.267313185580587	0.189945190773619	0.40391808041812
0.338848243119729	0.162558237110028	0.14530186905173	0.190103354448767	0.272290770863348	0.0919512623389453	0.341537091797477	0.141775304135819	0.324358132468299	0.243744500796084	0.160908129909586	0.460906128203816	0.288335837633472	0.0910067241467888	0.545047084555239	0.3221558518023	0.319526699695764	0.419659310406985	0.274052421469476	0.219964896202054	0.188965432594725	0.202693052260571	0.256577359217009	0.187305455175711	0.151196987869494	0.245575155477228	0.204375762307461	0.195751895746479	0.185398912606486	0.310122376097648	0.213230489271562	0.262070289100605	0.424245717754876
0.330971466462133	0.095803335941916	0.14530186905173	0.23695682915948	0.272290770863348	0.0801421023814102	0.322699987826891	0.18248907399096	0.42824257394792	0.235277780167538	0.179284940501039	0.468539584200502	0.288335837633472	0.0910067241467888	0.545913205522719	0.345876696105468	0.258354035857325	0.435885990766161	0.3316525841644	0.139870896960513	0.231166202964727	0.167096996558289	0.147997678531647	0.226678196557034	0.188768339766876	0.229472108205568	0.184291551777485	0.166932769541146	0.214649479359239	0.33172433419522	0.273403063700798	0.235531162731992	0.420124760145145
0.37625033518518	0.095803335941916	0.169948203088928	0.210229334997125	0.25988105214545	0.0544086383707794	0.328536041534269	0.18248907399096	0.364197456227556	0.187911795892991	0.194092319273662	0.397803991729189	0.288335837633472	0.0910067241467888	0.554005385206631	0.352964568529895	0.258354035857325	0.430817354089054	0.332898727612214	0.130661049423552	0.158248394423236	0.186848238378611	0.171445967360255	0.218280951763948	0.185459296426212	0.276652293980137	0.164799211282896	0.166932769541146	0.238326778621026	0.171760644327626	0.232526134790778	0.186128924546979	0.40424591853946
0.3301518716748	0.17493598128007	0.174263787643429	0.201542551103138	0.23106992393877	0.0544086383707794	0.333048380538684	0.211260505103219	0.422784040329777	0.187911795892991	0.153889900557899	0.443497080041032	0.281875985950906	0.0813477766485031	0.542774637748973	0.348895945209232	0.314714314290207	0.424467799439116	0.277054913451466	0.150582545233119	0.240365273883661	0.235340880660243	0.234568139300565	0.189608154111258	0.185459296426212	0.262843096182993	0.164799211282896	0.167986049521039	0.24262338719231	0.307260672442712	0.167298444833018	0.207710623530823	0.407346384763173
0.385149327934291	0.11687105099938	0.180522960936034	0.193983598876692	0.23106992393877	0.0635898028097521	0.332709586691675	0.150781650886717	0.305486338619412	0.184251455924241	0.155358539715874	0.451166082112654	0.306592860371088	0.0731202153604327	0.54442390242608	0.348397601705486	0.269644771778308	0.405008148091974	0.311520623297479	0.142945415041165	0.135535144132209	0.159784906802572	0.234568139300565	0.188029822969612	0.18233619815459	0.212547572288798	0.19956967487508	0.167986049521039	0.213342824329772	0.21250598518925	0.102170491326098	0.207710623530823	0.382076967124155
0.310993277708893	0.11687105099938	0.169515106665282	0.198382017359682	0.23106992393877	0.0812486941906096	0.307680060535728	0.150781650886717	0.351339885254871	0.228327667982466	0.174457880646322	0.52083168792398	0.313425583288626	0.124163459831597	0.55095844874762	0.338179892772217	0.243874447268974	0.391651464788598	0.277200243716686	0.142945415041165	0.192407830912998	0.202080389233863	0.234568139300565	0.20719397787317	0.145332851273443	0.225616206750484	0.208532144720716	0.185775490788241	0.206842918496938	0.21250598518925	0.102170491326098	0.23222692247125	0.377265197067889
0.329574342323375	0.165967161192613	0.148452579967838	0.220210656570481	0.245258191312546	0.0933012665507084	0.355283116728113	0.150781650886717	0.340358573630578	0.228327667982466	0.191116920545562	0.429406725026861	0.294642743160978	0.0684994055928217	0.553039945899273	0.354921304856803	0.243874447268974	0.446377998060861	0.358780145089477	0.145881327696281	0.179860653959428	0.202038598965073	0.21009030363234	0.20256283349511	0.179361768320805	0.230419384352575	0.208532144720716	0.15644028006143	0.216844372096403	0.21250598518925	0.268601417228757	0.23222692247125	0.394969056962808
0.341969532018695	0.250639231478267	0.148452579967838	0.193450964600092	0.226484679204029	0.0641925663201704	0.340939537412281	0.165506613990876	0.395854619491919	0.203406602738534	0.191116920545562	0.4404945496516	0.294642743160978	0.0789768183872827	0.545372696982509	0.373505795071165	0.275964152219857	0.462247545757892	0.372729634324143	0.182793348369335	0.172516456484888	0.23494426915243	0.241238988161855	0.20256283349511	0.193519867925525	0.225290633530366	0.212576669508546	0.197466419436403	0.200122529292375	0.225041668121685	0.18453453817139	0.262346519789839	0.408685874421136
0.351787851404767	0.140627549167365	0.148452579967838	0.23124956680875	0.226484679204029	0.0716807354723301	0.323723714460594	0.182574471518931	0.395854619491919	0.271391279363616	0.147238599906276	0.512891569100793	0.264274206715367	0.0789768183872827	0.544720679163816	0.371671787299697	0.27061790276489	0.462247545757892	0.254386557950996	0.140782912835606	0.266562927001801	0.23494426915243	0.220249599173821	0.183459211646456	0.182935143077896	0.20917776928568	0.181614304993681	0.180181220558893	0.261461189240001	0.23491614272981	0.117164879249668	0.208951012501444	0.408685874421136
0.343725691352803	0.0544980572302429	0.195067925308235	0.214209670372578	0.313702617708139	0.0716807354723301	0.32972993899911	0.188250031175285	0.341149441245683	0.186796987667938	0.147238599906276	0.444179914477856	0.285630059729455	0.085371171042976	0.547836342781454	0.358568762862748	0.27000072438991	0.465894561648552	0.464255451061639	0.124723671310335	0.154208310459897	0.151797365296727	0.220249599173821	0.202202916859418	0.19605744048277	0.1954535387665	0.195335319513306	0.191579771475038	0.303534565749519	0.249420207993789	0.117164879249668	0.198292067787959	0.408685874421136
0.362948993772748	0.075454729064868	0.205775921877933	0.185909746065534	0.250888813709529	0.0655157749524796	0.348811268983843	0.214024769319699	0.313412608686096	0.202834038302281	0.165779850150411	0.493360634312872	0.304228222269953	0.0551470358926157	0.543234733244156	0.315714790138215	0.284472751625089	0.432319242519994	0.301163322661319	0.172729888396283	0.18956897384034	0.125816608189011	0.19151094534247	0.202202916859418	0.146516982901398	0.27040780987071	0.214439128595772	0.191579771475038	0.18388695830275	0.272370231418503	0.150864976097748	0.199865551128532	0.41895578026091
0.366782475274157	0.075454729064868	0.156353884652201	0.210727846473637	0.250888813709529	0.0588270152470747	0.343606557083548	0.22558595917491	0.236430128872845	0.204088797293361	0.157982903101179	0.383169316044372	0.304228222269953	0.069184111492901	0.540360043345104	0.358715248247657	0.273844626751594	0.452190037495495	0.382204308489896	0.19738897732796	0.167745815128638	0.21987852607983	0.286495700310224	0.189906303605303	0.191657629767235	0.212436475414004	0.214439128595772	0.167633525193473	0.18388695830275	0.200449124865105	0.208083244661245	0.144288462783727	0.400012583186294
0.292954550088609	0.323790119604742	0.164696337898098	0.198213097183764	0.268904591243512	0.0591573757570376	0.33590899539658	0.197179535284207	0.312518363093595	0.240162082713987	0.168416343161402	0.450305936039892	0.304228222269953	0.078676058936419	0.545544150426343	0.378961440792451	0.292209022142768	0.405872054250082	0.274557341284732	0.202992921248453	0.192443703978303	0.229520000647979	0.243215149018362	0.183129889569405	0.165844062755166	0.243929605874921	0.169275519157585	0.149571234692545	0.244062592828215	0.247533142490902	0.119434351800261	0.243269605225026	0.406469625352119
0.355963176120596	0.166400505949238	0.168451372004147	0.206542002862482	0.303981342956344	0.065087983869075	0.33590899539658	0.195310641065175	0.356163109151684	0.230849141410219	0.193979127730505	0.493748299779696	0.304228222269953	0.0659379302962307	0.544244055237282	0.357590884455101	0.273781644075132	0.405872054250082	0.329321053505417	0.208720312973146	0.23801512061982	0.229520000647979	0.317794857713298	0.190732079424158	0.165844062755166	0.214396967896895	0.16091144270573	0.149571234692545	0.173342286723954	0.261880014074008	0.119434351800261	0.207650563409486	0.406469625352119
0.342653745141431	0.146951216545169	0.13713610510207	0.210739493892807	0.32944107249466	0.065087983869075	0.33590899539658	0.195310641065175	0.356163109151684	0.230849141410219	0.172791521818496	0.493748299779696	0.281298086030519	0.089529791683393	0.544244055237282	0.354850059600927	0.238444300723613	0.405872054250082	0.303291241733212	0.199423536984832	0.142862636086346	0.185667598935718	0.256282121448992	0.175519681466848	0.214436347849602	0.214396967896895	0.196134915930156	0.149571234692545	0.234952896720434	0.207909274820175	0.121973843319888	0.177338457747667	0.406469625352119
0.337936999918725	0.172756881962271	0.1767073280491	0.196613554533447	0.32944107249466	0.0580205126747353	0.334128164732207	0.195310641065175	0.403832089626603	0.238955029656427	0.187683152016492	0.519119152417206	0.29240328827988	0.065337989647149	0.544721418468666	0.388557653664504	0.238444300723613	0.458667449574911	0.281268609707064	0.150490210070549	0.134957861314419	0.205139492306967	0.132888265670259	0.181324849431498	0.18885696846148	0.24493364382404	0.167967745804757	0.149571234692545	0.244277319788868	0.283265874023027	0.185368490015747	0.272126767482654	0.397348934614135
0.360534963283097	0.0936337505101709	0.174450355967764	0.205353249773249	0.299782070387961	0.0801750626760176	0.341725951708718	0.159153408228414	0.403832089626603	0.199223757818788	0.210557322314953	0.48978375902051	0.296284936993776	0.065337989647149	0.543876709057887	0.360379458950249	0.268797776730838	0.45293698956774	0.32144781541437	0.150490210070549	0.189478378823598	0.183624022077506	0.259379078409225	0.193644402174016	0.215976564202227	0.24493364382404	0.216833044140687	0.177724561978733	0.244277319788868	0.21418684357585	0.0828094252705865	0.272126767482654	0.398648924904154
0.360534963283097	0.189207191856036	0.173075728433365	0.184569800479659	0.299782070387961	0.06877253616838	0.358327475704374	0.159153408228414	0.365981560189991	0.198673934984042	0.19715009422673	0.518928603586767	0.295267166098377	0.0705058094574038	0.545747969378074	0.360379458950249	0.256922783832213	0.45293698956774	0.418319486578125	0.150490210070549	0.189478378823598	0.206445203889392	0.249997599872789	0.203224446509115	0.215976564202227	0.221812242286294	0.187331609222047	0.16651610943836	0.225086089917179	0.339956962933665	0.164478567856021	0.204752646663018	0.392419823209686
0.359771408958457	0.325537462596086	0.202833787090833	0.217139078635267	0.242171964753721	0.0607034890988959	0.317309442991755	0.159153408228414	0.355773425438476	0.227904305118592	0.187615236952381	0.511212122663836	0.322151845532158	0.0701827804869211	0.540372313215093	0.351817414776322	0.265754093691404	0.405135618136928	0.418319486578125	0.183755108280308	0.172956183474081	0.188301884000823	0.258338654326887	0.194553820797117	0.175080106298054	0.201239347965599	0.175079749919678	0.173463443559839	0.198718404566954	0.274715203951829	0.159121131088265	0.278233849066824	0.388747807961994
0.312962393966916	0.325537462596086	0.156383469212832	0.207388835414822	0.242171964753721	0.0701402693730602	0.360667713954449	0.167085812055556	0.358337798581909	0.232945207399152	0.182449442635948	0.447463319938173	0.294394218474402	0.06084447821732	0.53636929609356	0.327927526307862	0.265754093691404	0.419544930830446	0.248098233335633	0.231749482731695	0.10163199891242	0.194606721148331	0.26996789619663	0.205677815049187	0.160179511354377	0.215454595192781	0.156724582212045	0.181361847987908	0.176134216570958	0.248018677581699	0.143903439921247	0.278233849066824	0.377209288663433
0.312962393966916	0.187321929757249	0.158536538773454	0.19121283612885	0.328196354827406	0.0808407899797617	0.360667713954449	0.17604557614854	0.467845629588901	0.272844161894213	0.204853960322009	0.441988821746607	0.283658993030368	0.0634078685461363	0.542627993086876	0.337639605427803	0.265754093691404	0.429533441505654	0.285146413673177	0.231749482731695	0.200442972806374	0.244259780540923	0.178372164345914	0.204920679800258	0.173197394508585	0.172593512278463	0.232160398185566	0.162054570067717	0.205572990335164	0.237514088960313	0.13535243063528	0.193873497427112	0.409046839974937
0.330490354678565	0.145753607440292	0.158536538773454	0.19121283612885	0.225399591385619	0.0666731046408972	0.344260058741128	0.176870795015616	0.331088200582706	0.186415895435575	0.202556628395107	0.441988821746607	0.274822411077712	0.0618678929947578	0.547197748394342	0.329560918813263	0.26312317445507	0.478390987087637	0.352757935794058	0.163132919782941	0.214111465493712	0.191007629209611	0.20142851430704	0.215435856438219	0.1482362670136	0.276616822864493	0.210248891151531	0.171334042059944	0.269002090745296	0.219888729646921	0.147961946634867	0.211210460722356	0.410804285178723
0.412827725699733	0.150276833916138	0.170838172113643	0.19121283612885	0.231785812734348	0.0715635826902009	0.33318080961603	0.199724330266341	0.293215186085761	0.214032092457135	0.1987600310943	0.490165851216274	0.29459029811201	0.0618678929947578	0.544342750539499	0.327538235131777	0.274176395988584	0.446776532573214	0.216284548302919	0.163132919782941	0.12744098439959	0.185219133875068	0.163538304264891	0.19953287659625	0.190419947591085	0.219434091316342	0.171085884451728	0.159048883314128	0.231448970615667	0.209569623026165	0.17405993811156	0.189996746734182	0.42078314093344
0.412827725699733	0.124551605357865	0.16551746117589	0.215337853790245	0.231785812734348	0.0528007222112455	0.335147265329428	0.162078194014925	0.358249011998117	0.190838149843589	0.157550404576549	0.434193101517236	0.301517026569278	0.0653313517100221	0.551073857677285	0.319065817709626	0.262866884558847	0.444302809551445	0.216284548302919	0.163132919782941	0.12744098439959	0.172315973813335	0.163086779285145	0.182156467548092	0.152227332758249	0.195882977060535	0.186555247148542	0.193657031221184	0.162032682107273	0.209569623026165	0.171211209732262	0.236423012261866	0.394272964634646
0.306319451870871	0.161356440444849	0.173004305361465	0.204815957589954	0.231785812734348	0.0528007222112455	0.333339559051851	0.186092192631858	0.205031891204369	0.202209785154842	0.144752086891803	0.458779870318473	0.257384665597827	0.0618519420913444	0.549203561051968	0.366209241676185	0.242332632220972	0.394718543948323	0.296592195329906	0.145654946898094	0.172794202983789	0.156596104342075	0.177713689758759	0.178279088569676	0.173701321314821	0.243214026581755	0.183252938892202	0.193657031221184	0.204559473294455	0.247279302111028	0.252627836468455	0.189268099533913	0.406245618083436
0.349090943897937	0.15814097051243	0.152134836659596	0.223024231019102	0.297593115625021	0.064986532850778	0.329222929915759	0.168772975507365	0.371961468159671	0.229809059594255	0.144752086891803	0.414702542786561	0.257384665597827	0.0737650075121891	0.549203561051968	0.345304710807277	0.25225188478677	0.400981770345954	0.261303774470108	0.165172679081935	0.161050726248524	0.237752918298578	0.333109380588061	0.165690191998179	0.172795597579169	0.243214026581755	0.175297608928552	0.193657031221184	0.258607987826382	0.247279302111028	0.206976767043306	0.189268099533913	0.427187569154015
0.325476460819456	0.255360251541705	0.156849545141374	0.223024231019102	0.266902463258065	0.062372276824067	0.311736843910671	0.168642001886753	0.298336291276445	0.229809059594255	0.18195120069159	0.414702542786561	0.26788742365233	0.0780086007537558	0.547126858076677	0.359596232890038	0.277818097501174	0.459681073146157	0.256772075091778	0.152843446060817	0.161050726248524	0.261283400217326	0.189868309158061	0.165690191998179	0.178575163601472	0.178322640104739	0.191590005364339	0.144376020629875	0.235125000627281	0.187550608493278	0.206976767043306	0.189268099533913	0.386183874806308
0.325476460819456	0.162339218636262	0.183274892867733	0.193580969214852	0.274027286320508	0.0640621185819162	0.338381355806663	0.206468778786904	0.292812650859088	0.25501049257119	0.173005749630668	0.501077603649634	0.26788742365233	0.12423505681279	0.547126858076677	0.32506095112273	0.311900269423202	0.394908627820971	0.256772075091778	0.166268890394116	0.191918961110319	0.261283400217326	0.223523168438716	0.212323504323938	0.177477009448756	0.178322640104739	0.19642071658777	0.144376020629875	0.249096429284622	0.187550608493278	0.122310135244147	0.232979808102381	0.390197096675657
0.342010017531646	0.159927781439985	0.152807165939737	0.193580969214852	0.262064303062698	0.0742509832345603	0.360163377289644	0.206468778786904	0.429962630652781	0.25501049257119	0.16429626017776	0.432241316329437	0.294421388196765	0.0973806665869732	0.545631006637371	0.326972518210701	0.258404547716866	0.394908627820971	0.496604887008441	0.173706030695547	0.176603591361943	0.20746397396933	0.195303996544187	0.193535599173606	0.172318414183291	0.256215542334589	0.218866538082214	0.165513569563714	0.277113057346011	0.187550608493278	0.122310135244147	0.251217491620059	0.410614773008602
0.352297775106232	0.159927781439985	0.151544625330532	0.17867769319665	0.260824186737437	0.0610248294399232	0.308420140921021	0.130231234129493	0.429962630652781	0.248582854097667	0.176573970968469	0.477153785926451	0.319705449614805	0.0768384753080244	0.542560011242471	0.292600320798593	0.25576374856602	0.41651178896566	0.291861613202598	0.199666418243552	0.166964675825756	0.220340485204091	0.195303996544187	0.202942144364389	0.163022923949866	0.256215542334589	0.170848986382698	0.240235822429495	0.248466894817243	0.185555758100195	0.266399097684287	0.256768000484314	0.41073812044807
0.402318139507375	0.162858842679563	0.151544625330532	0.226065217655992	0.308753960218521	0.0610248294399232	0.321994887898386	0.148031895777975	0.429962630652781	0.195724673093649	0.176194274652709	0.483449355318782	0.326274691834978	0.0787629696419837	0.551219637940769	0.383893000471919	0.271296211890393	0.446358517764707	0.391568010704686	0.194048606369423	0.159762301204696	0.205227189805931	0.195303996544187	0.200743669120466	0.163022923949866	0.256215542334589	0.164866772245143	0.186484170280673	0.239043259094753	0.185555758100195	0.243698332279938	0.182745113054522	0.382845577422035
0.351204144274706	0.162858842679563	0.151544625330532	0.226065217655992	0.24891764269006	0.061928890513874	0.305837435092857	0.183191816186155	0.369119704435267	0.195724673093649	0.216900570105299	0.479043767755821	0.27089193364268	0.0869892410094066	0.548883379206534	0.383893000471919	0.259333710834791	0.446358517764707	0.356055699034054	0.174655652345801	0.220588603993542	0.169750201863651	0.150941462195836	0.206340934021969	0.163022923949866	0.209695717743955	0.196150095508034	0.174417915956589	0.170597999824436	0.262346296451081	0.057943083608087	0.270907498644394	0.373471845307221
0.327748566198433	0.196534508536197	0.160451066147462	0.20182542245391	0.265998580251696	0.0718284520865832	0.330484705089419	0.171263758776616	0.340060797119526	0.260618008756847	0.134673819621046	0.457886021608893	0.282665814403045	0.0591499357146769	0.548883379206534	0.324823496054723	0.259245761591631	0.446358517764707	0.331604098271781	0.134635378751287	0.184220272938175	0.178767317183245	0.208033083609075	0.189306649067109	0.173324356183507	0.244571547459383	0.194388222204537	0.174369707665373	0.170597999824436	0.230371334050704	0.121960501185374	0.287093383193037	0.36002762428485
0.327748566198433	0.196534508536197	0.171088849344491	0.201888237986267	0.247123990157332	0.0620515159376738	0.31024198153397	0.14737581348475	0.476858383337707	0.230131320767498	0.175054222818458	0.460563588188393	0.289356080494245	0.107257918662772	0.549494568096511	0.33739705888802	0.26684279776168	0.460234407306722	0.334720223013676	0.134635378751287	0.161238480799531	0.152037454645962	0.277673296249082	0.209433440972133	0.168159596578886	0.192577980229942	0.221772243511185	0.194219651347575	0.170597999824436	0.230371334050704	0.185755496407432	0.202778718200416	0.416100342714374
0.327748566198433	0.276508169168839	0.18010906425176	0.2252885084688	0.219861684216434	0.0735921200830794	0.320619595280795	0.168824815328902	0.368129959478144	0.230131320767498	0.175054222818458	0.460563588188393	0.284901073650496	0.0673004040133385	0.54172862570511	0.362942320832614	0.26258914988476	0.457557274768053	0.364720724122867	0.173219034042624	0.134409728696548	0.192880791895533	0.277673296249082	0.194027222322063	0.156709514951753	0.187193080990031	0.205623053804284	0.194219651347575	0.246037198126699	0.229902943303791	0.193643459749509	0.251885846548355	0.381648960306915
0.318021590469918	0.20714331845993	0.161220669111276	0.2252885084688	0.219861684216434	0.0735921200830794	0.320619595280795	0.187895439754238	0.346863809018544	0.215365672472627	0.158330055976741	0.468994673295272	0.276501198750383	0.0822567104811275	0.544967064575654	0.326663483514061	0.253598376953115	0.466389064110696	0.289786383840921	0.171888207348351	0.222106976219574	0.21697082167918	0.348561089160255	0.18973400481639	0.162295774718867	0.214886741713066	0.205623053804284	0.198637734762429	0.202024013751572	0.229934273993022	0.129104754077256	0.193578333234484	0.362825394967623
0.324623592694519	0.196942575879559	0.163621395825305	0.210841690008292	0.235977055412676	0.0735921200830794	0.320619595280795	0.154013884658709	0.303639869644459	0.183578625946987	0.18892927862203	0.482052621896179	0.276501198750383	0.0822567104811275	0.545313078442194	0.343741088615787	0.282465935629523	0.466389064110696	0.289786383840921	0.141158819690917	0.266784913582343	0.199578324301165	0.192581019236819	0.202628327876977	0.170965693091692	0.256541205341035	0.214873650785887	0.167187416025173	0.229346633518313	0.33183397479019	0.129104754077256	0.285764948016546	0.433502125776664
0.340239584278696	0.120849050112069	0.178306411430652	0.210841690008292	0.2845055002253	0.0857996909399541	0.313689271001387	0.167627192228553	0.326640526866822	0.233591439217025	0.216804978177452	0.427527825369596	0.289617995951193	0.0822567104811275	0.54333811137198	0.334409490823533	0.261079669590071	0.453996101006202	0.224077545790369	0.203025844436033	0.188196098064049	0.232547738607548	0.192581019236819	0.195838656201037	0.15345840813134	0.266003953756043	0.193318398665141	0.185808752748707	0.241502607127783	0.33183397479019	0.196362134094195	0.239492906429666	0.410591762843877
0.308440367729169	0.163428124904343	0.178306411430652	0.196429250454245	0.261650703000447	0.070991835905087	0.326916533841294	0.159877578803334	0.335746691638136	0.268162742001455	0.187894552504139	0.538667841656739	0.286744570648733	0.0903885668074087	0.537116903620842	0.329079617390237	0.270581515254095	0.411323277263573	0.351666999014004	0.214385154735226	0.197564965026176	0.22914820477451	0.263458092161422	0.198677021646802	0.164420560702214	0.266003953756043	0.245128387857377	0.181960183778898	0.243587942889806	0.347844878721142	0.183735478204569	0.186550480122062	0.405844767452908
0.309520494203217	0.280222056728882	0.166451668921122	0.20225366572844	0.290061099048348	0.0505464079523727	0.330079247452676	0.194488451486155	0.271286683937207	0.151298575484765	0.155914455963952	0.448029786534722	0.305579711296906	0.0747312326217291	0.545600059994305	0.323174824481365	0.270581515254095	0.428236863247312	0.373372003074747	0.147964080027323	0.154372830400156	0.191837747454482	0.223157246489072	0.213966100109361	0.178237132111356	0.172013021610904	0.188569503566517	0.162808835270555	0.148768769055965	0.314166514881865	0.166488356881669	0.186550480122062	0.404404052173168
0.35239419625156	0.0755128256845531	0.151496676936474	0.191504829886264	0.256394293568514	0.065918338752324	0.308312920653515	0.174391891870708	0.277096581337599	0.21520921148794	0.17888028315202	0.460629993972669	0.27665513537312	0.073372045655586	0.540544255803044	0.353445195404885	0.272376032704589	0.411543413111274	0.287284371740881	0.167272785417962	0.254834937953172	0.215388561327593	0.136648412902964	0.185223191067709	0.144561316139609	0.235890926343792	0.184423726756115	0.155094368191649	0.148768769055965	0.178030406001141	0.159473369166507	0.200583215511798	0.39287078034286
0.341217760518938	0.174660353951822	0.161474680683583	0.17942276550387	0.256394293568514	0.0431300913912344	0.314638693761305	0.150474621938279	0.230714215086096	0.196996127062271	0.1287608553207	0.466305273170327	0.300430511088855	0.0456546401783887	0.548931313829894	0.342674233953281	0.274268212530879	0.454358054929888	0.265251406968613	0.145501602323358	0.254834937953172	0.248335820859019	0.174411873370789	0.227413618913734	0.145159682763369	0.180576422882892	0.185155970626641	0.166220542667269	0.148768769055965	0.178030406001141	0.243705463935044	0.22344599735985	0.380861425623683
0.314053529319653	0.141227558506644	0.14711845817723	0.161215677404539	0.244519690493664	0.0418147667125418	0.339110347102054	0.149922112033763	0.349250351979654	0.222060458260452	0.161681217347843	0.466305273170327	0.278805096589704	0.0550755643452438	0.548931313829894	0.313690491028214	0.274268212530879	0.384845675825173	0.37528495035141	0.161459963688083	0.203348591100563	0.205114079721716	0.231698849576837	0.189077005157604	0.184829796811967	0.21627528031779	0.185155970626641	0.158424574908218	0.156876547558563	0.354812833195933	0.160164695383985	0.222603025776759	0.420386814356699
0.330018529771221	0.0964311506894412	0.145190572899296	0.198979847126197	0.237655528821763	0.0418147667125418	0.333454614033708	0.156403165547677	0.329415648254985	0.252562710163417	0.173637981897589	0.427870943727466	0.25997410654191	0.0551795801914948	0.548931313829894	0.307909126541119	0.274268212530879	0.456482186080456	0.2938844863547	0.143791219579902	0.203348591100563	0.182029331997882	0.204282854707254	0.189077005157604	0.169954536618234	0.239720205232892	0.235425840435575	0.170957774367446	0.219968595758367	0.273195860455583	0.111432625224435	0.168278256684553	0.372379522984399
0.333295806272591	0.184221442503686	0.156676842671374	0.215031455189085	0.29748373461575	0.0632362414512756	0.316457095659357	0.140627431024548	0.329415648254985	0.196099048260463	0.199964142946092	0.447625979330434	0.299340634441873	0.0740346219199542	0.548931313829894	0.307909126541119	0.260425995649422	0.453497061416472	0.324081732114067	0.1894012357816	0.178226846547691	0.150469216420724	0.220954537730096	0.166715334090566	0.138263862308238	0.208491240153759	0.164995719944603	0.187203615504124	0.24272148120545	0.20410551221772	0.229478525877164	0.165397869908582	0.423481179903085
0.322286957764369	0.335195437398864	0.157734183735032	0.202173027208677	0.239039016947367	0.0662707074906752	0.316457095659357	0.189658723614208	0.203874937255748	0.192106578399679	0.183164559040265	0.501825908147268	0.299340634441873	0.117680255137956	0.556632887154803	0.339134052697242	0.260425995649422	0.398266878359212	0.293122549761645	0.135205617868725	0.205100433863765	0.276750528903094	0.252667640899656	0.222821469237282	0.194166458788493	0.254310696422599	0.184888813975976	0.146953058707074	0.250356307374856	0.264147410045835	0.229478525877164	0.165397869908582	0.423481179903085
0.341330613834584	0.335195437398864	0.152518293697988	0.181413662925472	0.261609785797341	0.0508495281774051	0.354744243332915	0.151112154816237	0.241995032313501	0.230418491598412	0.166139937935953	0.474238353744554	0.299340634441873	0.0807892102484886	0.556632887154803	0.323728398747028	0.239856074848205	0.467057313661289	0.404346242820747	0.135205617868725	0.206242740828092	0.223449186595489	0.354584685442929	0.201036837711681	0.180989977574218	0.20786918676378	0.179955646855172	0.188673479365743	0.20394521860669	0.265092587991297	0.14640022580558	0.165397869908582	0.423481179903085
0.339412749143903	0.0597701538189657	0.17128262135234	0.187594503950594	0.250221645807683	0.0575363768031182	0.31343359434651	0.176128980334148	0.241995032313501	0.23169105055578	0.215703674624269	0.471947576793442	0.299340634441873	0.0679106125956963	0.540624324038371	0.309643389495729	0.266144717713598	0.462925330485599	0.223168125236127	0.162613458851372	0.159593994922133	0.218802879513696	0.205857437583324	0.207870703511762	0.154321261794164	0.20786918676378	0.18035447126425	0.17293944046916	0.20394521860669	0.194347267226572	0.207419928006369	0.190228192814782	0.407431747044253
0.340229680317022	0.150937541494743	0.170774453736641	0.213295325929822	0.258504541893707	0.0567654929907418	0.309895463990119	0.198629337697209	0.241995032313501	0.23169105055578	0.215703674624269	0.435502755034097	0.293005009006385	0.0834626766020056	0.546129378537288	0.350963280276173	0.291308778828049	0.462925330485599	0.217319707971798	0.178638595379709	0.159593994922133	0.195729129064495	0.225343700706578	0.207870703511762	0.168229554910857	0.154160451728314	0.200310268117212	0.174648749445381	0.263997224864341	0.165073268075865	0.238762596266923	0.177182079408703	0.394385590424755
0.355996123184826	0.150937541494743	0.184761669104316	0.213295325929822	0.24719341425276	0.0713201525432793	0.338163509693397	0.175650003599112	0.290763258246253	0.219115895814242	0.165654238968755	0.434236218039762	0.255629056225229	0.127418996729232	0.549496121986848	0.350963280276173	0.291308778828049	0.434648959020092	0.24998969010524	0.148056519935903	0.159593994922133	0.187740646018332	0.193092822010806	0.187773898505334	0.169842130347637	0.154160451728314	0.200310268117212	0.138568498411223	0.237247222546667	0.351035979241047	0.352626611570016	0.230112525053591	0.405411439860662
0.355996123184826	0.150937541494743	0.165383676580945	0.220854679274807	0.262528415660324	0.0548222891713896	0.309286852302709	0.163224034334254	0.287795223191891	0.235959428368229	0.165654238968755	0.435036650558925	0.304665703160928	0.0769249248260852	0.547512098473465	0.361292060728305	0.291308778828049	0.41579736948959	0.193337327531819	0.178563819839919	0.206308038354961	0.19767684133236	0.262809354935144	0.187524627653955	0.182928488017949	0.152579781197487	0.222622257430154	0.162924074734195	0.258335843050195	0.242921359523995	0.270910463066073	0.249418344806088	0.412318911271297
0.298656803051967	0.18664045849674	0.164597005747868	0.244256867491613	0.228640332833071	0.0679533840365563	0.318152569861165	0.188716858171383	0.287795223191891	0.187291905829286	0.151094702324684	0.394042524678549	0.313675234199381	0.0747501823396547	0.545161910031844	0.361292060728305	0.291308778828049	0.438815629275458	0.235654343831147	0.178563819839919	0.138354809078025	0.174739811946987	0.431844009277253	0.190022415071305	0.155342553162774	0.152579781197487	0.222622257430154	0.162924074734195	0.212769638811436	0.210663937520995	0.270910463066073	0.225456667239841	0.4168314248748
0.298656803051967	0.160952659288786	0.156160255355397	0.194460394376502	0.228640332833071	0.0659022617259835	0.330367317268949	0.189154765779371	0.287795223191891	0.187291905829286	0.154102362298711	0.394042524678549	0.278299893241954	0.0784371047312615	0.535238064014853	0.321562340219616	0.291308778828049	0.439393015082702	0.235654343831147	0.227171250309689	0.169205619514748	0.241196118045782	0.261112691378391	0.184281041515006	0.157698472994894	0.239993719529313	0.190239227913629	0.16125029964927	0.218285454965239	0.286293074012457	0.139608835444889	0.204085814571266	0.397666743200356
0.321468485404731	0.160952659288786	0.146483476805122	0.190013856362749	0.23865014696441	0.0658188602349527	0.326347351817608	0.200175764511683	0.287795223191891	0.19227443118327	0.188518046966054	0.394042524678549	0.265569553205809	0.0977744266260701	0.547474430918513	0.321562340219616	0.271545049265897	0.421465346490678	0.235654343831147	0.164600573428622	0.277280816168754	0.210383591206128	0.290918073799749	0.184452589758092	0.166277284478422	0.206312201146939	0.204102695495441	0.167931208170036	0.177478839276255	0.293033323815897	0.175049019719892	0.187385439345562	0.397666743200356
0.347474863371332	0.347073101812135	0.142980725079009	0.18931427684858	0.23865014696441	0.0768484785381313	0.326347351817608	0.202321335152296	0.433461420272975	0.19227443118327	0.140831163424221	0.420084100036213	0.284969060409148	0.131299254724117	0.546326673842986	0.316584324597421	0.271545049265897	0.453816473331634	0.285832419483289	0.135686909097905	0.17462350365328	0.164107166534555	0.153768770519144	0.192453899388404	0.194398426961041	0.1809297373903	0.246377920430582	0.179370412805394	0.201784529955537	0.315110367540075	0.17809157175652	0.217564427943543	0.380870121192367
0.357770971519982	0.155638005755239	0.147668534475358	0.193990275454685	0.287301306764017	0.0950332646782303	0.318815153867777	0.216517632405554	0.304818471740192	0.21219047004202	0.140831163424221	0.439580886776483	0.280838148889692	0.133142884280759	0.543298530832668	0.329601478430712	0.2844508280471	0.454258968907802	0.29845710941241	0.135686909097905	0.180589780088488	0.19859051741664	0.153768770519144	0.203225776937627	0.158103931986268	0.275150818288635	0.165575064567441	0.185851049297504	0.224211720118656	0.284588304086686	0.239362412660852	0.190908908929673	0.36175655200535
0.345305414257651	0.181450121255393	0.170147793420813	0.191650116314111	0.276733342694183	0.0374999466711533	0.335677808260442	0.232657567961992	0.382721044956276	0.230257666678223	0.189700258282236	0.439580886776483	0.2964526553818	0.0806445213841447	0.536127304519291	0.30437676936685	0.2844508280471	0.429051412846286	0.446572636887093	0.211047315193036	0.218848127131036	0.200772832791442	0.153768770519144	0.186064365176935	0.154893637540555	0.198418384227323	0.16920803740844	0.185851049297504	0.222017021117437	0.220247715720163	0.175382516007946	0.190908908929673	0.36175655200535
0.344343296817693	0.133034699770923	0.156576338657907	0.167474001995007	0.240317875569061	0.059736033102667	0.347518516059197	0.15894028306917	0.311180650534192	0.203933950036088	0.161908924813729	0.439580886776483	0.2964526553818	0.0806445213841447	0.551046519166837	0.325941277106808	0.284936491429012	0.404074782778848	0.324963765324031	0.141727400068444	0.232472346693978	0.15632139085852	0.19442709579264	0.186064365176935	0.164012482866294	0.249263604067298	0.206222433248528	0.185851049297504	0.223183452589849	0.21364853369233	0.178075879643268	0.192859635848442	0.36175655200535
0.321827024211108	0.205997280670736	0.16897444310209	0.173906368164991	0.260636536665977	0.059736033102667	0.340102568350366	0.170084352114589	0.295740828915909	0.203933950036088	0.228693709437823	0.423881261130535	0.2964526553818	0.066355747660172	0.542538284535701	0.375212404314509	0.340891231200854	0.404074782778848	0.261242436663935	0.155424262506952	0.232472346693978	0.169100140551259	0.104248530001215	0.182518037535904	0.17976365484607	0.218411476145904	0.166319265712455	0.151005403352839	0.215273532435982	0.272073886635229	0.0788123990152303	0.201650839632154	0.405102676896143
0.356450575100897	0.130081597538347	0.162849711724418	0.173906368164991	0.283256344336937	0.0491304704015797	0.333658951133814	0.173478659025361	0.374491999266973	0.237774217127039	0.172375348910092	0.454109325256147	0.283302907487029	0.046887402306539	0.545369867308567	0.336286592091345	0.25828067447789	0.404074782778848	0.351624521835356	0.145742840133245	0.199716257173648	0.169100140551259	0.168462644065476	0.205946560306383	0.17976365484607	0.20397110112665	0.166319265712455	0.151005403352839	0.215273532435982	0.200353287825814	0.232640350424656	0.22171951223842	0.389428426473401
0.356450575100897	0.130081597538347	0.176939619181749	0.192142103432499	0.283877187270196	0.0889622528338715	0.326921248571469	0.148731850331413	0.329469931807854	0.219980783383951	0.187178829759952	0.384167063965714	0.292391730468983	0.0974433882020893	0.544464802340675	0.32496978317576	0.336119767711152	0.404074782778848	0.351624521835356	0.178388835926257	0.216694186403713	0.180302073445739	0.173473230419957	0.190590313924241	0.17976365484607	0.180956365754083	0.218537663336863	0.151005403352839	0.284491795773242	0.217648413150062	0.286739596712028	0.232431566429374	0.396347150359027
0.303671715406414	0.298646082440723	0.158895788618769	0.215334579101463	0.283877187270196	0.0765507398483098	0.326921248571469	0.127491035374854	0.303835413251013	0.262603946766564	0.209619003495806	0.477049234712214	0.27976550831264	0.0849334015079051	0.543957757765016	0.350874496635437	0.266907384790373	0.404074782778848	0.37895851422607	0.223122883687771	0.184194120713781	0.225839286851892	0.158624704833761	0.211372546410047	0.15563552192532	0.216985276027632	0.21092925674342	0.172764183623213	0.206306021068675	0.243218935950035	0.286739596712028	0.209136561262698	0.354565877229379
0.31593036393715	0.12840199545482	0.177176261885525	0.194362535892508	0.283877187270196	0.0765507398483098	0.333267293945334	0.196063310273494	0.306852982146662	0.236360919546139	0.208895908590395	0.481760569262948	0.277344324685623	0.0873959538211609	0.542843762908557	0.315145731239301	0.258634021323917	0.430927821685396	0.37895851422607	0.174677878135092	0.191295570937015	0.20504402090743	0.25464447487083	0.209681484874295	0.205645026078901	0.221100564526025	0.2058457376363	0.165417517119867	0.183984993107003	0.193812422513594	0.19585256732418	0.204099909275339	0.435468582768849
0.314595340372545	0.1321667279918	0.177176261885525	0.183327914644464	0.283877187270196	0.0642831290074474	0.327211680631306	0.145390256834211	0.311474825505159	0.241044937359128	0.186338283738682	0.433334620102595	0.275801363119418	0.0986839433811915	0.544096621949884	0.313461920971354	0.28889539966356	0.454725580946131	0.37895851422607	0.153275251229228	0.157819389680066	0.1875044030166	0.339751087334204	0.193764322601435	0.180226646766501	0.187371940345995	0.163782258224347	0.180852594793625	0.244066354456114	0.237624483336646	0.173316134004324	0.204099909275339	0.4231705583036
0.317554902478117	0.232583664391403	0.167311040313219	0.186437926732324	0.217729633628724	0.0847936876375579	0.346201245389188	0.13753804245623	0.376257161741969	0.220414433961462	0.176823866249779	0.494387866171375	0.282399096636332	0.133779614634925	0.539866811800702	0.320179314477212	0.281837200209865	0.449526218225604	0.289771513300316	0.145848868013756	0.165389072703096	0.193283425555942	0.184976199975789	0.192828066645263	0.160679730021162	0.218049992189466	0.168667332479713	0.180852594793625	0.289925025303733	0.267567144491447	0.182023548718784	0.213231132651782	0.383559501139408
0.320174788981367	0.227940722020183	0.164119011936533	0.207232633211396	0.264170939117801	0.0749382057552318	0.323850561119377	0.175503116997483	0.315379160614299	0.220414433961462	0.21007053107134	0.494387866171375	0.295369018968907	0.120412950238466	0.54443800152293	0.343444214400205	0.250718398059782	0.403820652584578	0.334477827172654	0.211440500099954	0.165389072703096	0.193283425555942	0.19047681505934	0.186681659575166	0.188979787396067	0.218238060039716	0.211942827707929	0.162906724766331	0.264976625313814	0.267567144491447	0.13262475006123	0.233348897292631	0.383516911891276
0.348843098951943	0.227940722020183	0.151163839153534	0.208855287489667	0.270651379586777	0.0766409746696605	0.310895639750403	0.190906158122741	0.315379160614299	0.195894631921171	0.187248192313352	0.488208824143298	0.299470566476135	0.0768082245944445	0.549290732623438	0.371162599160921	0.254558655635351	0.403820652584578	0.261624116495486	0.173085234321909	0.239728713547352	0.184581524717231	0.197078788781931	0.186681659575166	0.136680244358623	0.250928052366418	0.195414970621113	0.170651642589207	0.221151962405094	0.259597392204103	0.37765134266981	0.219589558499963	0.394279731674602
0.304904881793691	0.169711576751143	0.167299991943825	0.189125112002336	0.27882148004796	0.0594478129279511	0.370351747112369	0.169320373768555	0.299168793858599	0.198417079037775	0.148071809291525	0.511372477053223	0.269787921034911	0.0579185036784959	0.539492752693073	0.31147391377965	0.261545887455924	0.437078501493264	0.321279666298379	0.168357053899541	0.181074374525074	0.203683668228829	0.240564542849785	0.191113717061179	0.182902555877851	0.24095447850994	0.181926175797443	0.185935812652854	0.207548802979994	0.221418591454183	0.152294044875131	0.16971124927472	0.394279731674602
0.351378118490084	0.218201443022652	0.168357447944448	0.181444683829806	0.27882148004796	0.0787253024626695	0.309151390012121	0.185803654644278	0.299168793858599	0.206690325333336	0.183494071121458	0.48224239029955	0.277314519199358	0.0861596433142473	0.549261812593117	0.31147391377965	0.239066304293178	0.457627519139358	0.237723978570893	0.176491903593507	0.235912430796549	0.164392440991322	0.188433189886435	0.191332888553152	0.179146105458257	0.221727020172412	0.208105046171488	0.185935812652854	0.181829202412408	0.199709070007044	0.259620289950024	0.194498782520404	0.423314171793658
0.307202336808173	0.190495484553575	0.165773260157013	0.176415685801496	0.262724097374037	0.0628414548273888	0.317172537448953	0.154983240101368	0.34561958481746	0.201787032603284	0.188749151545162	0.518863387875614	0.278312469243955	0.0861596433142473	0.543554585890772	0.31147391377965	0.266792089175395	0.424736250775089	0.336342607801532	0.154008689920487	0.189097577265982	0.163671656213629	0.206452587623821	0.191332888553152	0.164614867878338	0.216073112084883	0.175868718747282	0.179164893742714	0.181829202412408	0.166469776717322	0.132260940225785	0.196221972647821	0.405179783048759
0.307202336808173	0.120497748847917	0.151816943267713	0.222977756202562	0.262724097374037	0.0614159595944339	0.293906737246704	0.151227552330108	0.26000692305116	0.173419059648004	0.146263944417448	0.507558338326501	0.271465173408854	0.096162690185202	0.545093661369426	0.349271748636524	0.272753659983483	0.411428491152573	0.402835613024669	0.147982784784198	0.189097577265982	0.21674904998403	0.251780361947373	0.199505931699416	0.146089689671655	0.246489199819566	0.209548815482234	0.1826975923484	0.219969254373016	0.28166445887977	0.132260940225785	0.249082405146077	0.405179783048759
0.307202336808173	0.120497748847917	0.152051678160163	0.201909767808397	0.262724097374037	0.0631795709615237	0.321889063967461	0.151227552330108	0.291047251274915	0.218952051779962	0.142631310987529	0.475079214219706	0.276990696889056	0.0823369041261684	0.537907414126398	0.31541288590437	0.278984880413565	0.411428491152573	0.307111019402037	0.193935482255648	0.211277110277116	0.21674904998403	0.246377793204404	0.173196571946935	0.15217279726858	0.290067745741814	0.172462655062178	0.14972582975779	0.189488310141023	0.170703694147299	0.175262363561487	0.2509440761958	0.430268283788724
0.307202336808173	0.120497748847917	0.172391984707868	0.205514165070908	0.262724097374037	0.0692053499033416	0.335934296053124	0.146445595014712	0.231881079839182	0.205798229012794	0.166544223590721	0.443232408452974	0.279203728334655	0.0953000065338511	0.544360039381286	0.285799609814659	0.278984880413565	0.418528913580063	0.316949814721049	0.182090934797427	0.186306803234031	0.190200386531015	0.231018414384752	0.173196571946935	0.16218413334057	0.250853211937184	0.192863000415392	0.168862159166656	0.189488310141023	0.242508514791847	0.205736617847993	0.2509440761958	0.430268283788724
0.307202336808173	0.120497748847917	0.184897391849826	0.222378434505739	0.298679305300368	0.0828249234295992	0.319304244594093	0.156548871926412	0.231881079839182	0.256494200966679	0.166544223590721	0.426072016766498	0.297336160397142	0.0953000065338511	0.543486489029149	0.324224409266172	0.256222643280748	0.437068902504464	0.307773223757034	0.182090934797427	0.194560297606057	0.144181590901865	0.243071999171413	0.154696861381816	0.16846489653703	0.275792087533741	0.184286894216352	0.178222729410436	0.189488310141023	0.16646940015131	0.205736617847993	0.161290370002287	0.402497364689035
0.334106088257431	0.226104737520567	0.164695417114522	0.183596555694137	0.236335347393939	0.055470479571812	0.319304244594093	0.175955266187423	0.362058480261827	0.193160085011615	0.177247960793487	0.415074189477895	0.276445351560973	0.0901385702869963	0.543908062469926	0.353777236836886	0.23636053754086	0.437068902504464	0.36067873268146	0.129684827505697	0.194560297606057	0.144181590901865	0.243071999171413	0.197367701533293	0.17408260982912	0.273418293147308	0.199495690457186	0.162834032651056	0.226839071676501	0.16646940015131	0.183184838273366	0.161290370002287	0.410885581193324
0.341954093405806	0.226104737520567	0.163977870737158	0.183596555694137	0.238972954816642	0.0791127185719117	0.355078461105227	0.208490509722875	0.319214164016998	0.193160085011615	0.166747680437929	0.413712145949754	0.289613522291382	0.0643208126934319	0.546551019898733	0.336696284372506	0.278279696694526	0.39945149445461	0.299013033711569	0.13623960167817	0.204995032772966	0.26512870996464	0.195777196301709	0.196455329653924	0.183818271048318	0.205752893075404	0.179337268486011	0.157773806611447	0.208126712239273	0.249059395780524	0.127746108176191	0.222968633420121	0.392154067389086
0.334637182884209	0.240271006057668	0.163977870737158	0.196402397668336	0.238972954816642	0.0631260503257483	0.308109521897953	0.18042319096136	0.343771217814181	0.23962098253108	0.155729559226993	0.492228841909327	0.288518863789865	0.057711933804255	0.550389511145887	0.325280791506519	0.269595295587927	0.39945149445461	0.245577796260726	0.197207789103671	0.172462247375073	0.168505947804958	0.213144645769786	0.209778657775903	0.18183289827818	0.234696213110215	0.15961338092082	0.161510247473892	0.215325125254102	0.249059395780524	0.165427648392339	0.28864824225387	0.382407837865425
0.353224553578702	0.225071766950797	0.141949661529842	0.213972456935516	0.274557659937683	0.0589161203132428	0.325735871103768	0.142195861918748	0.327974373377485	0.169539557710071	0.170337201058222	0.488036551169497	0.286962734817299	0.0934049832271617	0.539536351007029	0.341010079260757	0.273353299489692	0.39945149445461	0.245577796260726	0.246958943444566	0.172462247375073	0.165834483110259	0.21308046411494	0.197323408850481	0.179688826048225	0.189441638687236	0.196795674958224	0.170495518637787	0.204689635241522	0.238464713156262	0.16268051389767	0.188373910475744	0.426514857070964
0.340407222345374	0.19697670375366	0.177116900133201	0.217406033453237	0.269385023279703	0.0528779763835488	0.31829756524889	0.163311848470132	0.330627638444496	0.226118421128635	0.163815467347736	0.435779119339326	0.316216759652204	0.062428683886106	0.539536351007029	0.325517763137204	0.306228824796777	0.387088602749531	0.343213591068404	0.123277540218055	0.202022655718474	0.203525384684948	0.236182967706801	0.189592225372238	0.160725504114846	0.187150979302555	0.191003412937215	0.194389919265947	0.204689635241522	0.261372879759569	0.110459940746741	0.190255885510388	0.391269716182566
0.34400931646754	0.198709462078955	0.181610018951029	0.202653403716507	0.251362486371725	0.0528239472040881	0.342718201514793	0.21014220833204	0.388087235334615	0.234518712610119	0.166166809942744	0.435779119339326	0.316216759652204	0.0702590779987741	0.5450035809921	0.325517763137204	0.306228824796777	0.469869096593576	0.343213591068404	0.184965386028938	0.215798333531845	0.194705377679958	0.197792398157971	0.183818325681677	0.171878363649109	0.198610559177362	0.168576452251185	0.194389919265947	0.250835429528627	0.26460122776338	0.110459940746741	0.169081899676627	0.444458899397096
0.335458020224783	0.130262453025479	0.168612804299772	0.202439710965733	0.261212130093603	0.0565448520433649	0.336010487423685	0.165957743201436	0.373802077649956	0.260067581383662	0.180412336016458	0.405195430357244	0.260316557190552	0.0440773851412356	0.547146342912674	0.317034585908741	0.261883383446597	0.469869096593576	0.434972208760774	0.2271386253479	0.159702596570924	0.191170115964229	0.132237171415116	0.173948026443457	0.18101334117448	0.233415831555323	0.216294778072552	0.176275335653005	0.251679046124719	0.226610016061542	0.196730718492076	0.246151896691688	0.418954335860026
0.34505642143238	0.11093960914826	0.129353109030115	0.206559273719214	0.19949311347571	0.0553252439955866	0.306091412430097	0.160971938145517	0.355554237013661	0.167463294857573	0.177090903272363	0.400058933081476	0.270997150785086	0.0440773851412356	0.547146342912674	0.347895763888207	0.27523496146924	0.454986137266752	0.434972208760774	0.202012619666638	0.217137628898945	0.156123472277063	0.132237171415116	0.173948026443457	0.185042715299108	0.203086526622875	0.158659450508167	0.176275335653005	0.231147620430301	0.296881511764219	0.135018614995435	0.201760330605019	0.427172212377897
0.343467716723471	0.177832682442977	0.178449954624745	0.197292766236668	0.266645739314888	0.0553252439955866	0.308506353119426	0.152705059044382	0.349453292777914	0.259409067821963	0.16408763812984	0.400058933081476	0.270997150785086	0.0440773851412356	0.534988176855775	0.371610896515765	0.307212833740455	0.450830221431583	0.416683788016562	0.185875205860159	0.203936965152132	0.2278023965928	0.132237171415116	0.2028997218917	0.185042715299108	0.203086526622875	0.185957014836041	0.168092692860757	0.183178727659905	0.263485883069953	0.135018614995435	0.248399287269281	0.427172212377897
0.355504804023214	0.192181393607067	0.178449954624745	0.216131327245255	0.280130814975175	0.0753297575863334	0.333068376357348	0.19635899875499	0.349453292777914	0.207627530021148	0.158968236322275	0.458064684670549	0.270997150785086	0.0735028390791531	0.548118046870526	0.322173282266455	0.277026688726009	0.405640009092636	0.366820882794414	0.185875205860159	0.18845194684545	0.210019166143142	0.196128821837828	0.187679799607917	0.168064832056347	0.218934900082095	0.185957014836041	0.182166019188969	0.171162401768057	0.26882043448623	0.0815091265159738	0.211636205859293	0.422760768970702
0.327170783364515	0.152314200746837	0.178449954624745	0.227746810565551	0.273282723100561	0.0575393209012738	0.333068376357348	0.19635899875499	0.349453292777914	0.251628803923001	0.158968236322275	0.458064684670549	0.277750972844639	0.0697199294387799	0.539234112118956	0.32872105601456	0.249570886840108	0.467743289095697	0.366820882794414	0.189097799497918	0.188677462821182	0.198683105795057	0.254763534462158	0.186671422535844	0.168064832056347	0.214035137439748	0.167094787491468	0.161042490684406	0.229617724543664	0.238106594713687	0.238236425397562	0.24940653282289	0.408679792995292
0.320923364236243	0.182142662743481	0.171347004278684	0.227746810565551	0.250424262213209	0.0446981817451838	0.319619164237234	0.19635899875499	0.2840906311124	0.251628803923001	0.170365972182759	0.468640429091147	0.287024134366497	0.0697199294387799	0.539234112118956	0.396157244475735	0.267743189760183	0.491904731679658	0.269884153872525	0.154293839377773	0.207725332314813	0.195399338777627	0.152140274361735	0.211795424352391	0.186797411041791	0.263600158976971	0.220926072453192	0.195300377977822	0.239792639750732	0.204073669990653	0.174200432531538	0.21566657925106	0.419321485110331
0.320923364236243	0.254822132805374	0.173171787069971	0.201676712754975	0.26667913940111	0.0637054349912217	0.329395929865191	0.18210813620491	0.2840906311124	0.153278689728452	0.15397999999184	0.475066072818436	0.280179896798698	0.0809637395002379	0.539234112118956	0.310418531021831	0.252639277657272	0.449536203620806	0.289192117495078	0.161393703994582	0.207725332314813	0.189551778569083	0.163912845386638	0.193877872760416	0.154727681753771	0.179046477731751	0.220926072453192	0.159068228738586	0.219855854093655	0.297976720991025	0.115014001112172	0.229256189928742	0.431814212816132
0.347549679034878	0.143162597701711	0.145990353163985	0.203809960389075	0.269277575167622	0.0637054349912217	0.339739646811464	0.171471649331757	0.313693551893149	0.268831730345959	0.170828041748387	0.416668183758013	0.27780957752036	0.072210843763621	0.544296853971686	0.370031364438502	0.267295579409618	0.450152703316475	0.311950164859674	0.176103138022755	0.169019017853274	0.190834974165476	0.163912845386638	0.16664708398429	0.154727681753771	0.269558292240986	0.177931835195532	0.146683987217366	0.283973819036552	0.194356894071606	0.208943815223901	0.229256189928742	0.412019847077727
0.335030233624672	0.115157129760282	0.192980068633904	0.203809960389075	0.220302149774321	0.0492659881718406	0.307278649783384	0.190580250957713	0.353431761140444	0.222860180357882	0.17735225642175	0.421678919689223	0.26056710721049	0.0601416461423703	0.548412859718171	0.31328966560111	0.287772110778068	0.434071411599441	0.311094657128475	0.176103138022755	0.197757280592253	0.193959108063828	0.217069996552322	0.189035689182252	0.154727681753771	0.269558292240986	0.252038336179973	0.146683987217366	0.164797218835818	0.194356894071606	0.221387219052927	0.209486044162791	0.403605186337963
0.278212355946999	0.146383119145271	0.15732905203063	0.207122818068914	0.220302149774321	0.0554890101311689	0.316802009205557	0.177916898089091	0.353431761140444	0.196335726506086	0.165069670228596	0.491174988154616	0.297440228246739	0.0609711557688769	0.546680150651692	0.31328966560111	0.287772110778068	0.440950069353723	0.282939867549114	0.149845409765271	0.172378462101253	0.256399168032718	0.223232863846636	0.20692564284919	0.159823174367153	0.14139800312246	0.188456335258262	0.146683987217366	0.174985460678364	0.215195428409827	0.117706575839125	0.221491534833464	0.392761475795111
0.31204216288253	0.154770378974603	0.149601294284414	0.209449237466367	0.220302149774321	0.0554890101311689	0.334006082009747	0.154202029580248	0.319005411318753	0.197548205860986	0.165069670228596	0.472718285773361	0.297962163575593	0.0622387881985529	0.546621430531184	0.339195662036545	0.273454120762619	0.440914324388752	0.446825114049868	0.177387503605052	0.178041417043941	0.20624238462812	0.185193054739006	0.198921697512386	0.183060700154929	0.198733984887848	0.173713358210784	0.146683987217366	0.174985460678364	0.350671331802232	0.0859768724136454	0.201735919732361	0.401284884449075
0.32524933207968	0.154770378974603	0.177791411017719	0.197450436060428	0.241434225446986	0.0503899831430166	0.333182137170108	0.159756443475408	0.354598099108034	0.196882977699002	0.165069670228596	0.469613205967	0.279460271309401	0.0591049211028021	0.549023529915097	0.333367969538739	0.259464582624346	0.454588475639395	0.288978777004539	0.184483446575753	0.168376725553282	0.218720167513192	0.185193054739006	0.193715646998778	0.184578172497149	0.228220852146796	0.195281849788292	0.146683987217366	0.185551416552501	0.26736844447949	0.334086933017498	0.191583955632828	0.415438059354067
0.345426408774232	0.23013871062605	0.177791411017719	0.193337892834162	0.314803567355699	0.0692617062514652	0.333182137170108	0.212885413583849	0.395368575926667	0.221866345254132	0.140238730373968	0.469613205967	0.279822256730647	0.0850428358612006	0.538851904906874	0.34499835081295	0.28879278159022	0.454588475639395	0.230587721118538	0.184483446575753	0.215882190488343	0.256805005102608	0.198915489624684	0.196739436948107	0.184578172497149	0.228220852146796	0.180606159934027	0.146683987217366	0.16851360797815	0.220148166182713	0.159457186329659	0.280050536153368	0.415438059354067
0.336853158425632	0.314051614160039	0.139867553621633	0.198252050493813	0.292991788095216	0.0738196586961242	0.301029997489406	0.181230095298474	0.395368575926667	0.251781537841079	0.156081093041677	0.469613205967	0.272759875327983	0.0727763825523346	0.547854252187308	0.34499835081295	0.239259777339698	0.458719052697679	0.230587721118538	0.236911697681509	0.241912364436597	0.185097242350182	0.233238795837679	0.183266396420528	0.142969812444204	0.228220852146796	0.205142393663721	0.159840428022537	0.246973626046642	0.238765230678654	0.105396973841205	0.232725987224533	0.412736125852807
0.332895418346128	0.133896286809075	0.156287949643811	0.224105513725121	0.227392380404785	0.0509309274340608	0.346176823250105	0.186637253859562	0.308688009534118	0.264326990902347	0.170934464024656	0.42455881842922	0.296201875532564	0.096420923083018	0.537248054652836	0.355625035394316	0.239259777339698	0.443219087383121	0.230587721118538	0.236911697681509	0.208733200299355	0.185097242350182	0.175629922861899	0.183266396420528	0.166544813276226	0.243005930044406	0.129340693704626	0.184593724341157	0.210663536160198	0.293956515184903	0.17434592344447	0.221351076330121	0.379235145593897
0.344750781339201	0.214078204673492	0.187296272182215	0.190241860120146	0.227392380404785	0.0509309274340608	0.337939436274086	0.180966892706051	0.277337033598317	0.193049179477235	0.158577458428857	0.423799267043282	0.296201875532564	0.0895742634008564	0.550888306127694	0.353492590814303	0.253407297338023	0.502308928312158	0.308322125041018	0.178808336342642	0.253134010278557	0.24476664221618	0.167700462709649	0.205576455704109	0.180066366340119	0.259326206276281	0.198439108861855	0.157609249570275	0.205673261956769	0.34480758361692	0.124332857261413	0.24142923905554	0.409623962080925
0.336689128542833	0.258032370553057	0.15826261739022	0.196450729959688	0.227392380404785	0.0587723156438874	0.313847098499716	0.157698403265829	0.314770714189906	0.209310234641967	0.150292036160879	0.438558915925681	0.257757830203206	0.0895742634008564	0.539580486179072	0.345105419123554	0.24644669064049	0.449912892965418	0.389530096336772	0.171624170366362	0.216075765693507	0.122630981607048	0.205529567613645	0.19820955763083	0.155278933880715	0.259326206276281	0.201613978492397	0.176246503030691	0.175993822859672	0.308649066028162	0.124332857261413	0.18476576356894	0.404946125409917
0.329063335584387	0.125087396656171	0.181247806034411	0.206779340035301	0.250580932031048	0.0730167058022766	0.331873442478332	0.169320693291405	0.266239335328243	0.19158019703474	0.245956160896214	0.454285010811083	0.280637961592304	0.0825150347649724	0.540540093649427	0.318184829416451	0.241251651125414	0.387161131931357	0.336834640084011	0.143104718979748	0.216075765693507	0.204231408129105	0.164884935187218	0.190561325874279	0.209307101886791	0.205122816716474	0.206861389898897	0.15117213018831	0.175993822859672	0.294080117154949	0.184364219167	0.209132028362313	0.405312535247591
0.338396650592032	0.225982715824264	0.179011541086868	0.196713111917394	0.250580932031048	0.0886315558648728	0.325465899391855	0.153669720089781	0.341762186859038	0.230657758157857	0.245956160896214	0.47493391599088	0.29917302853366	0.092640874269285	0.540540093649427	0.28890942624205	0.244331632764101	0.413881466578905	0.393554372836993	0.109876616045469	0.217496464938591	0.204231408129105	0.174779322278731	0.18932414382913	0.14833821489397	0.203413897717225	0.229826206165639	0.20466614107285	0.202862732257927	0.232859956960743	0.184364219167	0.205103991957886	0.399511517057736
0.350133029509966	0.15478192928803	0.170215549600798	0.197158011685335	0.241684010788459	0.0886315558648728	0.293314952038968	0.146359047211436	0.434359722383493	0.185950564604502	0.182698571846853	0.528551470351135	0.297373696279274	0.0858371449918201	0.545791569986165	0.292058899646992	0.244331632764101	0.421018863909902	0.355993028143325	0.213050658787894	0.199377974546574	0.29805652047948	0.174779322278731	0.192798258893729	0.15460173797662	0.203572394301642	0.187210680534982	0.148066247278346	0.221720145055511	0.243229254952764	0.298120429153294	0.224350489612947	0.360451311375614
0.312437343946911	0.197004658410231	0.16555434068953	0.191270189415587	0.241684010788459	0.0886315558648728	0.317275762944381	0.200922526025989	0.4369751019259	0.262753596780265	0.189770052807329	0.472618545741963	0.297373696279274	0.108064657861291	0.539624306921062	0.332515373950837	0.257865535171675	0.466167817834108	0.30399927076763	0.181218564886552	0.199377974546574	0.238148116930886	0.174779322278731	0.189604885020249	0.180551270645227	0.180673239857666	0.199373727782451	0.157399693686329	0.223193161592825	0.202686744703204	0.270569709104752	0.208280259756894	0.360451311375614
0.336342759445829	0.256675328189716	0.166962903361851	0.195790780247658	0.255683922150817	0.0735344282943671	0.324337746854075	0.1680941896187	0.293494135676608	0.234652396844515	0.189770052807329	0.436962801757229	0.297373696279274	0.0867743740267705	0.55092439903649	0.297906643820047	0.208297831926773	0.423314795141637	0.30399927076763	0.163988920775025	0.199377974546574	0.238148116930886	0.254774065002295	0.194949707307549	0.175547212173943	0.180673239857666	0.168458567136968	0.152597388611052	0.218077941876253	0.171580206841457	0.145119599388289	0.200871828879356	0.420229789457245
0.34948522497811	0.228414398368657	0.184489597763637	0.195790780247658	0.274803238352327	0.0461633518127762	0.332524444768029	0.157575659387412	0.346515196319861	0.172383126939007	0.179954786944261	0.428098158934285	0.285491188693241	0.0768742757205066	0.547067259797736	0.324506110986237	0.208297831926773	0.450974540700636	0.266834204381419	0.138639061193743	0.233422856561595	0.189295186328403	0.271784734950479	0.188931523810438	0.166279247531359	0.218775284345326	0.194626619382146	0.15945417375109	0.221144231685514	0.227912828277116	0.155598232610915	0.273759564396961	0.429757853474247
0.307823634657668	0.228414398368657	0.169524482443825	0.206710450683997	0.300515344146004	0.0461633518127762	0.296945576564952	0.140277329520559	0.425269165324653	0.193616165215162	0.158258019670842	0.458835503254929	0.265185450033737	0.0781619572218409	0.545383556293309	0.323411271573716	0.271088167134455	0.419122617923326	0.306362797946613	0.138639061193743	0.195598616658144	0.18806374021209	0.33317893705062	0.221164112537672	0.166279247531359	0.190637876191278	0.157412353452423	0.146386392602933	0.201798859441298	0.250674880422356	0.168534209919395	0.273759564396961	0.403050813992797
0.298123755932717	0.137536566555378	0.1537228068341	0.197028068450745	0.300515344146004	0.0567629977880329	0.32465931601593	0.211185975196616	0.265651930392162	0.221682639870182	0.168333778705539	0.400608540474409	0.265861127930037	0.0638423598897952	0.542892629926827	0.33251053023105	0.234774842710007	0.389808244309203	0.415040981224738	0.192514678175998	0.195598616658144	0.190979146159831	0.186354977158145	0.193563706393222	0.152992384878602	0.231253641842851	0.156087685264644	0.183350982052292	0.181423356697269	0.267291673385055	0.358606443247413	0.1389562196165	0.388034089035646
0.297415746718215	0.0926191233604187	0.132624050476099	0.20468285395659	0.302723650325535	0.0736367049969738	0.342594454604954	0.130435439988338	0.412230966700024	0.233310950002075	0.180769351773703	0.494683122971369	0.273027395743928	0.0638423598897952	0.544340482367323	0.336219070944499	0.25571234738735	0.389808244309203	0.320519708616441	0.144774259187212	0.164467754093059	0.176827587419695	0.325464870633596	0.230804837860393	0.152992384878602	0.215200121068292	0.225878398824672	0.157057710808977	0.19994163059005	0.268915956413359	0.363125914732122	0.225139278550959	0.412131018598034
0.297415746718215	0.108687727456668	0.152610468225721	0.212439333589101	0.244718236693625	0.0454135500534862	0.342594454604954	0.171069672474922	0.412230966700024	0.210520864070365	0.150792395187493	0.440659162956944	0.276068067104438	0.0673620976600665	0.542083541078421	0.345790736757361	0.263611446174139	0.434791065410996	0.321212028520626	0.188666682479555	0.210499966578706	0.176827587419695	0.137444541602524	0.194324430236027	0.167788397661856	0.234448804025884	0.223661509592413	0.199499689721306	0.218929266785193	0.246394471326301	0.117101002346095	0.15383632491491	0.400687333289942
0.357927389079718	0.106586683097854	0.17196974436436	0.212439333589101	0.271082486768339	0.0645974679356647	0.315819347848738	0.171069672474922	0.412230966700024	0.278616782912831	0.156947955246975	0.501955355686084	0.278558142015457	0.0448717725817607	0.545667840449096	0.347347660196794	0.239728174868715	0.421693747077748	0.314123417464343	0.17151688292638	0.235008712084347	0.190345700869952	0.183862743592653	0.201233265779148	0.153335787189329	0.24103682209003	0.167907863481928	0.157423854221402	0.178536106452403	0.246394471326301	0.0194741983872003	0.205216218260797	0.426765833164028
0.371575029740665	0.248797194936763	0.1600295717616	0.198796371342666	0.254841550766591	0.0607912924328248	0.348532145096597	0.157965580824633	0.315730294200611	0.202112092626551	0.178478540492715	0.541906671418104	0.278558142015457	0.0730258853722947	0.545667840449096	0.32336092506202	0.260965842688733	0.408998228253172	0.314123417464343	0.159202352389577	0.180552044203157	0.217452833454901	0.177032749373639	0.201233265779148	0.151614366154887	0.256125977657193	0.177390432897743	0.182099911182293	0.219184901712493	0.222901532049551	0.151132061701582	0.200198380369038	0.395537939611662
0.311563414539562	0.248797194936763	0.150651207041234	0.177767027842332	0.254841550766591	0.0676257247049441	0.335958677000655	0.155610919426481	0.225640834317519	0.199908593240576	0.155801212453476	0.428144416189269	0.282180370030271	0.0730258853722947	0.539557408458914	0.356857617014725	0.285033714288248	0.456675367881627	0.30521513206846	0.171786074990608	0.165454800142905	0.235411521850267	0.29011334343067	0.205301389906888	0.231277525229807	0.256125977657193	0.177390432897743	0.182099911182293	0.219184901712493	0.258552427684318	0.151605990155194	0.167972640653887	0.441854317928755
0.308192252844164	0.278610753455578	0.154416697440147	0.205590933713965	0.24069904738343	0.0621225587140383	0.356813718604616	0.137691011908255	0.282877313671995	0.210079059739668	0.155801212453476	0.477675428245517	0.285306201393851	0.0730258853722947	0.544299838556963	0.338249598561359	0.22589424617498	0.403795671116394	0.2976429290056	0.218417963484088	0.165454800142905	0.170440524326543	0.349473617406118	0.199893794107362	0.205378640884773	0.282003445380081	0.18741055341532	0.183081680627281	0.235625546938253	0.229014423893876	0.151969682977601	0.218621327767712	0.389718858853952
0.357296661062361	0.133923772021343	0.154416697440147	0.220447376630557	0.24069904738343	0.0687065488579523	0.307835873736492	0.137691011908255	0.341553850980047	0.201589782543066	0.159070756931314	0.447872252162242	0.301722652750663	0.0597218260477054	0.544299838556963	0.34132510140004	0.267676978464066	0.417749720236819	0.359834881542782	0.190617461788207	0.192045024172025	0.283780560039336	0.226680898479719	0.201323918175148	0.205378640884773	0.220998621849851	0.249148266259677	0.189951002703891	0.253909237269066	0.245892584267003	0.155010860641576	0.195798586457391	0.40880549648467
0.320833823457376	0.133923772021343	0.17279531581928	0.220447376630557	0.247299300890143	0.0617486478610016	0.287147949000165	0.137691011908255	0.293720102725785	0.212513101343108	0.159070756931314	0.501590669504523	0.301722652750663	0.0901773011294225	0.544764161108046	0.349238663415434	0.300078246396041	0.470928870927179	0.296972346609358	0.154855452106765	0.373580317649754	0.196406197894869	0.233629020860589	0.189852367739978	0.190823371095705	0.220601207339333	0.183285283659346	0.189951002703891	0.179000559512364	0.245892584267003	0.112933521302322	0.218462914038649	0.407310016262008
0.307818196716532	0.196305117764742	0.17279531581928	0.188725924276702	0.218829295169577	0.0675774392639595	0.34698851284578	0.15724697436751	0.293720102725785	0.215491998047457	0.159070756931314	0.501590669504523	0.301722652750663	0.0901773011294225	0.544716358509962	0.349238663415434	0.293774698371339	0.445021965976292	0.230756930302566	0.13595215359541	0.170885640424041	0.242232392245583	0.242259721231053	0.199698380571415	0.17968937562134	0.252931505668679	0.166838379010752	0.16882442549471	0.21408068966239	0.318618172290772	0.112933521302322	0.23631640681705	0.403567684448843
0.337598769392669	0.259384664807162	0.17279531581928	0.206990973720606	0.237040801596094	0.0575370952599009	0.312186334469733	0.171017062721748	0.360507772237292	0.215491998047457	0.187140121724731	0.477905323830433	0.28173516754472	0.0781291789927691	0.538327702781617	0.315074553118357	0.293774698371339	0.429716391923461	0.236019418013952	0.205166424283577	0.301296023499504	0.16027698229076	0.242259721231053	0.185348197135508	0.14372997580336	0.252931505668679	0.166838379010752	0.176377996161428	0.14225384553502	0.280975818903989	0.0978485699951066	0.238114876112845	0.382214575179361
0.357885486099003	0.241499194541425	0.144342660802572	0.212753283771652	0.253492703550814	0.0816024879301264	0.347935362824276	0.164214458344817	0.354582499050072	0.232994177993561	0.238682754366019	0.445739220371227	0.262889191137359	0.0697846307505514	0.545126992406404	0.360929334744408	0.218228478218224	0.47152273914365	0.341621180979286	0.122094541707146	0.280221451503914	0.383027781130833	0.34561847235543	0.176021572202701	0.185223790489153	0.252931505668679	0.174063983746285	0.183146014040686	0.204810291388688	0.318411896525982	0.168716327987666	0.168076140724181	0.430190838219811
0.383535516399362	0.230521854422407	0.163902732833055	0.201160990213902	0.241594491178643	0.0628446587716576	0.351711521127964	0.164214458344817	0.36931457102446	0.257620697117242	0.197396346286557	0.390377730280779	0.306993430585171	0.0779519923313227	0.542775978773333	0.381860888147619	0.217579738755356	0.403751125072775	0.303176324773935	0.122094541707146	0.102627757632505	0.1896442187473	0.206817868183581	0.176021572202701	0.185223790489153	0.300448560610122	0.181452309415267	0.210857023334254	0.245318828852516	0.277265730789731	0.311022807395282	0.2122443416444	0.351659019910575
0.383535516399362	0.178691998032246	0.147604605089071	0.185181847424851	0.303245304128809	0.0628446587716576	0.329414910577548	0.150447331306177	0.36931457102446	0.203895891394844	0.167437285334893	0.472407216174604	0.283801566006958	0.0951463416419503	0.542775978773333	0.381860888147619	0.252821863789866	0.408512647943094	0.32899084156519	0.122094541707146	0.199091379327707	0.264513896528099	0.135534604211557	0.176021572202701	0.201066776204218	0.346201969309779	0.197360212165688	0.165734269908388	0.197561288556294	0.237802881134514	0.108316923724602	0.235875456537343	0.393156374469045
0.287476899141865	0.15372218131136	0.15377018033746	0.185181847424851	0.286377795158927	0.0769387047629845	0.31301976419739	0.189014551303558	0.365425990710016	0.202987555285352	0.133775974921228	0.517678785030679	0.293476557535401	0.0725681418007445	0.545522572043774	0.344992870059375	0.252821863789866	0.390269667392496	0.197508781877536	0.122094541707146	0.199091379327707	0.217504045248271	0.0879495070884189	0.190260747519939	0.177882573329056	0.222669659024471	0.168613512002666	0.185994408863888	0.226807381869348	0.250762907916157	0.111404080889503	0.184044194651529	0.398882209455523
0.329160438307822	0.207702242896999	0.182585424978573	0.195632483338843	0.274844529813475	0.0752119645076005	0.29915188437348	0.136667516978636	0.270680426379199	0.218772564454085	0.188450785992723	0.436232021866065	0.285530598423431	0.0580885338368107	0.543348012510023	0.307922192395848	0.243526884001087	0.431318376135113	0.273174161779023	0.122094541707146	0.180733854826094	0.177936947463005	0.0879495070884189	0.19934545082995	0.152154488265756	0.242605291906179	0.168613512002666	0.185994408863888	0.185854068572485	0.306143063902309	0.123534918713105	0.234085785122874	0.42005233404607
0.338238085715802	0.0738811102769922	0.144344484970832	0.185023510347015	0.302607818491636	0.0784293544211063	0.322252078838649	0.159350873626802	0.270680426379199	0.195866968254767	0.188450785992723	0.496557428103829	0.270281752270234	0.0538631347656225	0.55184713297471	0.332927467103417	0.247560657061304	0.410071272873008	0.197426619001407	0.180866011784723	0.125631502715977	0.256203085495096	0.127426314015391	0.19634796758569	0.15435972193081	0.190290316026499	0.15774610418269	0.185994408863888	0.185854068572485	0.306143063902309	0.15830473947883	0.2555789619684	0.386928324047654
0.308983236788068	0.135682433374477	0.174507670056584	0.188026373646876	0.289798740557496	0.0709259026334568	0.326114073166617	0.164078675351666	0.334442028882151	0.214118609756925	0.151355121964313	0.44452461076218	0.305046164604416	0.0683961253173945	0.539630166450752	0.332927467103417	0.201721178433024	0.410071272873008	0.299918941514096	0.138153180093665	0.16892558702387	0.194095470715413	0.327257778556335	0.192902097880746	0.15435972193081	0.189543029331011	0.195822876238273	0.17580845514549	0.170678014213032	0.306143063902309	0.238790321723074	0.268919371909606	0.417861292365041
0.308983236788068	0.197527001775415	0.174507670056584	0.188026373646876	0.289798740557496	0.087056571478832	0.333811279622261	0.208583599158563	0.236677473205658	0.181940117808783	0.18254240323082	0.452243260160483	0.305046164604416	0.0875939983289306	0.545553518969619	0.319574318978031	0.201721178433024	0.494133144854888	0.241556574948436	0.138153180093665	0.12969557620212	0.263434337249542	0.211078519832534	0.224571056985014	0.141958723533981	0.250323901112678	0.216344414838146	0.165482801869712	0.163473256242614	0.306143063902309	0.144881987619302	0.195491606404387	0.411128497874354
0.333524996455593	0.218076971766134	0.174507670056584	0.190889479889986	0.323241713888205	0.0670746562270597	0.309957505459972	0.208583599158563	0.236677473205658	0.180804321353168	0.170297472240111	0.419299817912778	0.305046164604416	0.0654486830321099	0.54820108116277	0.342970259808645	0.201721178433024	0.43650983474866	0.270932869678334	0.130243525785554	0.162368979066707	0.217169878008625	0.205720778047414	0.184454044193654	0.155404636423814	0.206502221973236	0.167398350171609	0.176358323073574	0.17209331827645	0.384392389825838	0.18163308831554	0.209619000702221	0.436256681674688
0.333524996455593	0.093217310032725	0.195144457804719	0.225939462971831	0.323241713888205	0.0638348922888363	0.349523653926843	0.208583599158563	0.276071363867357	0.256186754730802	0.166081754792138	0.419299817912778	0.282285500424877	0.08248705512935	0.542547327345679	0.352021001178664	0.201721178433024	0.420428740630636	0.298902633932998	0.130243525785554	0.162368979066707	0.207365540785455	0.215631916534435	0.187507575903693	0.160449478291397	0.231928849125521	0.167398350171609	0.172002165790328	0.282575901798436	0.255420967733393	0.126236885324532	0.209619000702221	0.351839606823349
0.353393395675	0.167627506765913	0.166097912472302	0.198871590280729	0.284178308570656	0.0714460816182857	0.331699485826131	0.185037648943747	0.44331042578816	0.213035968284404	0.202444130331806	0.429116422624269	0.310053988601398	0.08248705512935	0.547014163473379	0.306005974180582	0.201721178433024	0.468030629961312	0.284904316264543	0.173085939295018	0.178352690270159	0.183343098457461	0.252327979761127	0.196635797342402	0.196741036985609	0.190148743677031	0.187520697600333	0.168473978836497	0.199274847592514	0.283839320242603	0.139141160769667	0.190621988870925	0.407524238031362
0.296285399616552	0.167568095098477	0.183821154785092	0.198414114305859	0.26190003705119	0.0714460816182857	0.3352964676127	0.15995345087289	0.365134129591595	0.241578239148433	0.201537950066649	0.471867122794857	0.280581651363548	0.11867032619861	0.547014163473379	0.306005974180582	0.26715819606939	0.464421739330359	0.469391844324196	0.146320887473313	0.152147643127202	0.183343098457461	0.22754614958392	0.186152790371717	0.223370388829385	0.253612680361392	0.177876018995337	0.144790961422806	0.210273053042901	0.327634977551834	0.240814489109418	0.196377375636493	0.417015452473966
0.296285399616552	0.174807754652299	0.175390558669611	0.219579798425037	0.260864811063198	0.06345254526193	0.327961555094279	0.150491777817747	0.30943709486791	0.243843721986973	0.206212808152201	0.427445063318719	0.277070262492964	0.078002269102223	0.547014163473379	0.33199115751463	0.195085834261535	0.395667431949485	0.265888161077278	0.182250626523816	0.152147643127202	0.20030169560139	0.266541066211401	0.20198797929219	0.183631078759299	0.23439412844159	0.211788455397366	0.173675794436096	0.210273053042901	0.210068372605566	0.228681727073127	0.211832146283418	0.4260987256711
0.324164257637621	0.202405117180764	0.171020023405936	0.222859116947387	0.260864811063198	0.0645434479494883	0.310109843614411	0.188325108915732	0.240212631232681	0.22879421854493	0.206212808152201	0.528318768612966	0.276619569534751	0.0761746369683478	0.542050981645618	0.332701224467969	0.266840374761084	0.395667431949485	0.324167437854486	0.141488588887072	0.231919666936992	0.257599278170064	0.284955138816854	0.171344783733771	0.182336451750907	0.237056101841795	0.200294950033038	0.178896673495579	0.222309510582591	0.210068372605566	0.172354137386605	0.205294848765538	0.413981071662375
0.308288404690814	0.176334735470613	0.157981107613088	0.21388183090481	0.259967099809695	0.064170121619293	0.310109843614411	0.188325108915732	0.300506582476667	0.22879421854493	0.220653884314594	0.489296639192135	0.257646422767482	0.0851929279590743	0.550435822843528	0.343943711085807	0.242327052134271	0.418653214318253	0.332649801536478	0.172433239825019	0.216268528765732	0.128847919802065	0.285149093493171	0.202312407312971	0.197031452306469	0.272899050826948	0.195727704672902	0.18033391064641	0.237352442218675	0.219423900416657	0.328406663614373	0.229249563638654	0.404892720834917
0.353413515674989	0.219255353713844	0.143054304433877	0.204043815772202	0.320019806223778	0.0829909740484788	0.310109843614411	0.185533026293418	0.300506582476667	0.203074784541696	0.173928030287126	0.489296639192135	0.267543491685319	0.0851929279590743	0.548903800733423	0.375166503011037	0.260003173013244	0.464383041565164	0.267839560597794	0.170462609062679	0.239848352797465	0.177449258346495	0.302294087854188	0.203434186127947	0.16359814990763	0.229219722729062	0.201239314868508	0.21605213904468	0.220845984478025	0.213977559352237	0.328091135848808	0.235552633706329	0.391543830699102
0.367313767248075	0.219255353713844	0.143054304433877	0.196469236946141	0.297861440310602	0.0603213727508752	0.327366493009008	0.192679115540428	0.300506582476667	0.248554709226938	0.13669191784976	0.489296639192135	0.288855284295452	0.060557200893865	0.540176923516765	0.351043238406522	0.265798740011051	0.436062158469951	0.36724313328582	0.161500948157531	0.245940053117659	0.225258591188673	0.264021826399306	0.190665361732759	0.190179671648291	0.15315387157305	0.162558828291255	0.170612759714483	0.156713421298908	0.143670130091431	0.0871886608313441	0.20394184250071	0.399154371845669
0.376714203138963	0.217693039444545	0.160001509138773	0.172274840061827	0.254903129887972	0.0708946302968598	0.324748762649981	0.156259388041934	0.292082612589582	0.186427151004629	0.184269990649709	0.488110827277203	0.271777227566423	0.044412817396495	0.54571343547429	0.337873755767932	0.278500742436802	0.436591492604807	0.277058635610188	0.184890098774937	0.186257556342885	0.212465514819948	0.264021826399306	0.189300362096634	0.161735902376883	0.216472776252428	0.188160246068191	0.172544403150715	0.200838162584481	0.274115065207223	0.210091561284437	0.245532445794138	0.451026419465229
0.376714203138963	0.150661322530633	0.166579787739942	0.209901481970482	0.229064653328735	0.0667015875736623	0.33627228160604	0.178022431856337	0.289542351081272	0.223733990297351	0.162727610785638	0.430013016232226	0.292472065881499	0.0888657498961076	0.547075632330475	0.335068190695661	0.249627504219314	0.435726903125871	0.286429236376011	0.22926187983313	0.301157832367924	0.190204929024639	0.285713756366195	0.200825822462714	0.161735902376883	0.187555393294764	0.263598614193999	0.176293212076683	0.20377226113384	0.206677337231368	0.203322344101638	0.251134853148708	0.423619264404452
0.342602780968176	0.0687744260708986	0.154270627422378	0.216248748959356	0.229825697320958	0.0526660518004399	0.337745791749271	0.140660792565639	0.285786663541309	0.190905145132069	0.184070399836654	0.433641993549609	0.279774653227381	0.0728799679723819	0.549921692694708	0.313613732356653	0.256985087457978	0.435726903125871	0.286429236376011	0.171474503009664	0.143766335807507	0.286234691014906	0.208027632278124	0.192991302455496	0.145796733711868	0.234931548031793	0.199031809045784	0.169635088121688	0.198109094252313	0.262458121457954	0.176376973741458	0.251134853148708	0.429098551328062
0.332257026834329	0.102850134479968	0.139677785881471	0.217369325145709	0.294471201312693	0.0526660518004399	0.353937874076359	0.140660792565639	0.376455296985631	0.190905145132069	0.184070399836654	0.433641993549609	0.279774653227381	0.0650600427654942	0.549921692694708	0.32589379586002	0.30295124877632	0.485045075060397	0.286429236376011	0.156247950016549	0.213126905355455	0.217200301435248	0.176963721444581	0.171031159308774	0.157279626096317	0.225246027991512	0.178028691835417	0.154116788428041	0.228281163651936	0.250117876885927	0.083105922014363	0.200342130812584	0.425706291666717
0.360794607112436	0.198070084996275	0.150871737968266	0.217953463591016	0.271654328509402	0.0526660518004399	0.333740621896695	0.140660792565639	0.337919743242933	0.21106432246144	0.145885350494351	0.433641993549609	0.279774653227381	0.0511022582580077	0.541731914487959	0.32589379586002	0.285212681117588	0.425399279400485	0.326696850168004	0.119462876202952	0.274879276076488	0.201135550696654	0.29121342810552	0.197614725433796	0.164108594098557	0.170608411809871	0.167830836155267	0.174367202290802	0.184525673158532	0.241129759170132	0.0982531875593163	0.185575074694559	0.377369303607834
0.294890253895776	0.198070084996275	0.157979602829291	0.219479880980935	0.250355282775901	0.0569315946543903	0.333322180860999	0.1487474265718	0.324887072283782	0.204934211653752	0.155977583875345	0.45699225551631	0.298183996346169	0.0513737459809299	0.542804886881659	0.380683846185318	0.210090556074519	0.45579676505421	0.334770628284152	0.119462876202952	0.199172987270657	0.252850969062836	0.153160141973971	0.144960806474733	0.164108594098557	0.188793314405577	0.177410535952617	0.160596330888138	0.2396022833986	0.197460940877194	0.155217208181882	0.199259566711269	0.413378809598308
0.33992674670025	0.13172547095102	0.155748525796232	0.219479880980935	0.29006970643698	0.0650663930429966	0.336750493811142	0.143817635338605	0.37227994244114	0.197878421035161	0.150962682281551	0.481481870708236	0.298183996346169	0.0505867204963004	0.540976257873207	0.309757307905707	0.210090556074519	0.457054836219097	0.311234363900405	0.121441546153063	0.162402110763201	0.287542885408152	0.234025099545918	0.1736101267245	0.158391277023974	0.214987258955457	0.174966724841766	0.155853901217789	0.211619785663564	0.219316498359598	0.109389963529697	0.199259566711269	0.404479847905527
0.368126443853664	0.13172547095102	0.16055518584858	0.238401370435995	0.248167409206209	0.0549093556394269	0.35602164894373	0.177339047880696	0.266433273245857	0.199608063674858	0.186011344648375	0.526223779261179	0.283900129853245	0.0752785604146395	0.547422100735006	0.343191088592038	0.237965116187	0.408654212946192	0.334188282355874	0.124940741504447	0.136538826103453	0.276913072034297	0.19204655845576	0.203065433984699	0.139430795318203	0.224517541205681	0.154885416742809	0.163565599221679	0.244767346716971	0.290598017096328	0.0466229826411865	0.232174359194693	0.407056519599681
0.346298930497587	0.0851817067669409	0.164109907674454	0.225764826354357	0.299485142270057	0.0500594785673845	0.323169800081619	0.168552358307045	0.359962901547079	0.169547417681964	0.153923963784605	0.469552952084706	0.269718060941954	0.0527782347793666	0.542815437083413	0.320528130839617	0.290872333214122	0.447959361154789	0.329177918722439	0.165888076828487	0.140717954244955	0.170926321598181	0.217588479666985	0.197180634231542	0.139430795318203	0.224517541205681	0.200902661734287	0.163565599221679	0.170611569639858	0.290598017096328	0.105508137639421	0.228782314273176	0.443455876852273
0.360997709931688	0.161105745656181	0.159591712943392	0.202741497229843	0.250699548345946	0.0693647568209671	0.322677939125952	0.158173336455825	0.36595280114756	0.209234831076728	0.169878229825187	0.472725512431833	0.296118722222713	0.0527782347793666	0.540825096763222	0.338170606023019	0.243825999200802	0.447959361154789	0.396998104750645	0.203922122213978	0.270251423443462	0.137566232618302	0.214347687310239	0.200173127620075	0.150842742347867	0.191790396706028	0.210975346454043	0.170502539295125	0.18405991856565	0.194051290213977	0.073052033333909	0.18206684632748	0.443455876852273
0.335195657610931	0.221138157550983	0.152685280902728	0.213884235722745	0.262247317127827	0.0401668161874193	0.319061241647915	0.158173336455825	0.337773732961326	0.209234831076728	0.166801713119096	0.46985648083658	0.282517994285718	0.0527782347793666	0.540825096763222	0.338170606023019	0.283064133014879	0.456032116375131	0.396998104750645	0.203922122213978	0.171218385099978	0.234131873176757	0.0997493214280776	0.162718077165021	0.179994759506763	0.22176060531078	0.179755381898109	0.149447538336898	0.194992360955446	0.245061422602502	0.073052033333909	0.279784857543649	0.416462024988784
0.369901026611692	0.149497957551781	0.177461670892246	0.209429129471085	0.235297240714132	0.0443567570659732	0.321410970670015	0.170750876417542	0.319262912862255	0.209234831076728	0.212871419136589	0.42518520693643	0.296014489633185	0.0500637436209614	0.547120665256394	0.352882937688614	0.243904011660924	0.454652537571937	0.191421613771076	0.182530033188256	0.226980856933022	0.234131873176757	0.147330610728415	0.167812250141377	0.187189763196139	0.195737828611094	0.178997086323248	0.159637313205103	0.230874975708191	0.212210288427101	0.0933813604287266	0.210270245393439	0.407411830851052
0.369901026611692	0.189330731386891	0.165042376877681	0.189083111211946	0.255565842757643	0.087624871959752	0.368098730790058	0.186430518681618	0.360485585488346	0.206691461587281	0.216989534220308	0.510915549249884	0.280289630089601	0.084900603848307	0.546453708051557	0.327774327165114	0.246295375280663	0.447112446779984	0.251822354882219	0.155165786685924	0.125838001095729	0.213558482444017	0.148010358619262	0.181320982324857	0.17301587818546	0.24230827969179	0.222229354370121	0.216162668928256	0.21944265610687	0.275231527122341	0.0933813604287266	0.162686254053576	0.394090936702346
0.352173159870307	0.166690698657732	0.181265705533934	0.194755921344187	0.224822678970869	0.0767246336042477	0.30385728761655	0.157938077070997	0.257966923265234	0.279494874838891	0.192314801790813	0.428230777863695	0.293246920443199	0.0852369929315128	0.551145416795676	0.309049934260972	0.263116135049174	0.413461687164188	0.269305905921014	0.184112459301459	0.16815100259899	0.214519665622035	0.148010358619262	0.188801809009674	0.173977778184339	0.206047561557628	0.185273253357083	0.211104542561465	0.230969985765963	0.300335394569577	0.190492241870734	0.203561860554605	0.391537495481368
0.344402739611502	0.246617912201557	0.186844986462519	0.171831567147914	0.2298248148663	0.0735880485069744	0.325635085751451	0.175737734366885	0.379668914027494	0.248408408974882	0.191864410136373	0.423320072756095	0.258739008689939	0.0975717626812286	0.551145416795676	0.326518290842172	0.263092771578695	0.405097097332752	0.29581195843422	0.143621878858685	0.238525904289554	0.212770270514128	0.148010358619262	0.194732681648878	0.153926032788185	0.155366655470454	0.189182392989883	0.199024213417499	0.249782084289228	0.248969252457096	0.185969915991281	0.199968358323059	0.456718238360235
0.339800269226448	0.250704840996698	0.160900533871511	0.197037760231967	0.224766995808162	0.0722685321050183	0.306863047295014	0.191718614331435	0.241621957781099	0.171429028732839	0.191864410136373	0.418722690770182	0.280230460979948	0.0635966450759937	0.544806441304127	0.32540433568956	0.277815282918383	0.444625685908738	0.283407571735728	0.179699443729619	0.214730979664003	0.202123482741819	0.308348474377168	0.16988632703524	0.185715135204005	0.203522449903497	0.242782079712764	0.199024213417499	0.221413023088879	0.234106862531163	0.394073377302705	0.169922242181606	0.382409759633776
0.339800269226448	0.259136874008466	0.183943998493077	0.199959659783064	0.224766995808162	0.0586839346634869	0.332864629382608	0.14902434119107	0.269323255392112	0.156028285413803	0.168769493007306	0.503678529136055	0.290556962508998	0.0785772204020667	0.548586877227345	0.344844562531164	0.279717350212615	0.444625685908738	0.31717356542411	0.174374032968989	0.156657866475242	0.150138352373875	0.273837640571608	0.16988632703524	0.17771249793798	0.221193207945848	0.242782079712764	0.179711373068975	0.221413023088879	0.232696972714012	0.193890895965187	0.235333099829527	0.423564618982913
0.339110939457028	0.144619577145487	0.183943998493077	0.209476899933474	0.224766995808162	0.0772223318410961	0.325203403978818	0.172239968719924	0.269323255392112	0.212995805000288	0.161394044404577	0.399207179090976	0.272473978729985	0.0461733628099376	0.544391185721392	0.351900952147588	0.300758611650676	0.423100793502679	0.281124542823478	0.186068326369181	0.220474173764093	0.150138352373875	0.321026472978891	0.193535757032655	0.230457412743091	0.22690921519777	0.185889927220174	0.147842770025053	0.202041719492982	0.306868208179838	0.197572428024651	0.211669160677698	0.374773340542744
0.346985525971024	0.149355204151102	0.183943998493077	0.198000502330716	0.306239235972045	0.0471062377991022	0.328084697890977	0.187469445179516	0.269323255392112	0.222411174467397	0.184780737111944	0.466941253911955	0.276200767033524	0.0701939884449071	0.550160002570468	0.329582264899886	0.251651771362642	0.457524981602474	0.371271001499858	0.186068326369181	0.216604630030357	0.231486963248206	0.152018112770334	0.213519242433035	0.155478640044875	0.284862046543023	0.205235716928788	0.178757613774423	0.202540919624305	0.279573377467476	0.153943901810126	0.213701735059857	0.381059168361517
0.34028724465502	0.192991218057211	0.15619562570299	0.214632153628734	0.245246429011919	0.0471062377991022	0.31343711526722	0.153520413536745	0.314698514706852	0.286149111466765	0.157463633593624	0.429190417253798	0.277088326649057	0.0656075184512893	0.544198931070775	0.321815901173839	0.238634585253313	0.38557633436965	0.238112863386245	0.176563764881514	0.162347278154089	0.231486963248206	0.173523350427635	0.18036239720143	0.189992632703264	0.284862046543023	0.205235716928788	0.153020864329257	0.182055114367536	0.242298193208555	0.197390937093225	0.165646427980213	0.439536211645904
0.363802305608733	0.0634819643382255	0.164180328699835	0.214632153628734	0.277258930367178	0.0683511723109042	0.35708959958826	0.164185642923396	0.314698514706852	0.266746187968204	0.162366515641482	0.438138939880534	0.304098599042417	0.0882736738551172	0.54499531096032	0.327043734796307	0.258082856225819	0.474187894419533	0.232454269426808	0.176563764881514	0.0930665707449104	0.222815488755812	0.173523350427635	0.226118488663824	0.189992632703264	0.165903886767376	0.200456987239296	0.157638553320815	0.288125124420178	0.242298193208555	0.157796597591396	0.2416837462884	0.423986493640351
0.321085936160916	0.126833011118636	0.159308215788109	0.19698251118153	0.32901917625119	0.0800022927857679	0.332860311583637	0.159119089639542	0.292484210452501	0.226376627791363	0.162366515641482	0.471954929614508	0.304098599042417	0.0772429810885819	0.541031142390193	0.315012443649122	0.256284067063941	0.443153969797246	0.360280293446748	0.161228768344467	0.296692799717461	0.222815488755812	0.208236058029913	0.166503547151164	0.162211799497889	0.209628073502867	0.172425329057295	0.143872582184836	0.189520538046137	0.232365136131936	0.16761130932151	0.235981414469272	0.403744510364407
0.329261977705092	0.138753774326707	0.165354479582529	0.198734021984965	0.32901917625119	0.0800022927857679	0.336508660816033	0.164266039680379	0.372967085899685	0.222352566200624	0.162366515641482	0.475588327063522	0.279195608131533	0.0882647471873636	0.545720564173735	0.331731669845871	0.261142046619088	0.492891802077897	0.381861219315525	0.189958322666367	0.150166641647796	0.201665735108649	0.17617471718948	0.197015005011955	0.162211799497889	0.18605115753738	0.192142975936942	0.164203589076953	0.284670120264423	0.232365136131936	0.114256681399306	0.235981414469272	0.379676552066542
0.327744224729701	0.138753774326707	0.159655463549982	0.207802306918047	0.31643090373278	0.0405555574149767	0.329422983218874	0.164266039680379	0.361240039772937	0.218939918133975	0.180361869690856	0.48481345404667	0.32359901650654	0.0882647471873636	0.542376191383572	0.37006096037014	0.261142046619088	0.41942879142994	0.232251471492856	0.175285670227499	0.150166641647796	0.260873637475688	0.187578494786909	0.205258687498601	0.162211799497889	0.236703709772381	0.170186644301465	0.183082502824323	0.247415127608159	0.236395644083831	0.114256681399306	0.210819760787018	0.40756794690277
0.356068797425291	0.10261623965208	0.158078566232915	0.196496337910279	0.212267261637942	0.0405555574149767	0.323517020490645	0.157771552020023	0.308510200098846	0.228823827962091	0.159739683866424	0.436301087152299	0.275246106206288	0.0628671265404538	0.542921475093405	0.359522556730629	0.298012667237704	0.476579668304547	0.508340097232811	0.200315102164922	0.213319930647292	0.253860312753299	0.269376413903353	0.202968543224277	0.167060501394299	0.17144402694845	0.188062698773199	0.187094169141249	0.17591813058437	0.226720324363908	0.135740457769141	0.200646919091624	0.371672908975236
0.377225979871048	0.11189930635415	0.142952032660943	0.216135152765442	0.212267261637942	0.0405555574149767	0.338614083634135	0.165575363578255	0.308510200098846	0.218547093976473	0.157731755426607	0.469572712766274	0.275246106206288	0.0898403138240962	0.54655070003494	0.324085341610042	0.278097038534782	0.464521168149209	0.337542255355591	0.136813881901056	0.213319930647292	0.198809977124706	0.304677384520245	0.199692369849082	0.164061612471686	0.220060626015504	0.190292246032489	0.191549936111112	0.182420112294553	0.158516614933547	0.275973661011927	0.228875927599764	0.387483230352467
0.336216320494336	0.13824302342649	0.148347626685149	0.194026507002353	0.212267261637942	0.0405555574149767	0.329012374246772	0.16969904955714	0.346330853689946	0.250376254626834	0.198380299091454	0.396152927172323	0.275246106206288	0.0449622338686474	0.544799427137351	0.346479546256839	0.256677965534287	0.428159412825472	0.291469521844346	0.150958611233546	0.224249133481953	0.198478245607879	0.22146932720704	0.207163794444592	0.143799932619953	0.250803862645248	0.17683832040396	0.136891363989074	0.221969117675966	0.253118879311426	0.195522352974529	0.211507728161723	0.395667218720101
0.366369289289076	0.217818512439455	0.161715332917662	0.204126090387581	0.234179610895612	0.0544761608402232	0.31245773403898	0.179824318055656	0.304576641436669	0.250376254626834	0.167323272689906	0.396152927172323	0.292519532540198	0.0861361500094383	0.54372573227879	0.285911340055392	0.292389472677242	0.417314512613145	0.342596711832837	0.198808746458291	0.136546617659781	0.15773970149136	0.112511886893694	0.188526153582453	0.157997001344849	0.279456000601536	0.182220694761671	0.136891363989074	0.221969117675966	0.284301486999636	0.0921108724456539	0.18655378011552	0.384480832636394
0.323267738932656	0.387890383561772	0.166114594031058	0.194719573382497	0.288979134999552	0.0544761608402232	0.31245773403898	0.168183579144075	0.311974359499949	0.224541086281844	0.167323272689906	0.396152927172323	0.298774107411515	0.075068014028059	0.54372573227879	0.373983630721082	0.2632111993462	0.435356044352471	0.387734139167033	0.132826980129514	0.144446999408348	0.235917630250531	0.0583813348762978	0.199088250409369	0.168467604317136	0.204583913729683	0.208102623462999	0.136891363989074	0.221969117675966	0.284301486999636	0.150033810904665	0.237658386138652	0.355746523664791
0.297836511205131	0.166296499614442	0.154168516637153	0.206012529024653	0.241467866690782	0.0514727278010944	0.348394171714751	0.192136477849668	0.428099250995416	0.189767211050921	0.185994927132863	0.472112033674465	0.280669409566354	0.0517636174315626	0.543037703543541	0.331484202109732	0.246728870420296	0.435356044352471	0.211288264193022	0.185142231489013	0.227334449375849	0.26345791608814	0.151649552918037	0.189698365333971	0.168467604317136	0.254700161986446	0.192560475719452	0.172953320430943	0.21204017582672	0.220425556979703	0.150033810904665	0.289946365719826	0.401031112645737
0.32243972790132	0.166296499614442	0.169521155101992	0.232606268792664	0.22067329358212	0.0514727278010944	0.310065378198669	0.212843556768733	0.388913435000207	0.185705626362501	0.159307625479453	0.462754551789501	0.290935590013616	0.0805209765365074	0.542608777311492	0.303149646150604	0.25376436245744	0.445322939025349	0.211288264193022	0.157435969293955	0.146504857171947	0.217111286031484	0.286332980743207	0.169665958093111	0.158056834248661	0.214319520344353	0.165496509156063	0.146540988272313	0.215708683992778	0.240924917408432	0.137809567603033	0.289946365719826	0.404883417286072
0.33148003378712	0.293063961301085	0.159582820435314	0.232606268792664	0.327765675927636	0.0494942458020534	0.321947998934173	0.212843556768733	0.304617852756104	0.224608970058005	0.222931894642765	0.462754551789501	0.283255836460139	0.108102858508115	0.546283343749088	0.321245244495406	0.264989684741988	0.445322939025349	0.211288264193022	0.0956495322785153	0.21925161535531	0.150424443413426	0.247958126512868	0.169665958093111	0.191842174926782	0.203809901074955	0.165496509156063	0.154680629059472	0.278824419710698	0.351475631466703	0.12106451848683	0.240652426636356	0.402933468462484
0.353634613965956	0.124981287212683	0.178242675900685	0.189953665763481	0.244011441675002	0.055879080715054	0.328074908894651	0.196087384979721	0.379547735574609	0.253118672631174	0.222931894642765	0.432589203308155	0.29418428259785	0.0618037966817242	0.546283343749088	0.369264021974852	0.252907702599176	0.445994233163518	0.301014604079338	0.0956495322785153	0.199026050084117	0.175706663638391	0.226154268787052	0.181941898098838	0.18752346841964	0.215554450410998	0.186272331986269	0.161398510129572	0.214443768155265	0.241754856623608	0.2778181373845	0.219152925665447	0.416718602694236
0.338378259031299	0.124981287212683	0.161723759955184	0.180781501700352	0.241728997335772	0.0691940260859003	0.378560953403354	0.222458444549027	0.395035241962887	0.186848845915937	0.176393651851288	0.536423135631825	0.269472915123371	0.0663932324107042	0.542847612217082	0.297723813410654	0.292997981451573	0.445994233163518	0.22640984974535	0.147386511151962	0.218872503198256	0.181468626417418	0.189805309071748	0.176443231388586	0.18378864423212	0.187351380429254	0.214754254460484	0.184933502222593	0.272557236839085	0.33952630621075	0.0798672617941951	0.18471224884695	0.390678576077205
0.329208349190191	0.148280242240237	0.158908060354806	0.211856380210552	0.297843932880174	0.0742638107621398	0.329323424013359	0.188195809681715	0.395035241962887	0.174240659151343	0.162612231950761	0.536423135631825	0.274729372599379	0.0847646555712939	0.551771404102684	0.333912127732786	0.27335418553386	0.445994233163518	0.328762899973004	0.147386511151962	0.212147683544645	0.212374639110174	0.282994569090073	0.202235240622943	0.167447874639267	0.190177592836242	0.214754254460484	0.172012642304286	0.276616581723186	0.235557628995253	0.166454701944152	0.18471224884695	0.405183210115223
0.357708349608223	0.223616134920855	0.169976641643314	0.2309869286846	0.279568681562929	0.0558714718188114	0.343286709627735	0.188195809681715	0.321214776475187	0.221908421295707	0.211597085286807	0.465340617651254	0.285882419678597	0.0681930825677695	0.549340637476234	0.344120093547776	0.247385541758603	0.486206708982149	0.303371226180613	0.161607619441198	0.204019263708538	0.193986488205337	0.184121987424462	0.207725467472286	0.18798075807133	0.181875614997517	0.225125598399938	0.159520327951767	0.181490887875401	0.239915931707517	0.18322093640581	0.255443538183541	0.384340144997232
0.327801308686915	0.247120562686258	0.160608393203865	0.218842222950997	0.304807509415182	0.0623176725695002	0.336395790684287	0.173602343570784	0.35328927694383	0.209032554469591	0.224238980756936	0.527144353245651	0.293246836879765	0.0628176416299309	0.55096426220148	0.328044597383233	0.247385541758603	0.470285778521815	0.303125621443714	0.169205280098857	0.13225034081311	0.235989796667107	0.183468491264603	0.18905078062454	0.198819231358471	0.250174525093394	0.197528926620613	0.170640853866794	0.186368075760605	0.239915931707517	0.22877064196098	0.210511349457396	0.384340144997232
0.299956602124661	0.315198375617777	0.160608393203865	0.218842222950997	0.268659887213484	0.0782420434645437	0.351451608200961	0.173602343570784	0.249533824202359	0.242366911358831	0.18441379183211	0.432282829333432	0.278287448541866	0.0737279896029372	0.544178125528616	0.315921132995438	0.247385541758603	0.5033633253138	0.411821696289368	0.14563682833646	0.180930285695802	0.266584179094369	0.229897630223836	0.202140656603011	0.176241225785731	0.158551953546889	0.172147760345067	0.180447553912125	0.182106892684841	0.216297142805412	0.133496610275669	0.210468973969234	0.429544644888594
0.356103593891032	0.211599934977329	0.160608393203865	0.218842222950997	0.220896922854583	0.0859814147182168	0.337698418723024	0.1749362147365	0.249533824202359	0.242366911358831	0.176874466003378	0.446233910433655	0.280749866993026	0.0737279896029372	0.545767713164795	0.315921132995438	0.282735454548498	0.452701230832823	0.351479069659129	0.180172523367925	0.234209666898433	0.241272282052237	0.143338492891474	0.216423539216119	0.176425646821463	0.185435086355189	0.196419996019765	0.193651145530302	0.212820996024808	0.293744742834515	0.196526972111417	0.268101005088212	0.380613793608881
0.356103593891032	0.0843508508877128	0.196576750490475	0.221793123467131	0.220896922854583	0.0875104219382521	0.335867383784934	0.166846129808131	0.249533824202359	0.242366911358831	0.176874466003378	0.457744436448063	0.301426156111702	0.0908319263409897	0.552050517837141	0.354258689686243	0.282735454548498	0.454655915393067	0.283370581774326	0.223749588651058	0.22036419437339	0.219123661000732	0.143338492891474	0.198275335386968	0.207304907640052	0.224451698978993	0.225089945121382	0.165027674185966	0.186916288317113	0.270647324359036	0.25260702461562	0.184016457274219	0.411426229707498
0.335391927798246	0.270590729096621	0.18308340146072	0.20357802563129	0.233932949539	0.0650264226690492	0.335867383784934	0.147505718185573	0.286627620449736	0.164062575043091	0.180354525119429	0.378990632713319	0.291217014132068	0.0855255739079215	0.546661183967572	0.372231562901841	0.251954066818375	0.435659834104575	0.292024805756667	0.143129201565674	0.16458697235865	0.238309824509928	0.165985094725409	0.181899503760108	0.168192712923004	0.204020443550116	0.182701768541218	0.190107485416051	0.221729847824297	0.270647324359036	0.141699698309206	0.197136908726812	0.374780845206388
0.347266874215404	0.142104092636485	0.179306259854658	0.210836846093658	0.269864722004287	0.0755354993282832	0.327737075212468	0.147505718185573	0.471718874456854	0.164062575043091	0.195907415025197	0.476933697989159	0.308920337606761	0.0806903617762121	0.543197137154121	0.343711673089989	0.295170204816043	0.435659834104575	0.319026500835823	0.117943716534948	0.18224888460355	0.226818851819793	0.165985094725409	0.181899503760108	0.190633132024886	0.254727403614813	0.204000104475813	0.180540824400178	0.189107706507282	0.265924154895666	0.268647102827739	0.24538346696932	0.408123184631827
0.321875109309182	0.110423768740296	0.194919050153166	0.210836846093658	0.292157971117143	0.0818088016277178	0.331218184070937	0.147505718185573	0.382330053028411	0.164062575043091	0.171523544595127	0.456847237237455	0.282714062744478	0.0806903617762121	0.540628773359169	0.369970225699974	0.270589737291109	0.441782563738068	0.388675050339477	0.117943716534948	0.186642907787703	0.226818851819793	0.165985094725409	0.181899503760108	0.190633132024886	0.219922015687504	0.239791342084826	0.170572913996897	0.286293538081161	0.167962238406067	0.236529047715852	0.208375595918267	0.401739593975631
0.386037650895705	0.114850274488235	0.159214306727614	0.217544425472469	0.219270858479971	0.0818088016277178	0.332476076532709	0.175822323530983	0.275077141756206	0.220162548514415	0.180127742156369	0.405443488847513	0.294794451256238	0.0713346578325386	0.540628773359169	0.348254668595588	0.26714254057297	0.438380205444257	0.33970901888106	0.191470937707315	0.195029908339448	0.239038532413063	0.288734956040991	0.181899503760108	0.202509175742088	0.221199559143842	0.239791342084826	0.146178217397063	0.286293538081161	0.367844728800054	0.161453851738583	0.274183521228099	0.399645631605609
0.357245685681703	0.137223616432383	0.159214306727614	0.192507525024303	0.309947768584674	0.0572382248829132	0.346567717834652	0.163921227366907	0.456615930635995	0.25541575521903	0.200593857780388	0.405443488847513	0.27789512958043	0.0486769915303522	0.543687800729496	0.349113018463915	0.275760265487122	0.449329965044787	0.376023382066052	0.208957516314495	0.169353930635199	0.210389510715005	0.296335074376048	0.181899503760108	0.17138218947775	0.216128353359706	0.19032438508866	0.146178217397063	0.227509758478374	0.22687501735645	0.192067565301895	0.255021342758456	0.406645565181827
0.342158055917126	0.190660773606075	0.167336734245337	0.192507525024303	0.255736199875072	0.0572382248829132	0.361691451551357	0.166828522790075	0.321827224479213	0.25541575521903	0.195486327769652	0.405443488847513	0.292095493288207	0.076857324613864	0.543687800729496	0.377542952782228	0.275760265487122	0.437697114088681	0.335303258395514	0.185719337157115	0.172377272597492	0.286588949723249	0.234586729792736	0.189260677595233	0.184835712505905	0.219248357829623	0.184879619474595	0.158173293472884	0.227509758478374	0.287940250668268	0.0865725315317968	0.204324730807475	0.3779815008346
0.352482966720724	0.190660773606075	0.155708128767127	0.187394235105746	0.255736199875072	0.0820654818803074	0.32010358951302	0.166828522790075	0.317345381428099	0.165450719714674	0.229605385559246	0.405443488847513	0.279172203500215	0.0850913653232377	0.542278507270606	0.355434807628813	0.265458141567851	0.450124878231287	0.353559192446403	0.249371932774561	0.225780693746767	0.247260420451502	0.338468164464111	0.202423070354821	0.188940703374503	0.214295711205317	0.212250531260958	0.158173293472884	0.200021450440384	0.375585895838387	0.118266078285302	0.204324730807475	0.415584294437563
0.373673055185414	0.268773576110526	0.181103601548539	0.204194751607768	0.307512884901265	0.053434530117225	0.348778076598334	0.187931340660609	0.278386382437741	0.235867701992952	0.153327990696048	0.422774281979903	0.30096414842279	0.1063142873669	0.545604545943472	0.306218864838639	0.32773140334173	0.468517237179991	0.324653444553744	0.156364266571137	0.115533777396831	0.247260420451502	0.307215845649595	0.227028339745195	0.181859960563608	0.230131957595927	0.195769798197819	0.158173293472884	0.220374475147827	0.375585895838387	0.147332618955277	0.272554750514248	0.389915596024921
0.356292443560861	0.119851475895742	0.161842936866416	0.221032022029932	0.307512884901265	0.0922034205095504	0.337356843569929	0.185742372019325	0.364886649288913	0.196204167856681	0.163789940134503	0.422774281979903	0.308688879849749	0.0744529452635278	0.542501350200848	0.315973152157577	0.32773140334173	0.448090006081665	0.268791886818084	0.185477278304583	0.195602066675697	0.201657441399871	0.183633191518127	0.22118939619258	0.205647975689021	0.230131957595927	0.203352573526583	0.158173293472884	0.220374475147827	0.216162333689482	0.180560344968124	0.164757428182505	0.399802015215766
0.367127666332369	0.119851475895742	0.16740714884589	0.194739480553144	0.26767137819214	0.0761640193501019	0.333061050285449	0.180660673401767	0.336298182274284	0.196204167856681	0.167457024474514	0.437415808276965	0.29313524162325	0.0980756829243	0.543017963153767	0.358333995349904	0.32773140334173	0.404162825880833	0.229537133345487	0.198260043884492	0.2157103134107	0.229562158099591	0.183633191518127	0.193267070866075	0.173629740034948	0.230131957595927	0.217231467132617	0.158173293472884	0.244889032616188	0.303959650297564	0.126628255333685	0.244624510505962	0.36978825204269
0.333193977208453	0.303230776829973	0.169489551477757	0.194739480553144	0.246516013643424	0.0827482749647453	0.325000375567498	0.180660673401767	0.374033175095117	0.211483430810713	0.167457024474514	0.498266286399074	0.285773870476294	0.0725542780077282	0.547090957978353	0.348955802674072	0.279094417260451	0.467479780321134	0.364002977842459	0.145497038346548	0.152714468529351	0.28385128394688	0.208067057946176	0.212053790517061	0.186146575412484	0.211437155475836	0.217231467132617	0.180382353690868	0.196060321614089	0.290535794284737	0.103269493027053	0.205682023440306	0.416427633112895
0.345437862409668	0.183257286017313	0.174572028847738	0.197782619242864	0.278865890275076	0.06292859498853	0.315588399180937	0.187492106785313	0.372024064062641	0.22267818613304	0.172927491654749	0.418736179165173	0.306012147584909	0.0645451720477436	0.550739534272524	0.347553627030808	0.279094417260451	0.467479780321134	0.361992120098777	0.190297502346153	0.280568134590556	0.218711324873972	0.208954910596427	0.214908213354657	0.148600237513574	0.254711712268037	0.183308721186164	0.176293300791577	0.257448924467161	0.212808685162564	0.103269493027053	0.261534289536298	0.398707642193755
0.330182105523431	0.142085049240564	0.157184578435605	0.198060190863114	0.286969597096485	0.0566789062022709	0.337825570534711	0.187492106785313	0.363535693452004	0.250652306349935	0.16124710540867	0.546571384788251	0.292014641185053	0.0754376199407069	0.550739534272524	0.347363676828379	0.289517938456063	0.467479780321134	0.361992120098777	0.183601574549943	0.200514363843217	0.232177160401581	0.229658315068324	0.179197845050633	0.192468796562762	0.279762601036738	0.196253183390928	0.19384342953305	0.220090640081277	0.414956394184416	0.136528019201136	0.279935105728751	0.384146645060751
0.35368016537472	0.19758543855476	0.19489365966741	0.216704026462441	0.260626727851546	0.0566789062022709	0.348442188101591	0.183608170105317	0.37772043958573	0.19649496312362	0.16124710540867	0.459288355663531	0.286932331702933	0.0831854939420811	0.547650723385496	0.343394992576598	0.260488915777914	0.467479780321134	0.301212513284206	0.126877341710885	0.205196301007597	0.229650345233167	0.192096220685488	0.200355587107259	0.192468796562762	0.279762601036738	0.230605872271793	0.190794820657164	0.255745467410991	0.225553819311545	0.265831982833369	0.20103103053704	0.397776059972069
0.321462517271595	0.187443281288981	0.16040267664958	0.197797946569256	0.288812002970614	0.0566789062022709	0.320484845852695	0.180186627016933	0.37772043958573	0.240382328876488	0.220033088740853	0.458087488561992	0.238114101249195	0.0771213995672977	0.543896664211613	0.33429267921963	0.256267226846904	0.467479780321134	0.36115116730747	0.212747282837319	0.248293165936025	0.169859275544085	0.179989429048573	0.19942277874651	0.174321971490279	0.172354911141371	0.205657985807247	0.164814387030111	0.193013901525885	0.226802642545736	0.146221928431974	0.245646410730408	0.4018513006551
0.342566978693416	0.170022695539297	0.169106963619814	0.217493182747557	0.230367074359652	0.0656939550953268	0.305790538209331	0.162157559940087	0.379530921066433	0.187152721375887	0.180206946471656	0.455052071311809	0.259922208443172	0.0906116586268301	0.541826856750468	0.336799174435455	0.267753371475582	0.467479780321134	0.219052819093166	0.167160710699124	0.217576324483604	0.244278940940065	0.179989429048573	0.215998300357972	0.181432138797795	0.219169896072305	0.24578779684638	0.17666705627696	0.195750721923728	0.363685578910387	0.174217642204443	0.232462286030501	0.398427675451178
0.371764058247554	0.183520396623601	0.161761887397758	0.211511732356228	0.281291183782558	0.052320728282845	0.305790538209331	0.147704908226324	0.320517312765918	0.182513616419691	0.174835505572645	0.441827904814888	0.282734178902465	0.0852923420711013	0.543677674048298	0.354254868020649	0.259332969513114	0.437243987476158	0.28375963102242	0.176378968368671	0.252962765743002	0.244278940940065	0.181765365985268	0.215998300357972	0.196720468269884	0.188533736219482	0.24578779684638	0.178755032004346	0.188455349033246	0.239493715763938	0.13892666423351	0.204981053578044	0.39204697219902
0.326166527404017	0.155952326902454	0.165974248491693	0.213810239728019	0.297843965376186	0.0957416576612704	0.319547349694999	0.157491022631084	0.311124322533598	0.208447003557107	0.172523046831028	0.402272792611023	0.282734178902465	0.0849106561230807	0.5423841307636	0.356465828937326	0.233953738505536	0.458010137493691	0.475652694723923	0.148698743982077	0.131069201602355	0.219951515484909	0.237110417003312	0.197280753622148	0.16561173737909	0.220768251781151	0.189673569276802	0.177826207047526	0.221650744317618	0.239493715763938	0.138100045589651	0.223016261090407	0.404371036696329
0.316210758688524	0.142846964081702	0.156608428987321	0.204929060783452	0.206387633978434	0.0706026826191025	0.322505102805905	0.185938286914461	0.379636051916745	0.197816235337569	0.147563220885461	0.504120197293804	0.276315785427692	0.0696261228167238	0.544280788403963	0.308417665839828	0.26577969904865	0.479666013527835	0.396191688280731	0.154849290093947	0.205773716380001	0.176176400657717	0.0804651047457936	0.208890883368073	0.173692064231102	0.173348891199905	0.175680522173988	0.16990099023401	0.183014446831405	0.249504282804348	0.163070880746978	0.235694620461552	0.431392671264771
0.345041563455126	0.142846964081702	0.169326591446333	0.226173291482448	0.195560692188721	0.0591479861995002	0.323109025611714	0.15551786058838	0.305243070124714	0.197816235337569	0.161472449853895	0.504120197293804	0.276315785427692	0.0428852017241489	0.547876463568326	0.31371529621262	0.250943938146033	0.416250287846279	0.281913056434796	0.186786612707453	0.123617512085559	0.165713855154129	0.207764109334052	0.187682745214553	0.167105430731352	0.173348891199905	0.179758390580866	0.16990099023401	0.213666838707994	0.251567503396007	0.17727887176779	0.245139804170742	0.431392671264771
0.349416323714167	0.0795769098037297	0.164628529408673	0.226173291482448	0.257641013387721	0.0687930211103072	0.339197351245327	0.203138311553365	0.318560119645416	0.234938587422214	0.170204403492043	0.504120197293804	0.276315785427692	0.0963884668700294	0.538388815796691	0.295043434147066	0.24819593363079	0.438234004670362	0.272629675396783	0.165125987818219	0.192317049832052	0.196295653175389	0.305263844758282	0.188338476792022	0.162903474044306	0.173348891199905	0.186735859038127	0.192029760478556	0.186594173705706	0.275007872225657	0.479749477890874	0.275525162717711	0.431392671264771
0.347016478169645	0.108173289900725	0.19385278135173	0.191905037862165	0.262164895087661	0.0778812578947765	0.320966247887259	0.154451191054136	0.318560119645416	0.206216323226307	0.155628389794762	0.396510720141513	0.276538058241749	0.0658636979897084	0.545764879396219	0.295043434147066	0.24819593363079	0.423113228714217	0.377795303159357	0.183310622504551	0.195748671955	0.170316085381086	0.323672075775973	0.188338476792022	0.17958432016421	0.24096182793142	0.231243041629397	0.172926398501969	0.261606297003789	0.271055751679961	0.196218404183429	0.267023040971032	0.402037389963503
0.355465903765113	0.165754045148245	0.156697805532259	0.217403768239656	0.319428643295358	0.0876209299833247	0.333408414357968	0.195297658206328	0.318560119645416	0.204084108532144	0.183707623742095	0.429386465264558	0.301317379513436	0.0658636979897084	0.545764879396219	0.338902987044203	0.255583171213012	0.414207425530737	0.377795303159357	0.166949942456507	0.169630446165761	0.192052437274974	0.323672075775973	0.183097489464486	0.186577160484906	0.176939051549349	0.168724259095595	0.173400883640603	0.269863340985774	0.235853547091766	0.449550197627023	0.267023040971032	0.395956116196598
0.343985423631612	0.115671705261434	0.166941330020144	0.205088588486203	0.319428643295358	0.0638664784135176	0.319069446639161	0.180875525299875	0.318560119645416	0.204084108532144	0.18897830019428	0.374117780881711	0.297490697005271	0.0726884174962615	0.544246158233286	0.348490490903557	0.312619757930719	0.450409336255161	0.337486889418874	0.142468844690162	0.169630446165761	0.209105418428727	0.308340581252465	0.19858556263687	0.213108563205382	0.28088996515555	0.132165882914053	0.166555121189992	0.253839954606206	0.282889044362591	0.349657666651579	0.220095044303047	0.40727972322889
0.340468878610748	0.181263076512795	0.130515189644959	0.207695676899864	0.319428643295358	0.0759833174364532	0.320302152733089	0.158995751491252	0.380118173213313	0.227845606676215	0.150650556475984	0.467092108565159	0.266796101284881	0.089899560861518	0.540050948474368	0.374580748632598	0.312619757930719	0.432265546587567	0.219305321066879	0.20724906739666	0.195056636408529	0.169567822309543	0.246216907527555	0.198764463528167	0.164259208584779	0.28088996515555	0.179951424601149	0.190046794502069	0.239252726770378	0.282889044362591	0.190810042793439	0.220095044303047	0.393969421436831
0.335826032822475	0.222865108202701	0.171710484454479	0.208381505883591	0.281710550219638	0.0759833174364532	0.364184952676453	0.158995751491252	0.308845375818774	0.247374244254267	0.185134249611966	0.467092108565159	0.302942915161161	0.0656164773011112	0.540050948474368	0.322475454053906	0.302327768752883	0.413995132606352	0.257970775600316	0.144550281537256	0.157996167588042	0.200618643720762	0.272720305341782	0.191323673290939	0.173376153967794	0.231255204570892	0.179951424601149	0.185046497683616	0.19678242600943	0.219674892257745	0.156833823478824	0.220095044303047	0.404521927528182
0.365911401538349	0.143311823763306	0.168707056352644	0.186373743163981	0.367455713681385	0.0708303162449671	0.337505090000654	0.172602513991682	0.350768809314424	0.189490675895629	0.184561371798051	0.475956313328981	0.305212264621828	0.0946470848664195	0.540050948474368	0.35241058380792	0.302327768752883	0.413995132606352	0.267606993897032	0.238890811149904	0.157996167588042	0.211760731383705	0.152578546642857	0.211255766363829	0.160350492714986	0.238329825132517	0.19982780060401	0.173771248866053	0.19678242600943	0.19652225178065	0.179070074072259	0.244999081553163	0.412447142091298
0.331561899197786	0.236647075347765	0.15361656593228	0.222359784950163	0.245780064286961	0.0622485946254683	0.369625451514879	0.207717549150703	0.353707004645262	0.189490675895629	0.160165866603915	0.44230538308769	0.297226903750237	0.0793277387326258	0.541633457664271	0.325017324337971	0.27906128331321	0.396952142283483	0.340459641537437	0.238890811149904	0.157996167588042	0.211760731383705	0.282148190182522	0.209319909833206	0.199293733010909	0.202148823961051	0.184263007473057	0.168698446540575	0.228850117442288	0.252998706046007	0.103881136004443	0.232879962661942	0.398371109983456
0.386671063955678	0.154332440014467	0.148394169848518	0.216017914243978	0.241945933293688	0.0593134222546073	0.369625451514879	0.159196211917233	0.313083643411806	0.189490675895629	0.160165866603915	0.444951929267453	0.313418453523109	0.0899006129161836	0.542192142028691	0.341655752701921	0.226031880883169	0.500176576648639	0.251975830690777	0.232838435959353	0.176895342895296	0.211760731383705	0.175156218477884	0.161570903605635	0.197543667158175	0.179378708628637	0.177811464237997	0.165796174574835	0.238696568237501	0.205409655993447	0.0926401145108449	0.255598950820493	0.393817518746702
0.356122393224879	0.279288525377518	0.148394169848518	0.191041009619755	0.302105887010392	0.0707312570665034	0.353294270971485	0.168587133861584	0.325890887802988	0.179992052016111	0.161712300018828	0.473594583576024	0.313418453523109	0.081327064455468	0.54977647191894	0.340331490266734	0.284139628768313	0.430359102677142	0.251975830690777	0.232838435959353	0.164504152292675	0.165227203081243	0.197386407398728	0.195095165458061	0.204971376660425	0.157940854971655	0.24342835242083	0.188233925171022	0.154659671909273	0.18845855430988	0.165473317557952	0.218471893092678	0.410294273858106
0.346623852051306	0.242421799374779	0.136496896997496	0.223333619240635	0.305825284405463	0.0681306282641526	0.32429362594362	0.207917632423303	0.214246335858162	0.179992052016111	0.197037011068695	0.47057291607351	0.277046642195172	0.0912857146528431	0.543346443089558	0.363507881593197	0.280991947188617	0.430359102677142	0.289608605793752	0.178306305485227	0.211427624106354	0.175904931165676	0.243388347364446	0.191051309198281	0.199141342905296	0.240098945830919	0.198806966889387	0.178526317464413	0.203844443584924	0.262634784032052	0.165473317557952	0.193214955471731	0.401577908707282
0.280189949489735	0.220502958979183	0.142897879595211	0.223072528571713	0.24840334163655	0.0902361469759157	0.359599418298365	0.182306386613745	0.214246335858162	0.20034407898404	0.19327834890855	0.455307629363902	0.277046642195172	0.0606926784482766	0.542422456991578	0.336508814451785	0.280991947188617	0.412141012983157	0.289608605793752	0.229579508787741	0.211427624106354	0.194666173191368	0.189158913183639	0.187850193021211	0.164163815437541	0.229583487669738	0.192125921121655	0.166879428603869	0.253832210656722	0.233787712814464	0.132866860121529	0.193214955471731	0.405225730656531
0.347445510855616	0.195159193706123	0.15516430750753	0.220925708280832	0.24840334163655	0.0902361469759157	0.310641116575341	0.178824969597171	0.372761601129506	0.264016897427267	0.170388374751879	0.488375554943308	0.293804699768496	0.0877823281165537	0.542648715149108	0.351443320437399	0.280143896847032	0.418438834920218	0.281458832200537	0.173287945426473	0.183537245734296	0.177814057738573	0.291066637311137	0.179603957093724	0.187581469753715	0.25254095757153	0.170719836293147	0.162391366359179	0.205765206467611	0.264543051413915	0.339910692163987	0.202306091471413	0.386404354161528
0.322147158344378	0.183924510337367	0.171256154992407	0.186646035958151	0.268445623452684	0.0766930302571221	0.320830119083131	0.186914313788829	0.294390357435731	0.237329336118671	0.177134095813203	0.488375554943308	0.268967610026474	0.0550997582227197	0.542221607432009	0.373318170308988	0.280143896847032	0.461696547824383	0.23492133070255	0.165834465269879	0.258332813736665	0.196607427030334	0.121122598327562	0.208524776914104	0.156643312259731	0.185010589688129	0.170952053764728	0.170497112614138	0.30958178308846	0.21145161944518	0.195104466649654	0.24525261544173	0.421186773400876
0.381945591064735	0.167459492845693	0.140889525127103	0.208753733701051	0.257604818327977	0.0715003002905448	0.314027784216585	0.166065477509016	0.304560631125806	0.230112567038256	0.182095564744751	0.488375554943308	0.277384388274474	0.0935724125338611	0.541188661990192	0.333952367248799	0.280143896847032	0.460990275122799	0.328573588996709	0.18961752404765	0.172219868370091	0.158659743421322	0.121122598327562	0.182792668416358	0.170599935572505	0.259025124147137	0.209029647318871	0.173705968935268	0.192675280386626	0.21145161944518	0.108879464158678	0.302751623222224	0.406511769926974
0.331158341156583	0.0903677927570964	0.158922939866218	0.180949158458247	0.25841922675827	0.0576331460599445	0.321544428255976	0.180277943373484	0.245772709949754	0.207520465957084	0.252347341249669	0.459259221441677	0.2836956367774	0.0935724125338611	0.54673098471666	0.349595695556912	0.287926288146132	0.427048855840691	0.389846655056157	0.18961752404765	0.179811798476928	0.169088111897926	0.222056831707913	0.199868185917687	0.157961872856612	0.231532570702386	0.189865132082929	0.171360498403176	0.206799296409186	0.222358532346145	0.125514890431287	0.237538763400302	0.402655716380892
0.322983259668282	0.175575299291412	0.136472035895981	0.186902095933221	0.318190538572153	0.0645110060410374	0.29083304967473	0.157877992477769	0.336497974640215	0.208708018268329	0.165021667490095	0.442817646272885	0.294231590573643	0.0908323939335001	0.542444090516461	0.293870225404647	0.233924958887818	0.418116763970824	0.354624108431642	0.18961752404765	0.197022502101641	0.234869213015227	0.232179170262669	0.179523185349886	0.157961872856612	0.207592563258752	0.181068881043661	0.168558766012585	0.173903766024	0.307995756800703	0.125514890431287	0.33276731501328	0.418296635684634
0.332104610961887	0.153398921998833	0.160024100242447	0.2066182609235	0.251961066195275	0.0777664547830159	0.286994393718864	0.152440979576317	0.32219200056595	0.202014096496378	0.161720617003793	0.430579164352911	0.324866172624583	0.0908323939335001	0.54769486386205	0.294410341697501	0.28738493269196	0.433915380956243	0.354624108431642	0.178939630715994	0.197022502101641	0.185321379455167	0.138424544149426	0.179523185349886	0.170889029371253	0.207592563258752	0.183999124541356	0.151992085447584	0.218198046066438	0.209953807854344	0.125514890431287	0.230582018340713	0.405521313784444
0.316191700612146	0.185694429082787	0.152623908270934	0.16540144185016	0.251961066195275	0.068857978140438	0.327173981413362	0.162988435238098	0.308961458415348	0.221720017528228	0.144776975529894	0.427673370480531	0.296864666397077	0.0908323939335001	0.54769486386205	0.337216848003208	0.24005066362748	0.452163971379591	0.3139590943824	0.185542650754809	0.189921940878112	0.227860995647446	0.298490893879907	0.192623130103147	0.154283371143691	0.18435150653686	0.2134187551181	0.163178200579161	0.164124657965925	0.236417110192294	0.136352309957467	0.199332453180232	0.401554923502419
0.340900408704991	0.206825721821315	0.169345421272282	0.16540144185016	0.243890242148131	0.0623775750915378	0.326818048320062	0.162988435238098	0.311005055106746	0.220718565714847	0.183685873099983	0.426056619837881	0.268977608868606	0.0719892088261085	0.544170026442112	0.340398543367777	0.275559777251635	0.430053311326309	0.3139590943824	0.185542650754809	0.189921940878112	0.304202414556478	0.238835587234619	0.199830939038062	0.16525669512339	0.231950910790215	0.217213658914468	0.193968601154244	0.270000503624619	0.252451876443283	0.180474991575647	0.234574366864893	0.437027144370099
0.340900408704991	0.343814342942347	0.17812681055423	0.189017493809906	0.281660068451614	0.0475248525344322	0.346049223025367	0.178913153975108	0.297996306282267	0.227788809098809	0.19481782229847	0.426056619837881	0.273425120752455	0.0611328612712386	0.544170026442112	0.357197513559659	0.255187070473041	0.422683583524188	0.290522635577706	0.144487204523796	0.193588759189827	0.18220615425555	0.199650340477768	0.20438749958929	0.140024549065204	0.215911067398435	0.200380931868511	0.176803857263738	0.286574291798754	0.23694426476543	0.240573573411394	0.285669608222519	0.408818813482844
0.336186460127845	0.0759850789392313	0.152619376531202	0.189017493809906	0.251246096425155	0.0533916904118595	0.316416677063709	0.154882960284136	0.297996306282267	0.224012222725564	0.175514521857443	0.539849789059569	0.307903879710388	0.0716289903790379	0.545551714784346	0.376181330681611	0.271923867677866	0.427337580736665	0.283444135856032	0.194724386331263	0.206385818522489	0.187299499476214	0.199650340477768	0.181159944163585	0.199301188769283	0.229054614044317	0.190849416386075	0.176803857263738	0.191776771044786	0.282986248196392	0.127591610135303	0.250981300961924	0.41268316368062
0.32860754863795	0.0759850789392313	0.158881129758473	0.211922024476447	0.263874795549584	0.0384392437307059	0.350437899674922	0.221596693548819	0.358232014079647	0.213914089317239	0.19401199840597	0.475527955699469	0.283478393761869	0.0741243960850095	0.544066892350882	0.322328700169432	0.287647912419966	0.427337580736665	0.346153098446778	0.169159626052442	0.214701077349813	0.241989282802175	0.162380882355956	0.189369829609142	0.168962902869803	0.193325809731251	0.222365364333586	0.203479166251857	0.213121998239087	0.31639211392462	0.127591610135303	0.255541028223168	0.433436631258763
0.364967743114971	0.176638913398877	0.158141867794464	0.213322851556583	0.281263225856837	0.054064398178472	0.334062145123446	0.143496138320805	0.311802794524705	0.231204538498289	0.179572366797862	0.419115131300521	0.31062548832756	0.0763766692254429	0.540277078361955	0.374952558620707	0.278462094424153	0.42738755157141	0.25423393320821	0.215926152323968	0.214701077349813	0.25094266625433	0.294936816078416	0.189439331055992	0.169733560453444	0.314896267899691	0.223881584443335	0.175314357182375	0.277627118657293	0.31639211392462	0.1611419989713	0.193976393157932	0.408703986727671
0.360494100907153	0.23482884499804	0.159780578006256	0.214344049996634	0.359160260254688	0.054064398178472	0.347786332579033	0.156188713202453	0.262411741345749	0.190290126792262	0.170016260075959	0.499013815760998	0.31062548832756	0.0768320816577927	0.544834913929868	0.374952558620707	0.299689600262814	0.389505575249889	0.302449566943701	0.208781747720515	0.167598000734055	0.258110811221749	0.204693884557434	0.195705069558466	0.180904344626216	0.282603731294445	0.223881584443335	0.177311905954777	0.200419762178519	0.313523612309086	0.268591676651709	0.228790530443229	0.421506102365689
0.350978885223294	0.185039196632358	0.159780578006256	0.214344049996634	0.197514809193342	0.0746935946580137	0.351942593250469	0.175612558224109	0.389393635986281	0.195013404574019	0.184116141509394	0.474616238062557	0.290908832219949	0.103354848585367	0.545575178126693	0.374952558620707	0.283731835803194	0.482210700438428	0.401795831977979	0.144127475656131	0.168073592421772	0.213157841389868	0.1933889528294	0.223961107026152	0.181316085790181	0.227174646976833	0.174698359361715	0.177311905954777	0.28737810830993	0.245651837867991	0.0849934598586243	0.209457004069102	0.449240818320896
0.357086624518472	0.111800114410714	0.157239264953503	0.229029807200349	0.252046881446939	0.0696112423699998	0.329526965826484	0.15927224723537	0.308806093531515	0.200758713426055	0.223881205516599	0.430913339454188	0.284102158212482	0.0588849128775914	0.550377291040467	0.314096676860865	0.268458447832979	0.450680594822915	0.310420081013353	0.159483562860979	0.168073592421772	0.282765837298403	0.34975687651696	0.210045365105854	0.146325522893072	0.127215524102229	0.156231876583613	0.16207569003572	0.28737810830993	0.284100395939814	0.062534862584458	0.257258482260903	0.449240818320896
0.3353434827331	0.111800114410714	0.133887750442024	0.222530697876484	0.260108769030505	0.0645519724857859	0.345011297000263	0.163804733972527	0.261107489345711	0.196824513402563	0.165312257239725	0.430913339454188	0.282842527070311	0.0657084479932243	0.539011004730862	0.329268574611293	0.25259994996985	0.415027768380838	0.28374185169651	0.159483562860979	0.199739891622315	0.147797808349379	0.148176449244521	0.210045365105854	0.182045948624644	0.18008214383591	0.229865469075081	0.196549589435041	0.186219446846501	0.227504628770209	0.165250573021854	0.201374486054945	0.419369652175376
0.342349265328735	0.150610057608263	0.150938011547724	0.200532798683783	0.258967564898465	0.073819410468209	0.327730281967838	0.160311772945705	0.331274442258201	0.224279909599219	0.175030253116907	0.430913339454188	0.292020580888512	0.0847579796209473	0.540282715407295	0.34346127568718	0.265702453583637	0.457276500344294	0.281610436567482	0.162049418372411	0.245982756957378	0.199837970421222	0.281380154914433	0.190570113774928	0.189373960043563	0.18140671115625	0.19983266990962	0.17906042913418	0.238699023824829	0.21567803667167	0.165250573021854	0.244069365981101	0.421942234300746
0.346758206775207	0.194016669927858	0.161900167599079	0.205560999942863	0.353233517161268	0.0697046261485123	0.35098101611068	0.165795022834396	0.27366610490767	0.224279909599219	0.178322737894185	0.435181751617828	0.292020580888512	0.0981600020917678	0.540282715407295	0.344645968665627	0.260112483661607	0.456211550551317	0.334923680382459	0.199210229314409	0.214951335926599	0.182518733037785	0.206658161387212	0.190570113774928	0.200029416284472	0.18140671115625	0.202289188751294	0.163874126029606	0.212834930636773	0.21567803667167	0.401905502012194	0.244069365981101	0.472216173291201
0.346758206775207	0.212675961569574	0.156772247672112	0.19885027887556	0.353233517161268	0.0782944285525909	0.331245060880781	0.196912483322977	0.244130283480489	0.224279909599219	0.178322737894185	0.51431023583747	0.280796762285938	0.0805794809885315	0.54184845891503	0.326035259453045	0.266452985437036	0.438635325516359	0.413628323249451	0.154526889878198	0.177552734658005	0.193467948750516	0.206658161387212	0.181912279911913	0.183965546574767	0.229171096523263	0.169206325207357	0.176788873662055	0.212834930636773	0.312035297567765	0.192684897120072	0.269457937138896	0.459135290091998
0.3488225391787	0.174682518236935	0.157743439927098	0.244697225993703	0.358565077679577	0.0591319413417093	0.331245060880781	0.196688682392405	0.327728369818676	0.169643511953074	0.166273630017574	0.508669533365931	0.280796762285938	0.100518862047139	0.542100640160523	0.352349853425261	0.251754993803964	0.410509544825755	0.265322877375134	0.166274153214398	0.250780495579207	0.250051196875235	0.22763995814748	0.238533264784536	0.18806504222356	0.219765954836014	0.184315493357382	0.176833078145871	0.212834930636773	0.290266886966429	0.0981983324304431	0.224677168780824	0.414056323912598
0.327016540474276	0.218891474012969	0.142794082752622	0.247407736884256	0.260010950936821	0.0762793133241344	0.321581062258654	0.196688682392405	0.28749202302377	0.265354067775122	0.187505997328138	0.490967339093941	0.280796762285938	0.0965716829937811	0.541631584558221	0.359617143165034	0.216877844982871	0.473685384894583	0.337460013059973	0.166274153214398	0.165608096854415	0.230867119550367	0.240005757888584	0.211585093514224	0.203081906027646	0.219502726681862	0.199550744214896	0.174088473817095	0.213862712022205	0.211941109780065	0.220677714953924	0.235220755528786	0.409507360804737
0.299937547950451	0.157230695660929	0.159219467966188	0.190406511112811	0.268854790497107	0.0766685025794227	0.371788074959706	0.185331068895231	0.456861822066056	0.211783296180483	0.188028338690056	0.432469175692494	0.309683637939962	0.0965716829937811	0.543721727294219	0.379713243931592	0.277757844545127	0.427507035739942	0.280712662263298	0.213671561706041	0.197642470128111	0.21087893065119	0.240005757888584	0.211585093514224	0.13768606771274	0.227012099566659	0.167840562244802	0.198600962293965	0.260055316495822	0.325827820857554	0.090056218251858	0.196847531889161	0.417233007426145
0.299937547950451	0.153918771000677	0.154325699207466	0.198794163968362	0.276745826172517	0.0723039692608568	0.30141638033555	0.201523835049287	0.22192220621553	0.228405424544243	0.165315725888342	0.432469175692494	0.283248738057952	0.0595312844561658	0.542610862479003	0.347882660419844	0.277757844545127	0.465495779932001	0.344743920026833	0.150617696344732	0.215806221730196	0.187036453571319	0.240005757888584	0.180341911186488	0.13768606771274	0.233280257390927	0.175150242429722	0.130609167468847	0.178757894980954	0.325827820857554	0.317893085579764	0.193887532924075	0.383753482530152
0.330339900000436	0.396117875647052	0.163637283606234	0.205388029294221	0.232563078273652	0.0723039692608568	0.366782262790232	0.195372018908256	0.307525284890405	0.229155027929049	0.164390481564574	0.432469175692494	0.272744160867528	0.0481074076801296	0.543299090563254	0.378200151810684	0.273961793071727	0.465495779932001	0.350755008978033	0.159102411426198	0.149646664642975	0.176501886662551	0.290714966866811	0.180341911186488	0.17890627142626	0.224325782904317	0.191300740957073	0.161560548238414	0.154374444575523	0.290226540594119	0.264165674705542	0.173530013083824	0.396805575558287
0.333278928796542	0.108920302109014	0.171649245592623	0.201723512416859	0.277030883892904	0.0476030702017058	0.303462755730005	0.174796119839193	0.371685268652702	0.209223150932137	0.181787827113151	0.461767480811338	0.305423760362269	0.0672404714137937	0.540776301859124	0.353031286223517	0.259716051580469	0.465495779932001	0.26179778080004	0.0963235640720904	0.197223173612957	0.199321335481421	0.216607411292695	0.19415462472759	0.162555625653878	0.238268772345168	0.211645843230016	0.158338777229041	0.219780266398161	0.231836630034213	0.096161260157229	0.173530013083824	0.373420421906741
0.373575065532818	0.171557280563052	0.150327650753435	0.199223130345168	0.279602340167312	0.0783101896130162	0.317898635109885	0.178699469932339	0.335411411687043	0.204740468763018	0.154519708863779	0.472687672768381	0.255267730267847	0.0663925570112471	0.549844057222068	0.374035610726673	0.234236206500691	0.470346282387229	0.352335992354469	0.171545294140165	0.118080487442023	0.183549704533096	0.216607411292695	0.196262358202469	0.176363545111517	0.171218450754515	0.159355084698071	0.160988281106406	0.219780266398161	0.373275061264746	0.096161260157229	0.180878698185747	0.395923888725514
0.349465211560654	0.27923818562206	0.159603770113514	0.191016641033987	0.253210138547368	0.083900621899596	0.322631261596997	0.200578617881231	0.243778538039285	0.1873253838602	0.188602180057908	0.479459298113108	0.255267730267847	0.080174268357602	0.546396726844645	0.326145737262157	0.228389064367403	0.407735452997888	0.24596795273042	0.180828735096969	0.18007246800057	0.109999840345002	0.205937620887118	0.169681127905544	0.158414594279684	0.2110848696275	0.233240802795706	0.156115737868048	0.219780266398161	0.267382193810641	0.218645335851202	0.211488704279161	0.389008311595565
0.375050439593151	0.127686775123627	0.184571900635798	0.238640538834708	0.275875126056625	0.0418018103264751	0.320271850928218	0.188388564563741	0.348200455797372	0.218068983461155	0.17641330627236	0.508487889922175	0.255267730267847	0.0897293427900056	0.536889359716673	0.346099145771488	0.271277530220404	0.434002789484605	0.24596795273042	0.178958535057466	0.217746728278935	0.238224224655292	0.171099463095242	0.169681127905544	0.169114689083351	0.189679070647986	0.188402705887503	0.215094834713629	0.232009967296378	0.266629332270115	0.105665979640592	0.263342202422572	0.389008311595565
0.375050439593151	0.127686775123627	0.160659513272498	0.194007684380395	0.275066815947854	0.0689696757433975	0.327744763528338	0.130618902744237	0.372945544450391	0.229262357456157	0.17641330627236	0.445204962219653	0.301445875499317	0.0897293427900056	0.539011201871605	0.346099145771488	0.250335105189163	0.453251276763821	0.303229064817608	0.179315962024356	0.18781585670641	0.238224224655292	0.212698076136461	0.219128715416007	0.16531931932383	0.254325687121998	0.192932084589177	0.215094834713629	0.232009967296378	0.251255946654919	0.172145649340478	0.197436455882085	0.373101113825897
0.332726217767085	0.205103595241718	0.158251178001982	0.21604284137481	0.277252787687167	0.0616449034814283	0.340565650674333	0.181673300828051	0.349995254607111	0.294044643862784	0.205265808032937	0.434234811264236	0.267312705678802	0.0753608678855131	0.539011201871605	0.372051156189138	0.250335105189163	0.441865263816434	0.267286892646425	0.195055761778302	0.233060796555449	0.196716293154284	0.217985944594868	0.204430260187511	0.161744388520801	0.224200885847262	0.194675978519908	0.189407721197293	0.232009967296378	0.284056841685691	0.118777776400493	0.273346624372647	0.384862770392282
0.332726217767085	0.251325782376748	0.170865199036443	0.20616915488722	0.290316190649446	0.0606058651063704	0.32986815102745	0.179358727875256	0.349995254607111	0.194114284215681	0.205265808032937	0.499001333319978	0.289125078820745	0.0727499688753152	0.540456996601369	0.31582723432886	0.26064863172478	0.413171177009293	0.267286892646425	0.210335740154581	0.194268933233758	0.173084717479423	0.193140192598993	0.211752730037515	0.20063903665734	0.18996559703728	0.203074174513998	0.160301087842521	0.232009967296378	0.25244440244011	0.138702545177886	0.273346624372647	0.405203079479102
0.342354398225358	0.19814309211506	0.15760383717363	0.202156113149214	0.236931119464851	0.0562164043519644	0.32986815102745	0.142036688783161	0.333258844258596	0.191958859293381	0.205265808032937	0.525822108283485	0.303567511805815	0.066177927793735	0.536449835787477	0.274253014188037	0.26064863172478	0.433221562380707	0.336707185978725	0.183139496130602	0.245517339351225	0.173084717479423	0.230661470858196	0.178117374829096	0.190417455776647	0.260820879679217	0.195722698172744	0.188700850563269	0.197881185870343	0.368886403082037	0.195937435801143	0.223554480491542	0.419618196564174
0.328832782099191	0.158283460922587	0.153296144382669	0.202156113149214	0.236931119464851	0.0470658277311427	0.299882293962208	0.147102225462268	0.334125430209861	0.236537334635231	0.194453340585324	0.426606107494756	0.300994011270519	0.0924991458615999	0.546677445094844	0.364871317231703	0.251201575209384	0.420524806939238	0.312882054554854	0.161504261395564	0.123711372612528	0.180644576534612	0.215797098455387	0.172878496255249	0.215928540179248	0.219735388012218	0.190228558958153	0.171954113871168	0.213702630000571	0.368886403082037	0.23778870626651	0.22741941211736	0.428324358924541
0.342648338317043	0.158283460922587	0.141223986841813	0.202804552097743	0.333359396913546	0.0685743922371941	0.354937142145689	0.210488666161127	0.305400318327439	0.224486070936617	0.204236396704207	0.426606107494756	0.300994011270519	0.0924991458615999	0.547221840661466	0.364871317231703	0.271974765894938	0.435724790763013	0.380660263498048	0.174987088199393	0.221558116660966	0.185782922915743	0.282067752306539	0.172878496255249	0.215928540179248	0.210907584982165	0.219453777111611	0.205355217606092	0.189282994193764	0.201991453287444	0.169586941726615	0.219776339316423	0.389140170258991
0.326991555011217	0.133901155258888	0.141223986841813	0.16920311963939	0.248845971499757	0.0767779701644699	0.325854350814937	0.149692636069461	0.308895656821828	0.20820451988215	0.195146341789818	0.488737689910327	0.283140627183452	0.0790312157254924	0.55384806523721	0.345004063050063	0.273937419649065	0.430037864317861	0.380660263498048	0.195288589297148	0.247371503956146	0.169556400551573	0.330758448808785	0.163601129219955	0.215928540179248	0.172643443479416	0.219453777111611	0.157474388484677	0.230560330114482	0.247655219441288	0.169586941726615	0.219776339316423	0.39928808027545
0.346817177362945	0.305377990396176	0.161000282925682	0.213703550260346	0.267527161599618	0.0723578049830618	0.312276584154482	0.19138169265592	0.308895656821828	0.205145027376055	0.181199332778234	0.457936772602332	0.289861089275052	0.0848447618396943	0.545861179221893	0.355751737563691	0.262108910633115	0.439932401724159	0.380660263498048	0.18979948076337	0.247371503956146	0.245781826960568	0.211441679482625	0.178893470534646	0.22320990493437	0.201110740102671	0.189451183242627	0.157474388484677	0.164177063334998	0.263166942980525	0.169932094537483	0.258212449404979	0.428788537738069
0.346817177362945	0.175447136101718	0.161364800316195	0.19653634736122	0.267527161599618	0.0672508555585526	0.324896495034234	0.212236644792254	0.313918027398361	0.20025686204246	0.160468963775637	0.511896029967439	0.252711825773348	0.0848447618396943	0.552059588488869	0.354675091205161	0.262544044061454	0.381255344513064	0.380660263498048	0.179657322721055	0.144239035837629	0.195053352884498	0.211441679482625	0.196797789279415	0.171857686590551	0.185884639999448	0.215939327492475	0.166165635555872	0.193715322433771	0.341824806643976	0.169932094537483	0.18560203621263	0.396975356214011
0.348853787324091	0.223047719386371	0.183223961648299	0.213701920436751	0.343269165077737	0.0643381686092112	0.324896495034234	0.139558869862228	0.364785697252367	0.226785640717002	0.170842335210571	0.476588927537151	0.290644610571364	0.0802501021304814	0.53588667081717	0.3196288823264	0.28067073202938	0.45493950150217	0.293250143814216	0.192448706793423	0.144239035837629	0.209085041687639	0.16838256423365	0.177247472585018	0.189417967530631	0.228400040360934	0.215939327492475	0.178251411378662	0.187635236653664	0.343978962981299	0.231778648186127	0.18560203621263	0.396975356214011
0.330082542140237	0.158256677291265	0.183223961648299	0.217392729647371	0.284065103487102	0.0756207802573217	0.335905657897973	0.188387632081126	0.379358458700628	0.255163230546742	0.195773972826447	0.440263315681589	0.282949847776172	0.0463641039777613	0.53588667081717	0.362464660008135	0.309969887654216	0.434695927642224	0.350532622898652	0.205079986216713	0.124538005683459	0.178669711376178	0.128598821389697	0.190639418625682	0.181286304510828	0.228015449046062	0.172235462238359	0.176756983084866	0.177736837369851	0.172030093097642	0.108599541519332	0.207205266460839	0.400218899528471
0.328276906479122	0.111731877818569	0.183223961648299	0.207620747361158	0.279458406893572	0.060164473697408	0.315419255550807	0.232448111871311	0.313561479372629	0.224300893620168	0.158836916096858	0.525509073806219	0.285060788620631	0.0463641039777613	0.545155621048663	0.327589046401686	0.249133998283034	0.444383350866842	0.402591051638918	0.148202101306302	0.124538005683459	0.186000288838762	0.165739900419513	0.181204106087637	0.165438220962036	0.200811154557883	0.184680112853477	0.171765631857745	0.177736837369851	0.276320273131678	0.21384107088902	0.222810532831178	0.408311769231864
0.330564411276566	0.22736644539184	0.165580505842003	0.217290358365188	0.237381163459094	0.0629037814483207	0.359002249766895	0.198977178497931	0.361665572724503	0.205229481870627	0.195338954358491	0.457800985345541	0.275561200482157	0.0463641039777613	0.548898293142848	0.355598020723369	0.275874109661079	0.453421463629051	0.30360466769291	0.198705110902378	0.133261022258896	0.180934474810944	0.25278518489989	0.195168770422103	0.183200931308703	0.245177397507504	0.170686050940544	0.180129596987555	0.163942238360293	0.294192881183281	0.187598287922957	0.214702213344701	0.428344457179718
0.348456168068862	0.22736644539184	0.170780940774822	0.21339690091897	0.290140201505386	0.0711480240498457	0.338586063690706	0.143089381054954	0.286073832815913	0.19370004994545	0.163597828370787	0.494878032791827	0.282819967712275	0.0483632741498676	0.545762249873073	0.382015210000303	0.233663793514588	0.458847695935542	0.281175377375528	0.121336394106227	0.133261022258896	0.184291210591568	0.349240203718622	0.214135770806625	0.180927889748055	0.224915601582225	0.225971019223151	0.150163787496721	0.206662232653084	0.243185814113691	0.343534987312054	0.252862338272513	0.425145782768887
0.3593054766266	0.212491807279785	0.171290520115615	0.187599787074755	0.290140201505386	0.0673480497966729	0.33382597253587	0.17040184533659	0.290116321071106	0.211854246908333	0.156476695854406	0.405286587108817	0.301945599987056	0.06618615357743	0.545762249873073	0.383982410569029	0.233663793514588	0.458847695935542	0.340541143177569	0.121336394106227	0.134577869672698	0.181674925088376	0.233289722272393	0.225283691318928	0.155248132514037	0.255691558213972	0.241629286718873	0.184288088850676	0.217719570653396	0.243185814113691	0.343534987312054	0.252862338272513	0.46807510431294
0.362988093591395	0.224616009353147	0.171290520115615	0.245667596179732	0.29058426172432	0.05281721715351	0.334154961985758	0.191264795495138	0.429001310872107	0.224495444457021	0.156476695854406	0.43056497584524	0.291095984447938	0.06618615357743	0.545035353620668	0.383982410569029	0.256635403086081	0.431616707078566	0.321430334924186	0.121336394106227	0.184880462869742	0.186323729651826	0.158803182959151	0.188197878860361	0.16509943235909	0.206310144189313	0.194299648644298	0.184288088850676	0.217719570653396	0.267646735965902	0.343534987312054	0.252862338272513	0.376903709244338
0.361936971805084	0.285460286615144	0.168616306314441	0.192332913656382	0.28849418317496	0.0607159784451735	0.359139056825231	0.224031229007683	0.296098525697193	0.224495444457021	0.145379230775412	0.382436047465508	0.291095984447938	0.0685562097539398	0.544160767588929	0.380218257861307	0.257123529486978	0.43639942018498	0.302559299083387	0.18981092532942	0.217905649738977	0.177442555285219	0.205919271060825	0.198561693706593	0.180624619451911	0.267909348517015	0.193193833371563	0.168746414445259	0.217719570653396	0.309319579861384	0.197305201337229	0.203353371138275	0.437631784670717
0.340489021969518	0.0686989908888961	0.167497362949209	0.231055161263453	0.249994641946743	0.0733446211190416	0.334912391480247	0.224031229007683	0.395358772972197	0.235198161481395	0.145379230775412	0.444609977181723	0.274921430897019	0.0771236009654459	0.54387628240831	0.342940383932543	0.286080359965673	0.43639942018498	0.286653309689032	0.140940917179647	0.176353894961359	0.177442555285219	0.205919271060825	0.203796431493591	0.156959664430027	0.267909348517015	0.242461997526031	0.168746414445259	0.206448364036918	0.309319579861384	0.128800139031264	0.218898149221892	0.418869181690306
0.315847876723951	0.294614276594614	0.139711332382074	0.202618223830939	0.254023290266138	0.0706260964023569	0.370166014966215	0.152733411058652	0.395358772972197	0.189782146158232	0.147306730066009	0.433786010773224	0.299176081259703	0.0979630147193481	0.541317387407991	0.374820906350668	0.221564200135684	0.449732097662992	0.286653309689032	0.143099106478351	0.246666408541431	0.217880215399126	0.209773049890112	0.1817193635117	0.187623803706098	0.264093615628137	0.15896257474351	0.178882533216808	0.206448364036918	0.332602201199605	0.111063622717368	0.248033618574849	0.382967093882107
0.337690842875657	0.116015882558332	0.17122949254856	0.194581779205844	0.268799089720983	0.0634162210450207	0.32685260236229	0.185551898175784	0.291301786864881	0.211495055231672	0.154189875773417	0.476555556307735	0.332584245740508	0.0979630147193481	0.544490507752339	0.380936929008425	0.245487428025906	0.466628796848449	0.269076642960742	0.19119401104366	0.199026403057197	0.189129689599614	0.287805686910054	0.199473658885497	0.166161539869742	0.164123395066201	0.128663617136472	0.198228317740764	0.200909774989858	0.164863431849965	0.285793366809717	0.257906082065923	0.440744442119813
0.337690842875657	0.155147722749739	0.148806502944349	0.194581779205844	0.332402643916077	0.0677743670849637	0.33741763870943	0.170425919031854	0.288450134674412	0.264729693190856	0.173914746347035	0.47481227740365	0.305156648862945	0.0979630147193481	0.540806802298285	0.32786091710322	0.2683826321974	0.435672545118373	0.269076642960742	0.147052010560578	0.223415558684776	0.177853400774745	0.234154699168534	0.208736713620927	0.132942239153667	0.164123395066201	0.182256245250702	0.167148176196419	0.188645232188662	0.303503052792103	0.155854553680405	0.206537169371446	0.403149759961764
0.345230102194415	0.155147722749739	0.148806502944349	0.208314999880482	0.249328324434535	0.0594312326175297	0.333913551860041	0.174182501952037	0.309060809067695	0.272364146274492	0.173914746347035	0.468337665423718	0.305156648862945	0.0685294985754268	0.541064395575189	0.32710805330983	0.215584778975247	0.436089998460185	0.381118928968007	0.14410724515703	0.166411883378316	0.244285921210406	0.152120707979653	0.174298907354354	0.205957931791674	0.164123395066201	0.187527504288619	0.18582062628945	0.217514482207798	0.251279403738119	0.281594592810399	0.306912185612129	0.403779514284093
0.345230102194415	0.204505792212082	0.148806502944349	0.203187118963171	0.237238935417868	0.07464916474256	0.301696538409357	0.171497570871223	0.277433694096217	0.203526618332991	0.175774470434218	0.429368269468156	0.305156648862945	0.0852707965699666	0.542602985650066	0.347374291525602	0.27140477848264	0.472870520682172	0.278201864448284	0.14410724515703	0.14016513528496	0.189671720590199	0.152120707979653	0.174298907354354	0.205957931791674	0.18066193398088	0.172799130994881	0.18582062628945	0.199756229667986	0.261991506570401	0.187128735047294	0.223358098428033	0.421873452746374
0.356117346519657	0.10749952827907	0.148806502944349	0.207035884365475	0.233004322459643	0.0899035150176743	0.358165421318418	0.201949614497362	0.317539888951709	0.166378591681292	0.149806981030837	0.468887698079487	0.272902681030394	0.0583414503761336	0.547564819819791	0.364011927332549	0.260977204756326	0.409622198989658	0.260213032187731	0.17241999371631	0.146800460009748	0.191323465950945	0.12632059127195	0.170059763739004	0.193888999799053	0.278357488813143	0.168381306490014	0.18431978984456	0.199756229667986	0.293875226747074	0.155170552084897	0.223956610102126	0.42147032468718
0.339111908277829	0.135199576867302	0.160155227229362	0.210782479309712	0.233004322459643	0.0491383177562337	0.322114152717092	0.201949614497362	0.284794615953229	0.197812435441077	0.175057468617426	0.390890658275748	0.300074244875105	0.0612833378927717	0.535905393147217	0.316249456076982	0.29290805163731	0.448963763803906	0.310489052802684	0.240752838289672	0.146800460009748	0.184088673492398	0.443351621768469	0.208632091717192	0.187530046053425	0.253266621270552	0.183571334226287	0.165202861583574	0.199756229667986	0.236370512516059	0.315200045572844	0.223956610102126	0.42147032468718
0.319200751924437	0.180374087439703	0.160155227229362	0.239345529664836	0.230514262092859	0.0611381196417061	0.32614475618687	0.179083919829771	0.325911333967125	0.191076391991012	0.188826017326593	0.482270433797947	0.282229853303754	0.057301704207043	0.546311185549847	0.358893786287533	0.252078138368702	0.442600313061105	0.32350057900382	0.20408633988341	0.210114071811872	0.23323181239735	0.270075282241464	0.21973496446523	0.212822439166325	0.188690193679963	0.16316691770557	0.187075955928264	0.204247814089083	0.279879174335295	0.138225339938874	0.167549952565974	0.42147032468718
0.30030687514487	0.180766914525771	0.163036873018486	0.202077512619455	0.311549592091111	0.0649139430917077	0.327973196379443	0.192814833444542	0.307680523761633	0.191076391991012	0.193722504170608	0.469725624292068	0.284021842958727	0.0739504198337865	0.540643024819326	0.31157286244274	0.252078138368702	0.453200284986117	0.230665261402346	0.184058842197175	0.249580846626428	0.228583993148909	0.262191526361519	0.189265443566021	0.176990457648148	0.268186234569244	0.207050024897546	0.179832607856585	0.212279824984048	0.239122889416737	0.117780126638205	0.214754146300433	0.42147032468718
0.319159855533119	0.125616990904268	0.169138173838469	0.186804480588275	0.296144216371023	0.0548423994762776	0.297743128553035	0.183862101110035	0.344229188949023	0.205286398195324	0.19806370880696	0.508676259310757	0.289111089343896	0.038917893822525	0.541578480913605	0.31157286244274	0.248274307417167	0.438003509766273	0.230665261402346	0.179176426527389	0.249580846626428	0.186827214772424	0.222083913946847	0.183593534234478	0.215868558269345	0.215844439625726	0.186606672639737	0.168083217532473	0.212279824984048	0.223133349343246	0.128008978421399	0.231435542586006	0.420476446833795
0.348036358604789	0.101812221812838	0.164191180860424	0.192154933299864	0.266548068127745	0.0726600940291997	0.297743128553035	0.168724591415336	0.28529553123614	0.189991684008978	0.150526976703891	0.441292217365331	0.290099382927482	0.0640233956714685	0.54010179200926	0.344915981131902	0.247634519704259	0.402976420402305	0.230665261402346	0.145868760379545	0.225086152073649	0.186827214772424	0.207045977128701	0.193955686351757	0.168848198829988	0.212606250216533	0.178131438818277	0.175773574786595	0.20123517067076	0.275947615224024	0.128008978421399	0.222689268183472	0.420476446833795
0.290227844363961	0.101812221812838	0.155057516171805	0.213387847780714	0.223899187664831	0.0612145670332401	0.297743128553035	0.136509347367715	0.254130533503008	0.203157988397219	0.18157326815771	0.542833979491549	0.252801502160601	0.0831417509626755	0.54048657622803	0.327155558196064	0.270609438035415	0.457472722242325	0.230665261402346	0.145868760379545	0.196260297544948	0.281073692440767	0.120348206757072	0.195100412736715	0.183799716288492	0.248936752464553	0.203331786602994	0.184501909696788	0.19083720796667	0.257546408215065	0.128008978421399	0.181759710853821	0.401532294065849
0.308351388228467	0.232928590012482	0.180426226230507	0.210326666376115	0.261727741726692	0.0652348011179082	0.358257943645597	0.136509347367715	0.254130533503008	0.190660538996952	0.265834337496665	0.517378778777899	0.284086110644584	0.0660643360878614	0.54818491805369	0.397841486590878	0.256655203728176	0.457472722242325	0.312040399947686	0.145868760379545	0.17733584536349	0.254833700681901	0.173057344727326	0.195100412736715	0.203926166313612	0.248936752464553	0.204314686875631	0.170277126696538	0.191706612142777	0.318388057249936	0.173349768405441	0.181759710853821	0.422437156511864
0.348859370311819	0.232928590012482	0.180426226230507	0.217454219535941	0.265789151081699	0.0787848240968543	0.318170771833375	0.136509347367715	0.324554640642659	0.25153900520095	0.265834337496665	0.485794585801637	0.284086110644584	0.128162071955589	0.54818491805369	0.397841486590878	0.265892920547081	0.456010493508024	0.285106058344978	0.148935235432342	0.137838149157822	0.2540609571425	0.173057344727326	0.195100412736715	0.177650599280506	0.168953223211622	0.190037137464891	0.206565311896312	0.191706612142777	0.32355152590996	0.181804914727544	0.181759710853821	0.422200563655683
0.336662103777065	0.169775783409177	0.135078946366411	0.203988372475593	0.299221427992641	0.0651566843251604	0.323870539210141	0.136509347367715	0.350035288179242	0.193318261165315	0.171733740711957	0.479977927419608	0.293918314078521	0.128162071955589	0.543108324591128	0.351985709485352	0.285066453418036	0.470353493258357	0.350194444543778	0.169326504807413	0.213699378514788	0.190892386739995	0.173057344727326	0.182022521002781	0.164053010699504	0.277416360601228	0.180536039916912	0.21381309208066	0.188749987100697	0.239681972207155	0.178306097961763	0.181759710853821	0.422063182816529
0.360954365485966	0.121637737095234	0.183545461078729	0.207256448358434	0.368503269841705	0.0708663207513067	0.30439921629386	0.202233508293098	0.468135171769513	0.248227603273888	0.171528155758456	0.496252026581612	0.285268907040459	0.0728670447262954	0.54413270203192	0.351985709485352	0.215912268234065	0.479355082372969	0.332200462879187	0.171294093864627	0.196466248332718	0.243031942889309	0.141894563248279	0.205445576919027	0.17166106906282	0.181798443849182	0.211720539458143	0.182009880040539	0.212521764327647	0.295839534461564	0.11085468815515	0.203276778250055	0.418216582387544
0.332361299253532	0.180452799065511	0.167368415401076	0.221194547459413	0.263885671386575	0.0708663207513067	0.313665458834694	0.147932981192278	0.434400534708673	0.228601109664418	0.185303063731453	0.445150949119234	0.275811889576164	0.0779365520236647	0.539653151709226	0.351985709485352	0.25420923685024	0.493888978464616	0.32600518365928	0.160385788074246	0.183444347937442	0.213394670059253	0.174495608952701	0.211022820156231	0.177152274294406	0.206353784940127	0.173511517954244	0.17081733808259	0.293075155800114	0.270933859543336	0.0883605850477642	0.203276778250055	0.38648996296295
0.326259561715239	0.160287161202578	0.191101454723169	0.221194547459413	0.306785741273364	0.071462561553852	0.321370365137628	0.200493691815513	0.348557848635732	0.254764031572959	0.174478432309446	0.486179303923701	0.270242914499654	0.0741707868285845	0.545400383983755	0.353342973635745	0.291250970525804	0.430237589329226	0.296896320075925	0.163018649369165	0.224044075745109	0.190468722331552	0.174495608952701	0.211022820156231	0.185328718723669	0.230115351591468	0.251061655984645	0.182802219874111	0.173295799475606	0.270933859543336	0.11685994973007	0.268099172057369	0.438264389432779
0.333121369776633	0.165206862999465	0.171658240807164	0.196139527024053	0.231803954460895	0.0761240104562585	0.335775547660716	0.187299608725455	0.353617593472214	0.23653731084585	0.174478432309446	0.502587860005775	0.277524959551913	0.0794437401239457	0.549129700665788	0.277141699318259	0.243146230533949	0.430237589329226	0.46439192854829	0.197833219834819	0.147461444328075	0.174186552796918	0.215898684479333	0.211022820156231	0.178366482563071	0.206948921414004	0.227347878979822	0.174583386328024	0.173295799475606	0.283197544047211	0.225855764083312	0.206965441693014	0.403354318105868
0.360284633234911	0.143287990589476	0.165042459418961	0.203868054954588	0.255717415214406	0.063794268569496	0.299991425411569	0.176914927951536	0.366404798585428	0.232346454617521	0.153503501005603	0.502587860005775	0.317410111371368	0.0729191121417838	0.55132898010405	0.319519493967633	0.296915045286772	0.462574991627633	0.374785977999538	0.225915819441288	0.147461444328075	0.208329561281536	0.23921282347978	0.186043516218188	0.117636348376095	0.183630001686308	0.191257187136829	0.177978256883072	0.237766946578846	0.222720608157615	0.225855764083312	0.286983703655869	0.45342825999766
0.291373708533747	0.242007401264675	0.193321574310506	0.177907152890771	0.301116406829929	0.0841537974188456	0.299991425411569	0.1440837613709	0.267006521648701	0.163717159470005	0.159426548643268	0.425168747811506	0.311422998521229	0.0729191121417838	0.55132898010405	0.325381214639915	0.296915045286772	0.462160941685967	0.343500847892343	0.155045610123446	0.142262876488968	0.36004869631041	0.140931349482738	0.191864871075193	0.161622785535474	0.253064529940743	0.219586846187012	0.173370825330538	0.229618368310344	0.382445974246615	0.225855764083312	0.211350237943676	0.428381530865245
0.341432094822821	0.155855073763756	0.193321574310506	0.235048118472429	0.279780881790014	0.0687037516500777	0.335153807718751	0.18636169769756	0.267006521648701	0.206650802054964	0.167561210965231	0.475737172225929	0.264787193227917	0.0882321505809599	0.544680202326706	0.35081144047383	0.197465846612154	0.448927797954897	0.271611933005069	0.136448364635039	0.142262876488968	0.223779290019144	0.140931349482738	0.196452464825166	0.181031339613483	0.174527991516115	0.215305861566895	0.163715800551148	0.201354204056408	0.382445974246615	0.225855764083312	0.280529154178175	0.412876168974156
0.337506186253699	0.121102377460222	0.184556716193895	0.215644604529537	0.259918363980965	0.0620389552586714	0.33156651859392	0.141111017848317	0.265424959845259	0.256365802268685	0.167561210965231	0.487637291682438	0.295705887985399	0.0778526332205836	0.544154987397222	0.358556376313595	0.34393501534447	0.476668671686859	0.338295079639532	0.222783552933483	0.165985173908	0.19857254169888	0.266514678287933	0.218952784866663	0.154046525286222	0.229948494071207	0.215305861566895	0.190605964149566	0.244222396392055	0.382445974246615	0.177283318927978	0.280529154178175	0.386617563141262
0.372856410222162	0.135589086617915	0.18290836125778	0.186647835804088	0.272763726972611	0.0620389552586714	0.33156651859392	0.169076810211784	0.265424959845259	0.198966367841678	0.203613707591949	0.539668040059688	0.290005861840702	0.0689212574792157	0.543338387970093	0.384275436073567	0.293794555731007	0.476668671686859	0.346430116951381	0.222783552933483	0.188921068862355	0.19857254169888	0.339786628993211	0.19682358370649	0.153027529791382	0.275082068766451	0.236839003652386	0.190605964149566	0.258601074092525	0.310282360564616	0.068782130382783	0.228389208146137	0.388245242413521
0.328907274914777	0.135589086617915	0.176389195366172	0.186647835804088	0.284012163245949	0.0862335379987145	0.323455477226107	0.176919311967572	0.36179047258989	0.220537764276713	0.171995679388845	0.558029914747728	0.277189194183093	0.0845911028546943	0.545374335942203	0.384511789654211	0.275282240020292	0.431697449203932	0.436412010124122	0.210892850220141	0.146715477830698	0.175380380171442	0.26661906856388	0.189651143568718	0.198680365282545	0.275082068766451	0.204930433462986	0.180852284723509	0.224758598266324	0.310282360564616	0.216334721772302	0.24365624971804	0.375143121631074
0.348002153074818	0.135589086617915	0.174546807549742	0.197667436078049	0.295638699271612	0.0862335379987145	0.340092222337234	0.176919311967572	0.326634215278373	0.215494218549206	0.171995679388845	0.437073158298845	0.270230446829078	0.0784356594303454	0.540458780300759	0.342408815293411	0.280528979103142	0.401548932327692	0.436412010124122	0.167811736139122	0.146715477830698	0.175380380171442	0.279460640906681	0.213242289255208	0.198680365282545	0.250791234565009	0.191436023908288	0.177929586535931	0.264757695475729	0.333459327542197	0.259572038046107	0.1934857487984	0.375143121631074
0.344572027884942	0.15122728412678	0.165021183995744	0.20564794634103	0.330285672444375	0.0862335379987145	0.319477431029469	0.176919311967572	0.336155529601754	0.215494218549206	0.186012187894843	0.456910324383744	0.28081300980823	0.0724278466822083	0.539875168349277	0.328586529116812	0.267647943766071	0.478849800960393	0.376307420787054	0.167204110765593	0.280887414813057	0.19200052507931	0.307937627517949	0.189864759741025	0.162612090802349	0.196526087417743	0.178290685222699	0.174738361196123	0.278168044688157	0.224307142572537	0.172297619987626	0.171425577148117	0.360151691257881
0.34322524890208	0.171437660196634	0.167954955066271	0.192702987606112	0.330285672444375	0.0862335379987145	0.319477431029469	0.192450659755693	0.248408171539189	0.236074975131857	0.170911503639678	0.450172829261188	0.273671978312839	0.0978777503138622	0.545798844635604	0.297933647550911	0.259471186262146	0.43261132472644	0.344542311765823	0.164223841022404	0.194906401486564	0.299932212566115	0.183869823292365	0.181391665860855	0.149793886226079	0.224191397823082	0.220431749983919	0.177208950639749	0.278168044688157	0.224307142572537	0.183132305966717	0.233922953380146	0.384729774805213
0.312272975098481	0.149204934906945	0.172848775966097	0.224256077482555	0.234553842864886	0.0684056981959751	0.319477431029469	0.158753832764697	0.248408171539189	0.21441262220761	0.15326812723108	0.462447139922755	0.290418883861082	0.0978777503138622	0.545798844635604	0.346788694462216	0.245673062621991	0.43261132472644	0.256401288026334	0.177335799252895	0.174079560668072	0.169411283681293	0.220522338785549	0.243672511982405	0.185764821910523	0.196322473409517	0.220431749983919	0.156985674301861	0.216750195880856	0.24556513821558	0.163922507568908	0.246912843455679	0.384729774805213
0.326123130334393	0.166865313267486	0.182468435042416	0.193439116968591	0.234553842864886	0.0543830362332576	0.312448816950116	0.180272487898035	0.244044067378697	0.198278963750321	0.178888480901022	0.363181211096365	0.303320618175512	0.0978777503138622	0.549758363746502	0.346788694462216	0.293498151110662	0.413203926514309	0.306419195439663	0.177335799252895	0.202052254955573	0.234774560130941	0.220522338785549	0.185929048111888	0.120651805113986	0.17070377958779	0.206892769299984	0.18446547139704	0.216750195880856	0.205162252447836	0.0754377603300396	0.246050644416632	0.434116344712052
0.336750656466031	0.173249583318959	0.155646465502523	0.183360264002215	0.296999512586678	0.087629852251906	0.356037376251898	0.180272487898035	0.324896012722805	0.195283127029986	0.174370406005444	0.444405674214502	0.285455268655818	0.0618444055075746	0.544947293418213	0.339740524761638	0.293498151110662	0.421046683013781	0.315106202735509	0.177335799252895	0.213195531577036	0.234774560130941	0.164295736647563	0.188124035279876	0.120651805113986	0.194293433004173	0.151925085343148	0.162250530727545	0.218380982205219	0.279650997213558	0.203979080107882	0.246050644416632	0.395117521398037
0.331860990964784	0.258538405247008	0.155646465502523	0.201750602295581	0.2935364215825	0.0765463643841203	0.332399044412995	0.153097948568007	0.283495909006143	0.233628174752895	0.192903633707209	0.417117957039504	0.277030085617024	0.0618444055075746	0.544947293418213	0.346790570434615	0.279702550792252	0.421046683013781	0.426261514836961	0.157541137400884	0.191448736602534	0.203421431892312	0.292633493538173	0.185368305643193	0.177305386465012	0.200658909972263	0.151925085343148	0.147924418196832	0.176766936488588	0.26818379516112	0.0902112610818121	0.246050644416632	0.396530315268009
0.302943619723592	0.0999447962952748	0.174331715185935	0.204464314794728	0.2935364215825	0.0765463643841203	0.337991505715546	0.189150150496862	0.334417640940268	0.265083158123224	0.186131333351994	0.503710844552858	0.262245736510924	0.0725969167904067	0.54071397001172	0.346790570434615	0.220975591399958	0.407859759196581	0.35048891046747	0.167119820635572	0.167797811768114	0.203421431892312	0.148104775927965	0.208291990156389	0.208269431973629	0.229907351163871	0.170278757206864	0.185797422761234	0.226624953900733	0.283509829286566	0.215765360882919	0.190099440974923	0.401574256218007
0.332651954561939	0.0999447962952748	0.197028758822449	0.187157553889992	0.346730030398228	0.0765463643841203	0.351910193997992	0.212903380685086	0.37359380914796	0.265083158123224	0.186131333351994	0.436599563345249	0.28662922506979	0.117649548344782	0.54071397001172	0.323593137677755	0.266552099314736	0.464089729784863	0.448466540358926	0.126936902962105	0.225051219234474	0.170770201611054	0.224168366196176	0.193264241979072	0.208269431973629	0.233577953214633	0.163601226139579	0.158005884818069	0.226624953900733	0.219553014307785	0.225077637488114	0.246729654556819	0.404784829577406
0.337991866948466	0.18721977641895	0.148774987464564	0.187157553889992	0.240309517856861	0.0662751379418064	0.321067683237724	0.212903380685086	0.272688443216773	0.219586158919416	0.196797230832229	0.436945540860828	0.275645528520316	0.093665932397249	0.546899338820236	0.34620000155911	0.266552099314736	0.464089729784863	0.276540420186634	0.126936902962105	0.215372362855123	0.171723828868663	0.193302578610045	0.173596000892837	0.165619197499828	0.170891525242826	0.164423944825362	0.184762606962738	0.194224121309222	0.219553014307785	0.225077637488114	0.217629559277252	0.425364120630824
0.337991866948466	0.155650677739289	0.154600860179539	0.214118215191088	0.259167906307686	0.062563456092154	0.37344369271757	0.17461357917545	0.305329547361626	0.258306675938035	0.119303194668435	0.509291610053029	0.28811430755309	0.0651085636705398	0.54281764467974	0.37049539420967	0.335907233711347	0.397237943257937	0.305376667580188	0.174493620248527	0.215372362855123	0.206868532991344	0.201472899795255	0.173596000892837	0.178879367287285	0.206824242431748	0.196686896394722	0.181005357326141	0.26297532270784	0.289041182649949	0.121572515092814	0.263415785468352	0.384499630817744
0.34128330593508	0.143155364726607	0.175384387869704	0.208847044331396	0.259167906307686	0.080033430085969	0.37344369271757	0.17461357917545	0.305329547361626	0.22382419715465	0.155394040527144	0.474355140973033	0.280368705234338	0.0897930524105054	0.553053554184824	0.341333625853208	0.268167780584766	0.437446533496886	0.204213870863944	0.155260197054324	0.215372362855123	0.170590671607301	0.167301147719581	0.198239459486011	0.14810598326662	0.234228749008133	0.151950406347712	0.140735550464566	0.242760265344491	0.464211298195763	0.0954192879295467	0.203102319248639	0.425347341567204
0.367644491075411	0.26994442542303	0.152219576251032	0.184023001242255	0.234730812038681	0.1005251057157	0.32193260786624	0.17461357917545	0.308966464912288	0.22382419715465	0.134818333643969	0.595783105663701	0.291244794748421	0.0961239184257824	0.552452849057101	0.318411084396522	0.236046212618263	0.443840499684612	0.343394748668252	0.171264785375671	0.213609140016608	0.170590671607301	0.272365185915611	0.236571431794291	0.164976338190642	0.168067731301305	0.19276741497003	0.181332908026704	0.206521458837815	0.277604902162759	0.0895851396861516	0.219875874655166	0.408120352882108
0.340790533115602	0.26994442542303	0.173963694026756	0.226027046910636	0.234730812038681	0.0861914575060712	0.313074542914572	0.21851067940517	0.282314888573407	0.238062537604199	0.134818333643969	0.460760336039667	0.282341901552784	0.0820735890524667	0.549996001904739	0.305534637115719	0.265168869116128	0.407486090628903	0.262638278312235	0.200371042915606	0.156868037418245	0.160495284757536	0.330148787599251	0.189392932222391	0.164976338190642	0.181060312821611	0.19276741497003	0.180536957451539	0.275349493825877	0.275678556634446	0.186242819710086	0.279694877507936	0.4177145458776
0.35087307962248	0.0851896942770559	0.173963694026756	0.222312657153236	0.218889846402214	0.0668262907240376	0.318967694870802	0.193069247343302	0.401725142899108	0.200365989447979	0.19899380593483	0.42996891037129	0.288594713250709	0.0820735890524667	0.552456020403525	0.36673037479666	0.294425166046487	0.464362341866714	0.203134984205474	0.134006036479444	0.162437353421536	0.155222566564756	0.322580086300097	0.199136359491075	0.190834354242492	0.181060312821611	0.171564433577764	0.168087878569171	0.275349493825877	0.246238242447745	0.205500135981438	0.258403918623185	0.392198359627199
0.302075592433745	0.206720529516066	0.145592961882442	0.228346748219185	0.234785813403677	0.0675969498456279	0.320966837881734	0.170528963620024	0.355926433856556	0.201744826472939	0.19899380593483	0.42996891037129	0.292734862835807	0.0820735890524667	0.547041498379824	0.346696456844202	0.291141141381322	0.397891747468798	0.203134984205474	0.144247568659328	0.162437353421536	0.188729645971322	0.322580086300097	0.187454403370163	0.17501713897209	0.230924995494682	0.172699219109147	0.158856009293467	0.238185381367697	0.224961908700143	0.117600639155439	0.24920240827801	0.411471187236192
0.339401390725068	0.160683979957782	0.170546181864219	0.228346748219185	0.234785813403677	0.072203825003557	0.324588402048098	0.190990439381748	0.420815873882166	0.250929810769645	0.160673922357152	0.432052108648948	0.269020568651681	0.0740882187557478	0.542169139363581	0.332433566618488	0.277179187814583	0.397891747468798	0.389585112495897	0.193285924473474	0.240378872440988	0.283960063629301	0.322580086300097	0.187454403370163	0.17501713897209	0.271612202051322	0.195815446747952	0.128079195230073	0.238185381367697	0.224961908700143	0.110551061549219	0.247332476780701	0.394560881504401
0.339401390725068	0.186278938864467	0.201170868509181	0.162894248702776	0.248641605466343	0.0603971921703802	0.324588402048098	0.154252715374187	0.252421414348105	0.282238021205453	0.18963152090387	0.432052108648948	0.272742188097059	0.0774109793684953	0.541062814355342	0.338810709593902	0.243583018619628	0.443626643090999	0.33035146478513	0.193285924473474	0.160180756869742	0.301904509168573	0.157491160117461	0.167501097746556	0.17040472847781	0.238528983843684	0.160406579608537	0.169078925444556	0.204296722363202	0.224961908700143	0.194590619716537	0.239907327644647	0.382761318513094
0.298688177329066	0.161796395767814	0.188455159578319	0.209262712365103	0.296704460280956	0.0626159806395813	0.308786690436699	0.158944264090656	0.252421414348105	0.206638588313741	0.194614299042624	0.430026615840542	0.271146423492328	0.0932174620906057	0.545244360984841	0.344742130571708	0.243583018619628	0.450061184618535	0.273196016840193	0.182033286382203	0.18046032304561	0.180975981459237	0.157491160117461	0.231679519802336	0.174391548411042	0.214508877216072	0.195208887948775	0.190176393619124	0.215039081317098	0.195689172219928	0.269178419166875	0.187097104444745	0.358344738384688
0.341999695266415	0.101041575725153	0.188455159578319	0.172132727668296	0.225641367067043	0.0730845815380616	0.305914193058919	0.142514413237458	0.252421414348105	0.202955998315429	0.213783475853644	0.488388322226323	0.271146423492328	0.0932174620906057	0.543729879275438	0.332585352626954	0.290385358260331	0.450061184618535	0.353576442589463	0.159193385890044	0.215243548128423	0.174859922765538	0.204267839306053	0.197011045395064	0.174391548411042	0.214508877216072	0.203038594983243	0.181123477067357	0.20499660365025	0.192218022381953	0.105329252495099	0.256686808624207	0.409929488835965
0.330115517602653	0.238113553548913	0.153871336658948	0.191165992506116	0.268649440769084	0.0860206099085727	0.307393168233074	0.170654073589485	0.401465115666722	0.202955998315429	0.146844287706223	0.444736480487898	0.27767682375582	0.0906544053280302	0.539691528353576	0.332585352626954	0.236240989376341	0.418573384965413	0.353576442589463	0.149162008996787	0.161133808343608	0.217405794397595	0.207171922442097	0.180287770094333	0.17655582932561	0.271566251150755	0.201902345159107	0.156009570515561	0.201101688009317	0.196360215045003	0.183233377048287	0.174463474125046	0.420119931315306
0.36977293358001	0.238113553548913	0.182105066825622	0.188892901256262	0.2511130372896	0.0860206099085727	0.321843991596507	0.172013018849134	0.401465115666722	0.228902412573094	0.168814325611599	0.509798163468315	0.27767682375582	0.0911667493559247	0.541541385977812	0.299578577088172	0.264786117064895	0.500969195798046	0.29229201239521	0.20701540626808	0.162361991207277	0.205362272106321	0.267990251166751	0.190937424910391	0.173029729998966	0.225359260490344	0.16987295952667	0.172841336391747	0.202838748291843	0.315695465617696	0.183233377048287	0.198973410899358	0.399116244285078
0.335862730877988	0.202852903710434	0.159539670071498	0.207185847258509	0.251143321717362	0.0642148628254396	0.362930762214043	0.181600137119779	0.281220254277049	0.231658078191138	0.194519004255119	0.410558688281793	0.263256162863239	0.090067645549232	0.547990549825293	0.365809901323741	0.28722499340491	0.500969195798046	0.278295622739386	0.151377176280743	0.23859440715828	0.252646806467627	0.423801176695869	0.206038839321643	0.163199130758173	0.289166507152855	0.164543314088778	0.180782103466698	0.194164256726789	0.315695465617696	0.317576764266417	0.265522237909519	0.402941393758185
0.335862730877988	0.152802014670476	0.209544908867148	0.217832963653098	0.244580965973328	0.0780638090044949	0.29241699281322	0.155961257892997	0.388385321901453	0.203259260826548	0.194519004255119	0.480494064486297	0.276323846408816	0.0514772169870676	0.536226879673516	0.354596294890416	0.312431168317185	0.500969195798046	0.372366005095142	0.156860743675098	0.236192304264789	0.246008695226816	0.238857132004552	0.192369717169639	0.177973967597668	0.235017193266645	0.164543314088778	0.19541436661129	0.194164256726789	0.416873903261221	0.185108218812881	0.197433837524492	0.386506139028624
0.333987227955408	0.220433031425738	0.153086842793989	0.214965759207865	0.244580965973328	0.0731010085667051	0.333099138526361	0.184862250800921	0.317966397431377	0.178232919643029	0.132400948780821	0.426364840424195	0.300190607171686	0.086630452366247	0.543002045029067	0.330943478635028	0.30384751523229	0.450427325799316	0.364957570583707	0.187307255637943	0.229049767103257	0.20571912856408	0.238857132004552	0.21378525551183	0.157981566022604	0.200586238964449	0.164543314088778	0.16255051306391	0.191362569952029	0.177941392602558	0.121487661144544	0.199680282799332	0.422159633562985
0.34944341146342	0.338170237037594	0.180849417453414	0.196268814781147	0.270497081531702	0.0605774648542852	0.334694142083058	0.163812593466694	0.274532062366508	0.194080679797275	0.221942594571209	0.426364840424195	0.302573945373848	0.0620716857803862	0.537237398501386	0.325067478289477	0.235357104554824	0.376063435654508	0.256320167377874	0.170904276415539	0.229049767103257	0.212343141392046	0.157294438478832	0.195756345460535	0.176271881453532	0.193038562609153	0.194348069658734	0.155815456296391	0.207995091759309	0.26537854664481	0.194051953705226	0.23901636714655	0.409656558735476
0.334115756011398	0.254113255365084	0.167006285651006	0.194610480664951	0.217164500768678	0.0514238345894164	0.335132830442797	0.163812593466694	0.274532062366508	0.194080679797275	0.164997437958581	0.446213951523955	0.288517785198597	0.0702641512513141	0.544047152220571	0.320140018367627	0.247748039671069	0.438042335233931	0.287626616829641	0.163523002013577	0.172159016124415	0.213939041177484	0.348981572280344	0.191488478190898	0.176271881453532	0.229287265381004	0.206763449419979	0.169988982766249	0.224512846643443	0.288437283348125	0.158121252621432	0.30686541033712	0.401175443472914
0.322769812455289	0.172757965858238	0.159311251569653	0.196480012530763	0.267683524071652	0.0493417205828048	0.294342530690998	0.187818789434072	0.33549894357009	0.193787154579952	0.171594360649476	0.427683607231887	0.285417931986018	0.0893990366465014	0.552253391326956	0.372038694362582	0.268829080963206	0.433035992191145	0.290244611690645	0.197207061903192	0.2813091837421	0.196110889934311	0.0874592711845846	0.173619455058805	0.1714270264556	0.257951824562926	0.206701241192253	0.156431982267689	0.237486815027173	0.246470297552677	0.153144670459056	0.291728987463017	0.403341275523727
0.418969873428469	0.195982853412013	0.168167251131225	0.217333027235641	0.261383730887774	0.0722433294192922	0.333316427260507	0.19521034665256	0.277670399037612	0.193787154579952	0.176199773633093	0.436639888617932	0.288206145451568	0.0893990366465014	0.538872913565281	0.317433499149902	0.251043680045524	0.447914108852034	0.399882107660668	0.180701289112875	0.167950863983569	0.214383286373303	0.201260461566193	0.183326771883486	0.172828667359495	0.141194736430761	0.196894591830597	0.159999018369606	0.237486815027173	0.243160822093204	0.1099858388618	0.219036861538168	0.403341275523727
0.33916446792268	0.165707189386844	0.168167251131225	0.203902681562421	0.261383730887774	0.0776718054561009	0.319633858019759	0.163148942653507	0.235774058579547	0.229046751822855	0.176199773633093	0.490686742971165	0.274202675719429	0.0893990366465014	0.538872913565281	0.328869969334547	0.270122561074406	0.474539327175092	0.399882107660668	0.162132098804203	0.218332346998303	0.252451128814762	0.144297861723532	0.191978439248092	0.174826521073607	0.228693989959952	0.200018428852385	0.166715333926896	0.160945698367519	0.192240490778694	0.0906180989394943	0.182561190545705	0.403773390577541
0.381407479562039	0.11770120397204	0.172142682117403	0.203902681562421	0.244220935509716	0.0647852572861319	0.318454096539537	0.205246730954019	0.235774058579547	0.2069245776741	0.223515708821953	0.37215966191689	0.271941544861475	0.0885941799127233	0.543619193477131	0.328869969334547	0.254848854046196	0.443051616710537	0.275745280840096	0.187950519339156	0.214055145229169	0.176553357202566	0.182241575592274	0.209027100041211	0.166567425815621	0.212302272987478	0.176519733694934	0.163728471235266	0.17769895693684	0.251123429842356	0.160480179183232	0.182561190545705	0.410791218430536
0.311883950772804	0.142237866836112	0.166219469439477	0.211505510970771	0.234163666814728	0.0578971410593664	0.304229085092556	0.164208235303501	0.295039732814986	0.229400494074123	0.223515708821953	0.37215966191689	0.277316782220968	0.0674157895733125	0.545125173195967	0.349831020202031	0.256766571099933	0.434722385690731	0.300956033285082	0.122044831278311	0.188212341811146	0.179087065384494	0.148885667871927	0.209027100041211	0.166567425815621	0.267488506666909	0.176519733694934	0.185192395355309	0.200468513980258	0.282735394147644	0.13673215644676	0.215852118895939	0.379504373343596
0.334061375862496	0.124275015909425	0.167201995482535	0.178314887130366	0.240194955374718	0.0668098538244984	0.344211050266482	0.183351473004225	0.312575645739752	0.210496069192893	0.172363601223694	0.439859307377713	0.257982854710662	0.118488454083717	0.545382733575238	0.349831020202031	0.224442144215333	0.466096655788258	0.329385917184948	0.16112508408439	0.188212341811146	0.157116918769514	0.273064459457619	0.194946186356695	0.136006731807928	0.231513928097058	0.176519733694934	0.185193444272148	0.225199566831885	0.257108815319346	0.165505621570239	0.180686781124743	0.379504373343596
0.386782343556797	0.13290356490095	0.164776587313992	0.178314887130366	0.260289549035403	0.0422820962045104	0.302666654879134	0.138115211036586	0.374964507426602	0.167553379577311	0.170091487223214	0.416576080612318	0.286066052805373	0.0625271783575699	0.543296848155347	0.323732829782539	0.224442144215333	0.436405449217323	0.294954506986914	0.157262742302637	0.24015833930642	0.182936739053427	0.23472452230907	0.165647403034607	0.132513637387412	0.209501307098374	0.176519733694934	0.185193444272148	0.164646957103271	0.285239003478977	0.14051516273202	0.260357169876446	0.348769185272807
0.285639102930581	0.13290356490095	0.16938736591217	0.178314887130366	0.259674067237752	0.044586337554973	0.337940004213866	0.179717173973322	0.386525910736465	0.180596708890293	0.162249546655175	0.435646178838184	0.278810816270083	0.0834258747188809	0.540874589319888	0.319220503388043	0.29512697264752	0.430947895643442	0.386841114856312	0.14610324354769	0.199291101513481	0.129193462719136	0.176702410367149	0.165647403034607	0.132513637387412	0.290984866052484	0.173518116691002	0.185193444272148	0.168902150329653	0.289463033244391	0.216479080890838	0.175883378104384	0.377663143733281
0.285639102930581	0.204672039613775	0.180086425740847	0.194360061055863	0.25376948865341	0.0626229597689291	0.337940004213866	0.159432499924141	0.320308078314169	0.22760132960195	0.162249546655175	0.441140438703372	0.279687449928271	0.0834258747188809	0.540131754206411	0.298909078419197	0.266244102817008	0.459179428232283	0.340374155540902	0.184639450385245	0.21335738986051	0.181982751399383	0.197315158207137	0.175664398912396	0.156917260619798	0.216731828345331	0.201867375761909	0.181904583684559	0.168902150329653	0.218425783063764	0.144273406690281	0.199228403686831	0.394650431860034
0.285639102930581	0.138985398965072	0.160818415949335	0.189267632129353	0.277425123520732	0.0608824014744999	0.337498766672765	0.148728402519952	0.260337930623742	0.199877020996906	0.162249546655175	0.432254085974999	0.26347684502437	0.0766732985690377	0.538363202669634	0.324143404456973	0.232672456386464	0.457773233234832	0.181068384543352	0.103280159860077	0.14613916625964	0.188554762052592	0.184852466587035	0.175664398912396	0.14824940206768	0.260135526729166	0.265363365382033	0.155548768277444	0.279016257540207	0.218425783063764	0.215948364318581	0.274211964096837	0.390005382138809
0.32888850965893	0.210345090696148	0.131114512084607	0.235696998330168	0.231918453805768	0.0712665166199733	0.337498766672765	0.181786893045146	0.260337930623742	0.232640273410506	0.162635527528811	0.444391597864343	0.262555051257724	0.0647981959139607	0.549660935664717	0.320049991147034	0.232672456386464	0.439659670158214	0.272048687165001	0.187879349754651	0.246490249131674	0.211340225644792	0.159779646766435	0.175664398912396	0.139236677819128	0.260135526729166	0.18502521677901	0.186422128444825	0.279016257540207	0.278770638486613	0.390013049176922	0.274211964096837	0.404589993505636
0.312492991627526	0.168331841146926	0.179173583395762	0.235696998330168	0.261222752232313	0.0733346274874503	0.38082987146378	0.16469860261897	0.215936486691999	0.204508271891878	0.149163171706328	0.457073602084082	0.288420395315876	0.0882641270583469	0.550762876538141	0.375156433327213	0.261535257956125	0.399548238754689	0.311896156747799	0.190992893418884	0.160092253285483	0.199145405967826	0.304343503380041	0.19873527083784	0.159049094311218	0.198344259772141	0.141053124475951	0.186422128444825	0.2478063095084	0.213201480465011	0.192431996266751	0.220247829305164	0.389968180920522
0.355055046054408	0.300120582122652	0.176988771350386	0.189965493149138	0.290077294471022	0.0644708265658508	0.348200017490952	0.171938936878746	0.259332264693678	0.190877550951551	0.182485397329731	0.452470413678003	0.290932012974468	0.0662626464931679	0.544453333166689	0.347930774683867	0.238521978482872	0.457912067738657	0.284080583880455	0.165602996941423	0.198782574147392	0.194982485695523	0.150494776270704	0.244849743185799	0.163065386692997	0.240761575963994	0.246929931070863	0.176435777974073	0.234746105437715	0.212910564308083	0.234869505159969	0.228790421329002	0.413344839363053
0.345095580072499	0.157707637826401	0.165860710223166	0.208145300166989	0.30920417684321	0.0642887049266515	0.348200017490952	0.222972229899406	0.259332264693678	0.196824265867335	0.193176502203135	0.480703695703465	0.306072156295056	0.0662626464931679	0.547288965080298	0.350424199500677	0.304778355273849	0.456388985020348	0.284080583880455	0.151278378060146	0.171483960903781	0.167162087413366	0.15546600638567	0.203223678243712	0.172873050616948	0.233609407148077	0.246929931070863	0.182473295331714	0.190303578710874	0.197853414161514	0.231210974237857	0.201752326928549	0.439320509060322
0.317626338299882	0.281191244721474	0.157442433839419	0.208145300166989	0.264721107326319	0.0754542687566029	0.342657814529956	0.221667937963448	0.259332264693678	0.231510498478991	0.209373072163318	0.475828369320867	0.306072156295056	0.0840616131040602	0.547288965080298	0.394383554810312	0.291552830249646	0.486282875354869	0.284080583880455	0.163206887226071	0.195017441342023	0.246907960863666	0.317951487464839	0.195191797672287	0.191943967163684	0.219968962481325	0.229384144419641	0.194931752804786	0.225950752436474	0.256648159946522	0.116427380078379	0.201752326928549	0.439320509060322
0.317626338299882	0.251723185209761	0.197348930403052	0.212387861108673	0.264721107326319	0.0661089508847209	0.330536814492922	0.223245060855044	0.265489643859442	0.239767710444953	0.158605085904906	0.444491343062948	0.272936476765226	0.0832382918517989	0.543952112316928	0.394383554810312	0.291552830249646	0.476878031910096	0.281647348577481	0.158228559860322	0.214516009824344	0.235827203019405	0.317951487464839	0.207621217421166	0.203395218220408	0.213629709588201	0.203876723005513	0.171324372405787	0.208965290517413	0.288274196361074	0.179879269009834	0.201752326928549	0.400289474357003
0.36381878555891	0.321721670529965	0.169866583646823	0.206964991248655	0.313606667245656	0.0661089508847209	0.330873148360626	0.168120551238175	0.265489643859442	0.238410597535887	0.226450756699909	0.467614736308563	0.272936476765226	0.0740853438825323	0.546215222594019	0.35086407296479	0.261042160578708	0.407710676978132	0.28954101039127	0.190605012674324	0.278004671406181	0.235827203019405	0.317951487464839	0.214348951541433	0.200393636511713	0.272648697387982	0.200476256979666	0.164069551989583	0.21321253534498	0.253936546596114	0.141874725719778	0.273239044940429	0.423908851738341
0.329471523967561	0.153656666649484	0.182466141596959	0.187031775245168	0.225450992048238	0.0661089508847209	0.358563505737243	0.165490705159451	0.265489643859442	0.238410597535887	0.194672978153494	0.494881822100026	0.279094021374427	0.0605723013382983	0.546215222594019	0.321052620362793	0.277448488062735	0.460105154879044	0.333852742234896	0.17491727364372	0.257708849859063	0.213599585122262	0.0977288157761828	0.214348951541433	0.200393636511713	0.253089136240248	0.169597918708779	0.166237864791696	0.234839334619201	0.202519209463577	0.146227012345986	0.198567961166634	0.453497089612789
0.322402455377336	0.120732669349308	0.173398670928784	0.190660713045643	0.240826342768732	0.0593648790337111	0.316786621196807	0.16291545128394	0.400017431227314	0.213226215407549	0.196673481138994	0.447399861165816	0.282520776239827	0.0647348602045386	0.545601312678943	0.321052620362793	0.265207460590646	0.441764235494394	0.315112286769069	0.21223070508637	0.205142902938549	0.319398769701639	0.134817779553924	0.196911792631981	0.171724201100616	0.235261542120728	0.166031307433662	0.161823460628117	0.227083128467394	0.202519209463577	0.152979032866568	0.188985823547347	0.400158305727903
0.342291073457367	0.123151779657749	0.188469668341901	0.217428382218726	0.256881218513097	0.0513500783480152	0.33239221604347	0.178115731725502	0.238384116197259	0.197897070750942	0.205892861883545	0.480860402649975	0.286442448601233	0.0608634820472843	0.550186623439105	0.335612830884092	0.231154857751477	0.401973488079153	0.343306798571751	0.144279400683203	0.178363364768004	0.215961249254495	0.220101897115744	0.217045337923513	0.169373046038779	0.203871581350666	0.166031307433662	0.183133973258795	0.297709589245613	0.195370871951903	0.135213870588468	0.211315296544136	0.428474324020786
0.354764113145206	0.248639851729242	0.18607778376506	0.196921759598548	0.244512810769481	0.0766581708907636	0.326159344460495	0.218108996586391	0.283346817665945	0.201852885728334	0.189303638089737	0.480860402649975	0.301242412012435	0.0595107469023519	0.543438371047982	0.336727364632748	0.231154857751477	0.480558235860183	0.196932559071695	0.172242124099553	0.185284641672063	0.213460804564511	0.360171594867412	0.19436655032035	0.184355244540825	0.197424535087085	0.233016983903061	0.166179838972156	0.230340715705976	0.164950309535371	0.0899313838237331	0.174908462777224	0.428474324020786
0.351135864070835	0.248639851729242	0.166023067403644	0.196921759598548	0.244512810769481	0.0630051755568815	0.358153912431222	0.20545131844101	0.340770473836549	0.24541240061549	0.217953902284316	0.480860402649975	0.274147475294747	0.119220147683796	0.542074985980474	0.348454044219706	0.231154857751477	0.473531531389969	0.265316679747541	0.15907625096512	0.200503948638742	0.204502087456596	0.201029773797436	0.200992864193579	0.181526648886303	0.234006422700121	0.191821055464362	0.159835761291363	0.203639147056199	0.231161294191504	0.322961557672496	0.260019749905118	0.428474324020786
0.34318488195262	0.193833618842613	0.148475508557434	0.204800980729625	0.235924365963146	0.0595339008462288	0.285030861230726	0.203710359474563	0.363294302339644	0.24541240061549	0.184132235006633	0.516244634192811	0.260257603377792	0.0898892378346855	0.551451164114249	0.333871049360676	0.286287381751238	0.473531531389969	0.362742447783177	0.224760770397489	0.206400397954052	0.204502087456596	0.222906984008549	0.196676901216583	0.159005926037072	0.234006422700121	0.21833345273611	0.156539777556972	0.197344384974578	0.310095012687965	0.173949936741028	0.260019749905118	0.379483664449263
0.359806413869061	0.193833618842613	0.148475508557434	0.213434165493246	0.235924365963146	0.0599519896498376	0.334554734220788	0.138285685744935	0.314675561866895	0.220376797848463	0.168100039239963	0.516244634192811	0.298435440687814	0.0805878817972651	0.541313187300036	0.367462141620295	0.286287381751238	0.476213230094155	0.34800249018479	0.224760770397489	0.204983967143249	0.238275309811274	0.242124720472433	0.171976136399925	0.159005926037072	0.192830157601004	0.21833345273611	0.171135957472934	0.214662745872785	0.358438213212231	0.129681383837713	0.198207205828377	0.421575102051862
0.359806413869061	0.0932212328217612	0.151941116574649	0.189003642718699	0.23926097474094	0.0709405911144003	0.342489694874655	0.191922244157368	0.295572016895622	0.220376797848463	0.173505469261998	0.490932090438085	0.272353799603194	0.0740354886397389	0.54263807532818	0.305415561210256	0.239826620704196	0.431518912108076	0.291062081592214	0.17588044010274	0.170722393864401	0.211910869280929	0.242124720472433	0.200905727390539	0.159005926037072	0.226215855824814	0.223941817177414	0.158904028706193	0.214662745872785	0.31812232439776	0.305796732288358	0.200049727875412	0.405492379172884
0.332283824379853	0.0821655799209043	0.151454558971675	0.189003642718699	0.300391903671959	0.0707319176587601	0.326232332456858	0.113969124008618	0.318986902305872	0.20759541998388	0.196859485122818	0.490932090438085	0.278699324586765	0.112721409407973	0.544991847365502	0.305415561210256	0.30303317658054	0.406751121285034	0.252652052878172	0.220227196261251	0.135983835149483	0.205080326807082	0.340895012388891	0.189475128331741	0.19157439430979	0.174218797035255	0.213979044825302	0.158904028706193	0.220662313408075	0.31812232439776	0.115842050160173	0.196184512453136	0.40706763804631
0.351271691693815	0.0821655799209043	0.181427836789738	0.194572990329178	0.273577633751488	0.0707319176587601	0.320463959755387	0.151073918142477	0.333706735529455	0.203406922398646	0.196859485122818	0.436708648740855	0.262457655443865	0.0914911983613625	0.546240634214849	0.352787009572243	0.30303317658054	0.507281445114597	0.252652052878172	0.174029188000267	0.127053706725549	0.160825049034601	0.368242571512331	0.185400771399726	0.155632113866254	0.172820625831289	0.170626640228238	0.162770439934887	0.220662313408075	0.215848600686535	0.15727013845185	0.305784243561993	0.40706763804631
0.381186374011033	0.0821655799209043	0.199491301150179	0.205340996941218	0.33781490417377	0.0707319176587601	0.340370587804997	0.151073918142477	0.457475918759907	0.240755675828762	0.179134833095901	0.443695782838611	0.262457655443865	0.080587072641211	0.536702258080584	0.326216291074469	0.30303317658054	0.507281445114597	0.272347587162193	0.200840808499025	0.149194269257687	0.11682320024537	0.154203085949034	0.203366658562272	0.174482298667939	0.172820625831289	0.180247142943629	0.18684927053298	0.227477215759661	0.389916514723219	0.203493763841683	0.214714610775229	0.414568746134837
0.321013389995484	0.0821655799209043	0.210826264466601	0.215036288990988	0.261306229455758	0.0720026699017946	0.370085148766249	0.148668651862911	0.331325243937863	0.172457745028265	0.20104836548396	0.439669077772802	0.270915799176415	0.0570924233487819	0.550189629981207	0.385192181633771	0.244869330624755	0.507281445114597	0.393827094357783	0.14043607840002	0.137924739144562	0.167087773903922	0.22213020562969	0.185738671969719	0.179870685638054	0.218596885425928	0.230335038902715	0.186154287232372	0.252745420536091	0.194583896167846	0.061949802977213	0.192378338646102	0.378817475235933
0.300751791629325	0.0821655799209043	0.160861762627656	0.204693192098657	0.266210199866528	0.0720026699017946	0.356813747352389	0.161013357601828	0.331325243937863	0.202450631914847	0.135553371789075	0.48600405209681	0.28010454804133	0.0718126198882179	0.541582231087551	0.336251091069391	0.278789049148119	0.412999031988828	0.281885928742814	0.193110761959354	0.184675799187381	0.232442052920111	0.167871391581497	0.207627449426476	0.213678853581501	0.219604977343796	0.214182414708829	0.15715514381069	0.244045478617014	0.194583896167846	0.061949802977213	0.192276228633578	0.398519337656166
0.335581951948112	0.290240097472573	0.175155791671885	0.188411503566757	0.284796010172291	0.0828987595766059	0.32979941936004	0.190877823397835	0.40360357408513	0.209113180766028	0.155247826848832	0.526248910077518	0.313135868947605	0.0683965044669928	0.550989203734225	0.32627260497142	0.278789049148119	0.412999031988828	0.356724315827502	0.163010976915495	0.177182832048231	0.239911120873807	0.167871968389614	0.185646528961966	0.213678853581501	0.20585769702309	0.212606400573725	0.172273705453551	0.22468817294165	0.220231714498568	0.050877894926553	0.192276228633578	0.365893241772467
0.365228977169501	0.17525050297057	0.15232596181651	0.188411503566757	0.25747374329572	0.0545244545859047	0.330528898566143	0.160562698891348	0.422020554557031	0.232683322167369	0.169134174122657	0.534804983445289	0.276526300910118	0.0593241846495835	0.544428394897878	0.32627260497142	0.289825875559951	0.481233303637472	0.328700250266554	0.141808978141612	0.207281062023669	0.204486227909685	0.193029631945548	0.210728955155454	0.17728754001944	0.232908486876703	0.159340796352414	0.175959674546362	0.256021405597239	0.220231714498568	0.198463240832191	0.246182662775716	0.365893241772467
0.335271072617771	0.0876771087237086	0.149028825007129	0.204961429104501	0.232818295670693	0.0600100132269604	0.330528898566143	0.239186160003367	0.330673993701352	0.251408486603907	0.184355191830061	0.446230529292584	0.272879204711321	0.0593241846495835	0.536847679467015	0.31705277858453	0.300703185103896	0.41353934646281	0.286059069520778	0.189929360308338	0.163457867424315	0.254757139279428	0.213346256659101	0.186146149685572	0.174111074895654	0.23073388294676	0.159340796352414	0.175959674546362	0.20551131345651	0.243161508107627	0.179557829468274	0.253698169278514	0.429448344395136
0.326634260991252	0.200167288924207	0.21373870440638	0.190093839645339	0.237422582473105	0.0764151945967418	0.330528898566143	0.16994174893334	0.273913940972578	0.234210335503532	0.161757624699537	0.464330870608073	0.277038310870925	0.0563555538312767	0.544149055262439	0.335971307634198	0.270340737581092	0.437607136396403	0.275287159080374	0.150576928586127	0.204830101572646	0.254757139279428	0.244037588981751	0.216587760900806	0.189424751565421	0.172754028160873	0.159340796352414	0.173370122325525	0.252663774013474	0.263375954134861	0.0920469995214301	0.253698169278514	0.415422841201711
0.325554750397349	0.250901323139002	0.175676018696413	0.198786507614736	0.248113289803952	0.0697229524725649	0.3627907185011	0.174077859469854	0.273913940972578	0.227551152494283	0.161757624699537	0.424622936951171	0.268645838040514	0.0846202147471105	0.543980931594656	0.325891723032877	0.26701874460923	0.446080420773373	0.446859056367761	0.164950281929307	0.170198783404801	0.221313256801675	0.235881223667707	0.182879077476779	0.163945611623702	0.198064587374889	0.179950046100549	0.185248874777441	0.251092495216611	0.242630236472415	0.1262863107461	0.251905046366984	0.415422841201711
0.333430061886719	0.250901323139002	0.14460920383039	0.220560852891046	0.255143076133408	0.0582970321443803	0.334363458500919	0.167824702297981	0.369983710032444	0.18761256170584	0.182092905485058	0.424622936951171	0.282123081679657	0.0572163971985214	0.544532791347588	0.32171966927122	0.266564533027509	0.387348615600321	0.364371532902422	0.182799995317267	0.183258425768439	0.175118589629874	0.339817316692818	0.195834570618287	0.209382357392917	0.242821964951982	0.153430830493193	0.185248874777441	0.210772154265451	0.242630236472415	0.0950521543782708	0.218346001784582	0.412798666241749
0.350334184411984	0.0987351301660875	0.158582312031059	0.189211501327478	0.255143076133408	0.0600766295761363	0.339491870891994	0.21106479925229	0.296114064884122	0.199871462670736	0.186970170628626	0.500127865128492	0.294041274498733	0.0734253804928997	0.547522395760241	0.38599619068454	0.261150385300787	0.469205835394329	0.364371532902422	0.182799995317267	0.21866157085027	0.231434934737057	0.339817316692818	0.191264799033027	0.209382357392917	0.242821964951982	0.153430830493193	0.18222920205551	0.216404750395792	0.234753979200897	0.139200593545485	0.244242104080506	0.406429122724542
0.347350601967043	0.101645409491843	0.177979944391369	0.217258613547778	0.253419395372278	0.0600766295761363	0.339491870891994	0.156512118302724	0.338799551569022	0.186808084002948	0.1801283064631	0.484271501788751	0.288155504825294	0.0743550554352154	0.544498892928087	0.350376293332862	0.277843094550746	0.415432246265729	0.376641558471752	0.201867308048819	0.240077778986933	0.217227737748917	0.29484695505201	0.192251980829908	0.181006507985736	0.239436219550004	0.150683236818349	0.190120519969068	0.215710519220988	0.257291478172879	0.139200593545485	0.166375495464469	0.423453338556959
0.342423271132806	0.120628687846344	0.177979944391369	0.194656364693367	0.265990646896126	0.0747447363640393	0.334034150792769	0.157973690239995	0.338799551569022	0.202510798382498	0.179635675742428	0.471805070141559	0.283107926533175	0.0507522048444832	0.541998238336999	0.326007149586395	0.287885140993346	0.406095634644397	0.376641558471752	0.219718227729956	0.170748787598372	0.137174583836403	0.257039148471023	0.188307190845799	0.144062645904879	0.194986615615908	0.197999006047384	0.190120519969068	0.179389431124611	0.259275862514226	0.139200593545485	0.232437090094481	0.418860710806936
0.35994377468172	0.120628687846344	0.181301665550972	0.20487838379809	0.271009385792527	0.0849417481348115	0.345267863574693	0.205189332822933	0.282645600556163	0.202510798382498	0.184825309197665	0.463987562064197	0.283107926533175	0.0785545180335204	0.549175199422564	0.341783440649136	0.305062376341845	0.419447886999586	0.278284179114727	0.18024787428395	0.170748787598372	0.152070256013606	0.395530374155813	0.191906431336624	0.189080413141572	0.194986615615908	0.177178055960473	0.177167239483174	0.237697981682229	0.211087556379372	0.260537045276632	0.244523681203695	0.418860710806936
0.346367997609826	0.247804432322107	0.15737443268474	0.19750506819524	0.277404552955247	0.0849417481348115	0.348898492650398	0.166453489493832	0.434309506311824	0.248762457584096	0.18780615775825	0.4753982633807	0.287542722700884	0.0863474889348902	0.544814170514081	0.360867590477446	0.279669735369888	0.539555732182484	0.434292163953032	0.201381507027642	0.170748787598372	0.152070256013606	0.267606126121768	0.208238600561383	0.185152648955866	0.24010221302866	0.189361217428545	0.177167239483174	0.195386529986303	0.211087556379372	0.257699361745827	0.247090657826625	0.394352460149186
0.3462210552452	0.179668708135233	0.183439127099078	0.220643548181227	0.270733219764996	0.0760948623534524	0.318002470789217	0.236035575299445	0.434309506311824	0.249214310811074	0.156584025409768	0.502302625666138	0.287542722700884	0.0595200131336668	0.546098426802344	0.350671629288184	0.309202895401232	0.453948717174898	0.368976073107485	0.212174075961757	0.170748787598372	0.335500279246839	0.304272680193895	0.206856229394249	0.210766264195964	0.25922584520197	0.224133307852396	0.193702638904796	0.239812244281649	0.278803640449727	0.114322707578253	0.194564440004318	0.423691438821861
0.375518977561539	0.179589322962743	0.160598544540583	0.205675372277407	0.270733219764996	0.0907496682107013	0.352466594387784	0.193549229463355	0.274061538983923	0.214492359132682	0.178240985510359	0.454134266747763	0.290332365204332	0.0795625218156484	0.544415330595267	0.316906344266909	0.309202895401232	0.453948717174898	0.3328508160725	0.198801220031802	0.170748787598372	0.325318107541327	0.189344730222874	0.194234678231532	0.189015457181978	0.225314215939126	0.206646245973944	0.175248769202128	0.23571079134046	0.271492617727193	0.310067310502685	0.188399387183494	0.423691438821861
0.342471373640884	0.169598408566075	0.178132944634853	0.212006296895616	0.285513148765449	0.0907496682107013	0.352466594387784	0.193549229463355	0.296782606886484	0.189611336273453	0.166769096229041	0.421696515770035	0.285231722808364	0.107780445409498	0.54091195118999	0.373929730851904	0.289508733278672	0.454674894270334	0.364043076642119	0.184599679468398	0.184638052353958	0.218609123959964	0.189344730222874	0.189820864584031	0.215764612931255	0.290838552883928	0.188508183592276	0.175248769202128	0.231499948433343	0.239238155590964	0.206728722123019	0.194924638900618	0.405748071722
0.348951931788318	0.133689070258028	0.178132944634853	0.21313021584834	0.270331103409249	0.0907496682107013	0.312603113897026	0.189245372804727	0.349511240571326	0.21883316192137	0.18428698326032	0.427980257723173	0.311015579885036	0.0614333068092533	0.547254604759474	0.356081217495819	0.284683840800074	0.44285667860968	0.393385413932638	0.245004626002026	0.124787498346782	0.165379650736068	0.210047688681612	0.200487551818139	0.1797161445949	0.206266048448502	0.184847908153358	0.197726338830933	0.222102481617635	0.326501605177655	0.206728722123019	0.207152334234616	0.403972209086603
0.333707022439791	0.104949124401498	0.184840509266993	0.213920626491641	0.271706882459978	0.0628492393726263	0.344717619274213	0.169641589033723	0.198220268708782	0.239873563011472	0.18428698326032	0.487154732674862	0.282160845226368	0.061995636080668	0.544556941431754	0.381525586042987	0.256781068869316	0.427537885088189	0.393385413932638	0.171578132568664	0.141994219531684	0.173075607116426	0.172495690018356	0.194739721112548	0.172350626923809	0.177017872203937	0.184483854509819	0.197726338830933	0.222102481617635	0.24755759829827	0.139933079346068	0.135266364517091	0.406565770152642
0.342675138429375	0.104949124401498	0.204293277775567	0.203706369460804	0.288830908261423	0.0520026319114076	0.344717619274213	0.179523031391296	0.275213796139262	0.235151416893972	0.174158316369089	0.439041164573351	0.282160845226368	0.061995636080668	0.54593477591605	0.332399033245194	0.252562412099471	0.418864176455338	0.376467522144813	0.179601824675481	0.188121095227271	0.14807333599673	0.172495690018356	0.188825909054195	0.19588315099764	0.177017872203937	0.220475558465197	0.173249388730481	0.212059975573327	0.246482636631349	0.0856514183751285	0.266160189928753	0.391933040854441
0.365367499131365	0.207627643657489	0.159187194333673	0.20974599659715	0.288830908261423	0.0600504338838969	0.344717619274213	0.175851463881049	0.316704344741102	0.236660486566542	0.143812649892347	0.44320131783652	0.26361269839024	0.061995636080668	0.542609139478737	0.292782825103492	0.268757714529928	0.394328568577954	0.376467522144813	0.196548144143759	0.195744554274835	0.14807333599673	0.186403185251032	0.204181736844077	0.15674049058691	0.139004319035132	0.159719278328351	0.188247665727033	0.239780842910387	0.187884347015801	0.133778571115123	0.217303119684114	0.391933040854441
0.33239134672931	0.185501204950352	0.15226187007075	0.198947429074552	0.250395219516303	0.0580898314161836	0.322901123155047	0.150720136314186	0.316704344741102	0.213000477986936	0.191931113494	0.457789584897492	0.273328638466665	0.0527312872063971	0.54663890112435	0.323312769828965	0.261088833906462	0.394328568577954	0.278793570422279	0.196548144143759	0.110283235805567	0.14807333599673	0.240465173480656	0.192908657764009	0.186347786696256	0.262205151573502	0.172639478964851	0.184192694619642	0.20276768269161	0.187884347015801	0.133778571115123	0.21814060729406	0.38228578021595
0.350013832591054	0.152336364560426	0.156626091277559	0.198947429074552	0.304453343412521	0.0580898314161836	0.324270826132877	0.157464001090371	0.379883225117011	0.197973297782666	0.177681450233888	0.460399035352558	0.265490121204723	0.0767271034207017	0.545763632724296	0.342436640947256	0.257740426772838	0.433212836948725	0.320824911593166	0.190193775223617	0.110283235805567	0.14807333599673	0.355377938214466	0.192908657764009	0.147677537668261	0.186170088748102	0.172639478964851	0.149924833410317	0.221225058351722	0.210058573431158	0.152180157354582	0.205820561194949	0.380996613650942
0.329200433945067	0.152336364560426	0.19703435739219	0.210912974960246	0.265599863436498	0.0685217697640698	0.330864156531251	0.174963869956469	0.298583692927994	0.255762763418369	0.171770988662683	0.458066334978139	0.294777174953728	0.117624070751817	0.544730854979413	0.3426246434128	0.28391328131327	0.433212836948725	0.404692566725168	0.169905125530708	0.16161452096048	0.222629674722446	0.355377938214466	0.192908657764009	0.176945319050133	0.209321451358587	0.186074393084072	0.172985115213112	0.234514474227134	0.254687920952372	0.179433565058594	0.20285584024175	0.401175585181075
0.345371630965118	0.18443514389149	0.160578369827581	0.210912974960246	0.2866153520428	0.0576592699053952	0.347252741650965	0.139623260139362	0.210637611487197	0.192353737718812	0.171770988662683	0.458066334978139	0.304575244021596	0.0948827927389035	0.544730854979413	0.327307485276266	0.285382650998659	0.477819673329329	0.287735799711843	0.177496855844459	0.20557325539506	0.29829629286248	0.184934167310918	0.204881691129179	0.202479016609238	0.179155942877604	0.240874705452261	0.19101521307443	0.304366488113026	0.288088621112366	0.213736233603948	0.188822725019392	0.400986159342887
0.327334520526756	0.18443514389149	0.178534694828732	0.233753163659926	0.233595543122244	0.0576592699053952	0.344701225904958	0.137547318590446	0.210637611487197	0.234583047061314	0.124495830317125	0.425834450321917	0.29674574198779	0.0897333510444803	0.545553044207566	0.334966323922306	0.285382650998659	0.426163505032497	0.310500592568813	0.18775307920713	0.196106283453119	0.29829629286248	0.172541788589504	0.190469335170158	0.153053510136102	0.262200043363542	0.189641701476973	0.166459586707614	0.199564296188096	0.262759585098824	0.202180894144612	0.217933683210335	0.408377783210714
0.300373412896352	0.18443514389149	0.152859604343421	0.206238376311462	0.261786040043335	0.0987222779366831	0.354452035645673	0.205387664086411	0.334473221333033	0.234167018998474	0.193448084509605	0.452559454964696	0.30667372908947	0.0897333510444803	0.540088179330942	0.35036734687388	0.26496330306065	0.436683227595558	0.310500592568813	0.186907998563859	0.269456045637047	0.213300458191778	0.288116110032191	0.197625773022561	0.153053510136102	0.272317307035914	0.169373858622674	0.161635138974997	0.19434542751976	0.336541938654193	0.156423849393151	0.213718920794995	0.416355684230717
0.331449957132903	0.275187724350764	0.183671008729999	0.161970646888542	0.27921564401027	0.0599764698078236	0.354452035645673	0.205387664086411	0.263003365910992	0.234167018998474	0.199558355713497	0.441918768383341	0.264629879859723	0.0666087153283769	0.548680663983563	0.362794491949614	0.279006738858557	0.475249613377214	0.347782839530641	0.166061427714611	0.239921640730631	0.200960647505478	0.26612293143571	0.174738890816555	0.182250882182591	0.272317307035914	0.197869488157539	0.156599745790706	0.225168251214307	0.271770708094955	0.124954582723161	0.302226731975216	0.399823426386164
0.30658557341911	0.133841856171875	0.180636936563335	0.215651770925452	0.251887057145476	0.0473016659967799	0.319446908539497	0.17917565396426	0.29566105034463	0.228882937869425	0.186562439226228	0.475019982328958	0.297384539416666	0.077387072244118	0.544434777688588	0.362794491949614	0.285042007224153	0.44056276788524	0.428099820574663	0.180956972226213	0.18799542687906	0.222918748285012	0.255911604872783	0.217500293407435	0.175668016669648	0.240099247298781	0.195588283044912	0.195598081319412	0.188608864355162	0.416755692828645	0.139471074375562	0.187573567973287	0.375082473081871
0.30658557341911	0.274983739736537	0.174372826421451	0.223186275097302	0.271817418664578	0.0524283360083505	0.314357742905708	0.194266740845334	0.285707949801304	0.23186231487714	0.192068941368617	0.461030867833853	0.297384539416666	0.077387072244118	0.541798891546154	0.31287116246376	0.288139319224056	0.473486268143818	0.351231109617112	0.155639129766449	0.17646336683264	0.222918748285012	0.174121111148955	0.207287846680351	0.164787646635907	0.238155986872015	0.19800426230539	0.151139305419634	0.204983983564086	0.252374844511522	0.252838986769546	0.248807541547286	0.395847368622936
0.322466588227511	0.163635395931603	0.154359882644886	0.204200411201915	0.246330714866346	0.0524283360083505	0.32708745446507	0.176526929015442	0.331527892191332	0.175045747338015	0.215937419594994	0.459770683921561	0.297384539416666	0.0723711600833258	0.54158731914158	0.359224250352795	0.241124874610595	0.496889594996145	0.377986776685317	0.14459559007384	0.256964227761365	0.32852124470956	0.177099574793527	0.194056011657503	0.158484177099275	0.160162248809895	0.183416504220198	0.151139305419634	0.206764279873947	0.204936376995928	0.13753148425431	0.248807541547286	0.439911265245365
0.365231110632687	0.235491654862645	0.158842027406165	0.203554379548602	0.289490951800649	0.0583548527893909	0.344635575850506	0.159743879630253	0.352129740031163	0.266515818611943	0.199671184365754	0.459770683921561	0.277850275039521	0.0654056038827486	0.541900013348158	0.359224250352795	0.241124874610595	0.457554648493142	0.327051321452297	0.174975302579579	0.167651322389257	0.193455295553679	0.294365910967511	0.194056011657503	0.167429316210954	0.243504774988354	0.201327645730867	0.165803163953525	0.187977275629917	0.270574653629095	0.13753148425431	0.18371029171086	0.438375011201055
0.365231110632687	0.235491654862645	0.177453080697461	0.215746137513038	0.283422559190461	0.103231557014559	0.337776111635103	0.135730475196087	0.275911384756032	0.192763589212297	0.172977049782932	0.414090305468229	0.302573959224459	0.0519243509532591	0.546549670123071	0.353222344255769	0.257209206111693	0.423011104555154	0.301766307602114	0.156735357956079	0.173192618696199	0.193455295553679	0.351047971521171	0.194056011657503	0.199437727666237	0.243381338116742	0.183775053086576	0.16103392307307	0.156518075537661	0.272111349535222	0.284359879521047	0.18371029171086	0.387624819069779
0.326667411022133	0.223938981735193	0.139046832543937	0.190473690262246	0.364021137176617	0.0658923994078918	0.312079488525367	0.165772140415668	0.275911384756032	0.209721961737227	0.176070418699841	0.485157111366049	0.302317626329008	0.0932908750927415	0.544672420766493	0.361865164020247	0.25573043537948	0.428830900758708	0.283431902596549	0.219486493985531	0.219855929580949	0.220028660518958	0.235738938423961	0.19099985844272	0.190894155759967	0.208243218731729	0.168575774132938	0.202648399084951	0.156518075537661	0.28766039526679	0.235818953899263	0.250511167179064	0.388175764298369
0.419506442239607	0.227953325636996	0.183116998131178	0.196663005568294	0.273133723029675	0.0580144812000886	0.336191538507139	0.164208443536329	0.295245255336384	0.166625485477055	0.186202955821687	0.485157111366049	0.302317626329008	0.0932908750927415	0.546686824201166	0.343434176742246	0.283835183700935	0.480223136211409	0.25553202828376	0.190450414754199	0.146954817739495	0.215355466083538	0.241139529463959	0.19099985844272	0.166112420987918	0.225976534969506	0.214534577868027	0.187058518096097	0.168624737283305	0.271828562772357	0.124373979747442	0.239880267384231	0.402185877360529
0.348370880334822	0.227953325636996	0.183116998131178	0.204043961970888	0.359140303739531	0.043107048144338	0.360081015526023	0.169029829597134	0.258568319526822	0.233709910604863	0.179485483231355	0.509910111711207	0.258175174498292	0.0877541728735266	0.544204688304993	0.356228207112	0.27597247701041	0.432211058635297	0.278830009626736	0.199211672683988	0.139096063467814	0.192882649950282	0.253517978039729	0.190180474753151	0.192552957879595	0.225126580361504	0.214534577868027	0.166675076128505	0.150791435337952	0.338119033036278	0.174894395872049	0.236212890577773	0.428836633989914
0.330436720404119	0.126536296011924	0.165751801852129	0.239957523976646	0.271955958488282	0.057969871342811	0.307091381875879	0.191130324878514	0.260994764635942	0.184788706323537	0.123580951001615	0.462121192617512	0.284139655734312	0.0877541728735266	0.545517048765609	0.32698943107729	0.27597247701041	0.424347241232058	0.235949608541806	0.20071627424743	0.178619287489767	0.199966185286105	0.248049736114458	0.198927049157363	0.161896546017025	0.248974592608641	0.175645808987269	0.184175670393771	0.22783621171752	0.268730738818754	0.151551098094173	0.236212890577773	0.444361173114526
0.330436720404119	0.152334700968315	0.156576125810256	0.193101055330847	0.272294668802905	0.0654285040673475	0.325684497650979	0.15949907131505	0.278385485459222	0.196724291153673	0.123580951001615	0.41357948814504	0.282629863735188	0.0542249679512088	0.543111283191738	0.347233341004235	0.249981753651931	0.49038462269104	0.310428834065784	0.20071627424743	0.165579992614866	0.214135675517981	0.130399558887124	0.19686933527005	0.199112640026966	0.179845570178332	0.207816247564776	0.184175670393771	0.223895944921539	0.23841090943297	0.112024040803423	0.230497763569537	0.394989575047052
0.309624036354813	0.138173334887252	0.143870067619633	0.220887544958033	0.305670506310358	0.0501093668935367	0.336814850207573	0.15949907131505	0.229280271434876	0.179914942128902	0.124413279497163	0.448330147115734	0.279269620610133	0.0934294837205115	0.543111283191738	0.307490120260723	0.236906790746013	0.370211138981796	0.281392488666608	0.20071627424743	0.191786164314674	0.214135675517981	0.228681523093232	0.19686933527005	0.170394095873859	0.179845570178332	0.182817748214104	0.198408326303878	0.258653116863001	0.246731871932904	0.131626559496763	0.209506526172646	0.39756727696922
0.337185068026421	0.24536176328097	0.165543054097478	0.19375626562314	0.258006641091835	0.0549661631014423	0.336814850207573	0.199141698217888	0.303121847991518	0.23640782058742	0.124413279497163	0.42894451462372	0.251714844556508	0.0934294837205115	0.544477157822532	0.341371888325805	0.293784391368314	0.451547242623333	0.18719817433313	0.188356531654157	0.167471165936153	0.187726640968181	0.228681523093232	0.201510318866238	0.174015760648971	0.179845570178332	0.204593720249893	0.156090672890838	0.198325751394803	0.230830670409192	0.232727583339766	0.308062806314502	0.39878576482802
0.343310119752119	0.24536176328097	0.156278418227703	0.179248294904572	0.308183116638116	0.0785102675675007	0.329162274196947	0.184147897469688	0.29406961696646	0.194980071081154	0.151620925380261	0.497510458631341	0.270610666386677	0.0654779326169368	0.545495737602499	0.34168574841297	0.243904183128842	0.405982389678899	0.325118522107925	0.175851173396083	0.122353118779371	0.168439403272234	0.217200609004222	0.191517414572202	0.205164620926716	0.244633876200292	0.214330259388675	0.155513780829422	0.201967319809254	0.325182150558995	0.20468533721264	0.308062806314502	0.415798981788871
0.286920667120812	0.0788226584498287	0.153768985506854	0.168853794825295	0.264392479354176	0.0564967018705178	0.323095160876471	0.172396742788135	0.30395951635319	0.24217529356183	0.180070238948033	0.45150136911106	0.296002984169699	0.0924943665915572	0.545580338996916	0.34168574841297	0.243904183128842	0.471841075338495	0.287928129476195	0.148642705685743	0.201806810804275	0.256767580364373	0.225708426032701	0.191517414572202	0.153642067183646	0.244633876200292	0.214330259388675	0.166107520637806	0.269379281020549	0.250231844028282	0.240664763204944	0.153710834592471	0.378662296946108
0.335221069033961	0.0788226584498287	0.167012493388896	0.219319683238854	0.304255433712648	0.0488969657122411	0.3294057016038	0.157751645438556	0.315558763383412	0.166074771413477	0.144100448912631	0.493562545836346	0.285541116570559	0.0624563629000501	0.54580922100072	0.341995662411061	0.243904183128842	0.471841075338495	0.392401153280785	0.171710814535754	0.169614149284165	0.232967114776955	0.265440304430397	0.206848524330726	0.165039681260461	0.200089149066364	0.151499390484849	0.166107520637806	0.269379281020549	0.246930895494257	0.171641085872195	0.209094897211491	0.427642998912818
0.319641785467823	0.0788226584498287	0.156157566652606	0.181787736048101	0.296180499153154	0.0675527670714057	0.325877563181603	0.179403729848633	0.335040638100117	0.252938905394097	0.144100448912631	0.487653580057793	0.278191928592587	0.082229675108396	0.541475255622804	0.375079889307956	0.303762995792938	0.428001500670481	0.420183243364715	0.188641560040806	0.263609321242531	0.198858817459198	0.122590657135192	0.173960334740037	0.173301042250859	0.200089149066364	0.151499390484849	0.179289488350011	0.223880201076709	0.225818382770251	0.0685699421068308	0.253126280782672	0.423785952614676
0.344247634810451	0.193258746333418	0.164418745724973	0.199123036082915	0.26794802037006	0.0703241061398872	0.321474190152801	0.15586630290567	0.317949727062227	0.252938905394097	0.170138542219416	0.43971349839641	0.28394205747528	0.0808008863127815	0.550729813884636	0.375079889307956	0.303762995792938	0.41843064330312	0.312291746427515	0.161880007228576	0.174939267860359	0.235681704896887	0.159893489372872	0.187875046138286	0.160564308751326	0.178840089660356	0.210457287557268	0.175354544250191	0.260035460953333	0.272901246572843	0.180284845206279	0.158121117968782	0.423600106053972
0.338075120828023	0.183174288888581	0.140658464181983	0.199123036082915	0.248183839171156	0.0667923442260835	0.329371623195932	0.168777160372441	0.214993025534939	0.237915646536859	0.184366484565556	0.485910587005745	0.28394205747528	0.0648664402034707	0.547075474732621	0.317336911656342	0.255896473565297	0.435385491381079	0.301615383227574	0.16073748660011	0.178181333109646	0.235681704896887	0.0877946144991729	0.193164818411888	0.182583433838386	0.198302367638986	0.186817118276894	0.183406369975593	0.260035460953333	0.2894736966528	0.293342703682307	0.262231880196177	0.43377307733136
0.333114934870237	0.210730397753323	0.183806735541726	0.188512478831373	0.26479093567387	0.0963695315930948	0.309796172659847	0.170348139571239	0.251155540793176	0.26710142459433	0.162149281843444	0.469357816428294	0.273619406540425	0.0688113038695467	0.541961539506567	0.336484663285308	0.249903803158737	0.504879368778168	0.286950750253849	0.16073748660011	0.189918589245352	0.23141471072323	0.486428577979244	0.20287204564188	0.150426096641289	0.246739837995349	0.187616943943608	0.150219909676189	0.208545504422011	0.257424061530776	0.132933803106869	0.173419162679974	0.43377307733136
0.343702580066097	0.211939235244349	0.184103383389468	0.227212712682861	0.305145929656499	0.0563575105219057	0.334219108949207	0.170348139571239	0.354472289304476	0.191024796183196	0.180234418393308	0.394028846091664	0.294872188278869	0.0843556717999438	0.54867665574387	0.338804044167647	0.237122315667662	0.466530054332969	0.363013938109118	0.221536521194446	0.221391985676944	0.17363005954093	0.183344059607521	0.188225224587494	0.194810564867015	0.253938648797365	0.200172652964959	0.168943372608572	0.249371620465392	0.420832335079467	0.126367693043677	0.186136086444152	0.403496565581457
0.298834285610645	0.211939235244349	0.168452630897993	0.202305876954949	0.305145929656499	0.0583376491988247	0.341571173405175	0.180520121313927	0.293963558749402	0.203108167321674	0.140696160932715	0.495382359166406	0.289080574275273	0.0732940732560582	0.542819040593242	0.320537466324708	0.255735714693789	0.513224465194281	0.22214624013967	0.221536521194446	0.236165235645199	0.189667508851683	0.230059297042015	0.198656008694027	0.194810564867015	0.199650288195848	0.200249271619131	0.160611891373246	0.243120371337853	0.31717218692033	0.2412775611581	0.237604724769623	0.380839602472255
0.381442358352886	0.16351008067284	0.166297640793057	0.202033135377371	0.245002056496215	0.0638819109254386	0.322179242419984	0.233174080515331	0.260394206987359	0.264660313903566	0.140696160932715	0.495382359166406	0.301428664470337	0.0801097230889051	0.542819040593242	0.320537466324708	0.271327459412968	0.513224465194281	0.391516981012217	0.2196406841511	0.136308106737827	0.207181129550225	0.24744579900346	0.210448260836496	0.172393298337929	0.193780946325374	0.226969768614456	0.171651825058204	0.243120371337853	0.293228581251357	0.23372538079695	0.227615639271939	0.425243386649373
0.318537829129914	0.1362223238609	0.166701758586523	0.205425176498599	0.236779037451307	0.0783098348710385	0.321546919317217	0.155654860248845	0.270219615219815	0.264660313903566	0.186693772340975	0.515344474399891	0.301428664470337	0.0819791090534298	0.542819040593242	0.320537466324708	0.222556258388103	0.428618104556711	0.339447781563881	0.199699345190848	0.223947291820527	0.178571976009071	0.389687074424816	0.189326319904559	0.156709412366627	0.170602478503229	0.223319721836359	0.181843184950615	0.262629628409682	0.217687219412883	0.211619278019391	0.239815091307241	0.436983254088989
0.364812609959175	0.22957953849921	0.16236866624944	0.19804158528672	0.314769662005198	0.0783098348710385	0.341528771585062	0.212206997412656	0.287657738285396	0.173200711665782	0.167846606547217	0.468689089246538	0.297494681618127	0.0948730181973687	0.546168381667713	0.335810421791864	0.222556258388103	0.461137928576337	0.322366099503686	0.153118089991696	0.197356887542395	0.178571976009071	0.184353735385407	0.172811859726801	0.175282785357534	0.209034959253289	0.234396322426798	0.181843184950615	0.218749927081818	0.30914720303477	0.0746263922718755	0.186648139386179	0.436983254088989
0.330540481065484	0.211802469999818	0.152842190615477	0.169186652984941	0.27936883242511	0.0502086269624046	0.317353679539092	0.172131700288758	0.339802421790572	0.251614342115647	0.155204992382996	0.42878010867456	0.297494681618127	0.0763333452734884	0.546767645263159	0.357870453132447	0.222556258388103	0.483281139097155	0.331304155381302	0.155824599972167	0.188698817237141	0.194387518085555	0.189528167864619	0.212623142793711	0.187560163370673	0.196309635524469	0.234396322426798	0.17058236182553	0.218749927081818	0.225430931653216	0.122680964904714	0.238797747776628	0.431428121353316
0.32800751657549	0.148609798446006	0.174485702405305	0.169186652984941	0.320500581708636	0.0679448001969319	0.329275706186318	0.192058578224471	0.409084945440355	0.223695850945944	0.183798152583378	0.450188206656712	0.267918823519392	0.0621056294381045	0.546767645263159	0.382657996070967	0.222556258388103	0.416698899245937	0.32063504755352	0.172201944451756	0.203742971309921	0.194387518085555	0.178434106033341	0.176562383436137	0.187560163370673	0.251947713744195	0.191616423868686	0.158224372299537	0.206415591160029	0.239314787836695	0.0682978515558165	0.234440315872574	0.419430600282895
0.32800751657549	0.240497552514981	0.150021549889118	0.169186652984941	0.354269127734053	0.0854261732719241	0.325327105417496	0.175626727065609	0.270558275837846	0.227606057857609	0.195398703126626	0.529737001510482	0.286901417300646	0.0868836517615122	0.546767645263159	0.340189987546951	0.292767492667586	0.407448045069747	0.285964988909768	0.207824893099493	0.219562326679732	0.168399866080069	0.226995983736565	0.201197514935002	0.151780969331714	0.201118681711368	0.200757628207858	0.169492106857578	0.198779339104505	0.296218606291678	0.195470466875592	0.239991169689148	0.427799578868027
0.324296825146606	0.0972818853540681	0.201329273765363	0.169186652984941	0.301511625821933	0.0531897259961817	0.323920617108718	0.169956937429229	0.270558275837846	0.227407348397508	0.149018751560452	0.469989581405867	0.300852961942391	0.0682172572716583	0.546722214241847	0.339861089720255	0.266488623482291	0.461704689788481	0.341447440118848	0.173675049876713	0.15488928943481	0.212056312582027	0.260376611382837	0.188796399040188	0.15148458021942	0.201118681711368	0.218553569958408	0.188538886090698	0.254562166051788	0.197230792865042	0.0683305188498875	0.161362233939879	0.427799578868027
0.385523575542809	0.0972818853540681	0.174435334755741	0.172258650006204	0.273583856006065	0.0458080428826781	0.315777020017879	0.191458693533783	0.332693301357879	0.240646065699737	0.176202882981381	0.463114626461503	0.264463368499016	0.0507994191435277	0.545536915271457	0.341355865576654	0.249776726009858	0.412655379161925	0.288844282258618	0.180458079433726	0.247458880807841	0.200981029539563	0.27465861646287	0.206850381458969	0.15148458021942	0.255339489845901	0.218553569958408	0.188538886090698	0.217055478504119	0.244301872517907	0.178891071636436	0.161362233939879	0.427799578868027
0.356996840325344	0.150085187824517	0.199467081165052	0.201402435517527	0.230905453106854	0.0585347125041471	0.329474715335104	0.191458693533783	0.271412608300796	0.272776174144594	0.166644123096894	0.427216041688885	0.267652099581604	0.0479418956102658	0.545712178684445	0.318564198760285	0.253170899006057	0.437811515533375	0.247110800118536	0.15312787807256	0.210540768107232	0.13992514912556	0.253393242551513	0.207340168840891	0.203585399777031	0.183815336157365	0.245095684223855	0.188611647116185	0.234995642392548	0.243509980390951	0.101344249885025	0.161362233939879	0.42992248765579
0.327927174862841	0.150085187824517	0.16914727699238	0.210603679396114	0.230905453106854	0.0772681465890267	0.348731329676491	0.213293747934592	0.307285209311984	0.196277321018797	0.156898148867202	0.458403842503057	0.306829708841376	0.0853149910741113	0.542174236884233	0.327961348275095	0.235329309006974	0.452066689917431	0.225039782988823	0.161101608878897	0.225076887406635	0.185298506876426	0.179593800838101	0.207340168840891	0.14699617052242	0.187863371600616	0.193010385379018	0.172014953228822	0.190097568099046	0.194577604400963	0.165581707031144	0.257464057160503	0.430667976667046
0.367499726964613	0.105690951299693	0.160995417709162	0.221186257314385	0.29570342621379	0.0452085418369362	0.331354614664063	0.138879696225201	0.274431847735005	0.196277321018797	0.180559605355314	0.550781575780912	0.285304233883473	0.0708484961088472	0.545089780957594	0.3363791341263	0.264930972135517	0.445050270891664	0.373747113884359	0.172969046973364	0.193082648811507	0.194138149014993	0.204132088879811	0.189540108150822	0.180351973816506	0.224700411617198	0.165370675135227	0.162763088326308	0.184463387384	0.194577604400963	0.162911263857086	0.194999320268942	0.441849714964626
0.367499726964613	0.312456163489144	0.164769940907819	0.192942263201608	0.29570342621379	0.0452085418369362	0.323912282364591	0.138879696225201	0.366110836765907	0.259834769085703	0.171419253533004	0.467410947051291	0.296093301746364	0.0672076216530006	0.542583162809952	0.3363791341263	0.210536888136688	0.423827699853337	0.262562424512258	0.165724662976812	0.150063796355914	0.159417176014649	0.276452605610297	0.207349174422502	0.158786116658032	0.169944663909587	0.155326055806046	0.199462812038575	0.230145294425555	0.159312647591825	0.162911263857086	0.220687210109185	0.412044604714765
0.336946097025362	0.125232829433418	0.185673199961209	0.189716001898882	0.235967596868997	0.0452085418369362	0.367626022032535	0.175339047961366	0.364779046127568	0.185128148424241	0.145507334174649	0.457782174066983	0.308695731912406	0.0533797346597292	0.540431832973969	0.313706737242386	0.261513595160701	0.423827699853337	0.294092618452301	0.165724662976812	0.158455364943567	0.112834111687276	0.236709182085885	0.179727529141815	0.162977216635749	0.169944663909587	0.155326055806046	0.162830398803148	0.177220518276834	0.233310069073693	0.121325120193432	0.22697421115328	0.384350673317982
0.359739168220055	0.117799914873741	0.185673199961209	0.197778120428743	0.263993509214573	0.0681724098643667	0.337443418242447	0.188715296284903	0.225963443611135	0.185128148424241	0.243739177710516	0.446056047980729	0.256383713658893	0.0626370276487649	0.540431832973969	0.336999359959861	0.247751979796179	0.423827699853337	0.334643055162696	0.13374209326001	0.143498520479104	0.158134349272581	0.164533681563515	0.178981562866994	0.166156180237975	0.252708958003645	0.144912245924016	0.165583629463036	0.20169772920727	0.207632938685712	0.132574352014127	0.232780896445225	0.384350673317982
0.359739168220055	0.12770011122571	0.152826280577651	0.188472023940887	0.247652621394569	0.0504716456883985	0.312769675079825	0.161711816156372	0.424308734029452	0.185128148424241	0.152418799641517	0.446056047980729	0.256383713658893	0.0730487254609837	0.540431832973969	0.333371155035185	0.247751979796179	0.423827699853337	0.38364385585982	0.170431117296713	0.142104869630967	0.197186547106801	0.354481692849784	0.206807559171297	0.176476072759403	0.164126739522398	0.144912245924016	0.1754724200602	0.118878292274084	0.2979096465911	0.106490272646235	0.232780896445225	0.384350673317982
0.332143441405713	0.12770011122571	0.153216486390153	0.19890517954166	0.248819659441152	0.0675556452996242	0.289710595710756	0.163805513019424	0.254642357698034	0.202396717388406	0.207860461267397	0.486617156439269	0.256383713658893	0.0308649634657412	0.543792414273481	0.316580768565341	0.247751979796179	0.427908805649214	0.289023229548304	0.170431117296713	0.147957858113151	0.187560241655271	0.205146860104619	0.206807559171297	0.16891679546557	0.199213231850001	0.154444620255704	0.178811397811175	0.195906217451265	0.320440327705482	0.0805784188582098	0.211607324643896	0.401542414013567
0.313775474337334	0.12770011122571	0.153216486390153	0.199813417047495	0.29322782773591	0.0675556452996242	0.312540494914412	0.163702834445974	0.275722289451516	0.220893548399417	0.183949089921904	0.430844916054586	0.253189972192093	0.084663554691098	0.541439817472797	0.316812001024842	0.249033302282556	0.41534671253582	0.278259753462518	0.152410391576449	0.209898796522992	0.187560241655271	0.13695201489949	0.164257968703992	0.15020520456585	0.199213231850001	0.171492272187595	0.178811397811175	0.224880063845376	0.28085923918073	0.0805784188582098	0.222899092443894	0.419630546410017
0.349268573675139	0.129257612641552	0.16379167490788	0.212942051052312	0.27026063402657	0.0492114897743748	0.312540494914412	0.176902417032216	0.275722289451516	0.220893548399417	0.143761463773909	0.430844916054586	0.29104994274653	0.0538154160937308	0.544970534521237	0.363141888681118	0.249009574989797	0.428687441523481	0.461521185082639	0.170972813717226	0.185673202161129	0.204322273794855	0.145133804881429	0.181119601239849	0.174060830916475	0.260796520440189	0.159954012312573	0.135587610993457	0.244510170283872	0.28085923918073	0.208263196769127	0.239700685969165	0.394109616943964
0.330422764657124	0.264391621609723	0.149421516976814	0.216362298675871	0.254321483674058	0.0666488955153266	0.359966096616234	0.158126091705585	0.266188456157092	0.18902720033207	0.182880259241123	0.472491173287622	0.287319920157326	0.0705725806595896	0.545224894119273	0.321694617436455	0.244957596083713	0.462115797651018	0.366983369300836	0.181863424931824	0.162645787196413	0.210318303839188	0.179482833283976	0.195795023131321	0.174060830916475	0.260796520440189	0.183945503728183	0.135587610993457	0.232383821186308	0.279546493499891	0.238930643182235	0.245046031892114	0.425807773767475
0.292208788913053	0.175320772453318	0.144346603551739	0.176481818191673	0.238622070055895	0.051332751770799	0.359966096616234	0.146531984307415	0.378607648512633	0.191583230063847	0.186268310753253	0.381534144298475	0.287812971099846	0.056433127738245	0.545224894119273	0.328280540106659	0.242655645207806	0.423701910573592	0.345377018420027	0.181863424931824	0.162645787196413	0.204924557230276	0.261275856483378	0.201759218981401	0.160232060868801	0.207893970765182	0.179680073307493	0.135587610993457	0.193781543176978	0.210371178983355	0.299510565128325	0.234491198025047	0.381092035429296
0.33236278680686	0.254849990580769	0.13946062938677	0.226737607662345	0.265228904341921	0.051332751770799	0.306233487651674	0.185101163511351	0.378607648512633	0.192147200982909	0.156845438775618	0.402329508196619	0.278694843717542	0.055804554354118	0.549742067656107	0.322391276832653	0.252360258954968	0.428858711800746	0.409552417859445	0.161492420032156	0.164529415187499	0.16709819801129	0.313098063815526	0.209008396755467	0.159504388217756	0.22076952404993	0.175447739632466	0.156756377936616	0.282226121011765	0.390070877905059	0.299510565128325	0.21959312967751	0.382874547470917
0.367886709302817	0.216423155674755	0.13946062938677	0.182196064370383	0.269131032404918	0.0596372833796382	0.335773800716481	0.143915144778678	0.270289365011497	0.220633161858911	0.185316471344903	0.447901006028447	0.270447656324792	0.0677459831642709	0.548833678051192	0.381195124549659	0.259390129663444	0.463701942601782	0.388506145328743	0.169863720769799	0.197008221868896	0.196051769304135	0.268374995665069	0.208836243710561	0.164415715311631	0.253393545003212	0.175447739632466	0.159768383266843	0.212739290111116	0.390070877905059	0.299510565128325	0.351201636184513	0.425812909831891
0.341483387085232	0.135978158016194	0.13946062938677	0.217159833379449	0.250977321914871	0.0658888728846232	0.335554063351212	0.152864564691075	0.257814645052917	0.214996007244411	0.153022367051217	0.412469350291104	0.302499163387822	0.0669250922745814	0.548833678051192	0.381195124549659	0.223739325812813	0.463701942601782	0.388506145328743	0.150836430431609	0.200573031845513	0.185676012057806	0.130707032427236	0.222777324069952	0.167464885224781	0.24510517694392	0.168357670111432	0.179931763925156	0.148697487977449	0.253522479523638	0.299510565128325	0.214708635235782	0.413300274286298
0.362346287512449	0.125457357969604	0.137212710375539	0.198888992508598	0.268574503017131	0.0817487112628735	0.335554063351212	0.225536270030761	0.354069005187088	0.209224472453312	0.182769347876197	0.47990595250039	0.295814011586583	0.0791138050440287	0.539700875300121	0.355469421898802	0.26417456683624	0.453939770849213	0.35562867605515	0.180835825405549	0.167504604796818	0.235716400873174	0.130707032427236	0.222777324069952	0.167464885224781	0.194822904503251	0.192612613031215	0.157391243350466	0.148697487977449	0.253522479523638	0.299510565128325	0.225565460521409	0.418631074619752
0.362346287512449	0.125457357969604	0.165554672311559	0.191692432841253	0.274023756882496	0.0817487112628735	0.344376659599669	0.169610328747537	0.354069005187088	0.209224472453312	0.168786281615365	0.421966670683906	0.281514804344549	0.0788795525485175	0.545026423216591	0.313712426043141	0.28557152755202	0.461020019433436	0.394275834840992	0.233959623785336	0.171998970554801	0.202376376491215	0.185387055861954	0.222777324069952	0.172775845085993	0.193275775266702	0.252009688961028	0.184288565243464	0.195804613459349	0.240384586366672	0.299510565128325	0.170892126679671	0.365107199231594
0.31285596002491	0.241091741148126	0.165554672311559	0.191692432841253	0.244470949946017	0.0687763228763138	0.316866954883251	0.169610328747537	0.21904259603379	0.209224472453312	0.188524085350807	0.532308101443038	0.294343154511236	0.0856183679867247	0.54587487080922	0.313712426043141	0.245032477434742	0.461020019433436	0.40858086956358	0.233959623785336	0.153742260067068	0.190769623137437	0.252029690543936	0.209344899063148	0.169859995419961	0.173712405670407	0.205100219062596	0.168471857175829	0.195804613459349	0.308526731902198	0.150533758191551	0.252016741930392	0.433014116097034
0.309409072546064	0.157398007954883	0.157729136590841	0.201719663291438	0.2588744641106	0.0687763228763138	0.310419635733658	0.189495175993753	0.341044960276462	0.202045419293252	0.157843356122534	0.431183436279502	0.279904915150075	0.0802025075590112	0.545886198142124	0.337017382942104	0.245324012690552	0.461020019433436	0.246572362608797	0.141680520959735	0.223118968293071	0.190769623137437	0.188987535042876	0.208180477574439	0.129285176489043	0.192976254406156	0.170079064604184	0.149127233762738	0.163890787879125	0.222202813785654	0.0902485194438569	0.29895207075471	0.387915857268985
0.308965847596458	0.157398007954883	0.140945006554686	0.191981493328193	0.2815591496031	0.0628691688087809	0.30520068703061	0.155955485883799	0.225715746153983	0.206925310250926	0.162074809912084	0.431183436279502	0.278678355267045	0.0861369556256705	0.545351097213827	0.303546610985049	0.260129891033426	0.429806948966673	0.23902225131823	0.108440274488795	0.159627616428721	0.190769623137437	0.125737746740168	0.208180477574439	0.129285176489043	0.229608954331133	0.183878835268205	0.138965039569021	0.236850496570909	0.201578385123864	0.0834063488574823	0.230060734969556	0.408477710768703
0.304479335748611	0.285207908884126	0.155535432161016	0.187125837204165	0.276531477154882	0.0637407939528939	0.289887347601632	0.129096343085076	0.225715746153983	0.198824432223647	0.146165125307474	0.437033626760612	0.292138187292428	0.0861369556256705	0.546662524649321	0.335757820337429	0.250610069637754	0.411061256600259	0.271793207902011	0.15280426357137	0.159627616428721	0.140684733439229	0.231293737022377	0.18546339452105	0.129285176489043	0.211217564209467	0.189111832085475	0.160029876917315	0.207647636908416	0.251245453686403	0.067249106409905	0.209969828134192	0.441060998466669
0.34685247108163	0.17963242848322	0.143193861493401	0.192459169034682	0.276531477154882	0.0658355518795466	0.344037520594728	0.129096343085076	0.225715746153983	0.198824432223647	0.188049710304011	0.425249021102268	0.292138187292428	0.0781114299956307	0.545031582643826	0.326033468567764	0.216923235940373	0.396731777626917	0.238756269405735	0.186470378078189	0.245664634466402	0.241210467722654	0.370392234347899	0.185913115037949	0.153687028835191	0.29732356463168	0.173158734026881	0.159365927604081	0.207181636681155	0.233442514446269	0.067249106409905	0.197883825002087	0.470478527181815
0.34685247108163	0.14850968967206	0.143193861493401	0.195087085648515	0.309290160504392	0.0542180596287778	0.344037520594728	0.129096343085076	0.394209539245101	0.180171082363453	0.188049710304011	0.424579612503299	0.26082699021102	0.0680127642836097	0.544666503212671	0.330050668900947	0.25743423439159	0.396731777626917	0.282854675167209	0.145713498051721	0.160804451328923	0.230382461731587	0.267305719170439	0.1730489264229	0.166759076192782	0.183327694642354	0.191527495097751	0.165211791992009	0.224084718362446	0.300253748882124	0.386817925694153	0.213464322047166	0.43113059092313
0.306594426872329	0.137216958732879	0.134460782732078	0.220194491349481	0.309290160504392	0.0635521200051864	0.313670963867117	0.155843115269262	0.394209539245101	0.184205019754627	0.127535518757778	0.424579612503299	0.26082699021102	0.0751059095791473	0.536286104533056	0.313934017767237	0.265393350739118	0.465759704669435	0.430787870345029	0.145713498051721	0.169965790347184	0.237525145081582	0.232824431489521	0.178699390928537	0.198967776215448	0.151518161886325	0.190981853848062	0.171983659929498	0.184839931032857	0.313312883665872	0.106395770765835	0.17075341713523	0.43113059092313
0.345314238292612	0.214358366637696	0.173698604726352	0.220194491349481	0.296528468466343	0.0406566577602669	0.313523441869056	0.156467867999064	0.394209539245101	0.184205019754627	0.150680248329478	0.483412935393339	0.26082699021102	0.0629461591185144	0.53983864452404	0.325357635005871	0.233878326903539	0.442953385171764	0.285763828765458	0.158001848735871	0.174407375357569	0.191885961839484	0.19033271895224	0.178699390928537	0.201065701933067	0.196752028945242	0.190981853848062	0.178871027587629	0.208674395352238	0.21951568697637	0.264969629705734	0.218340444673778	0.417242112573095
0.311916461700991	0.145044084407737	0.173698604726352	0.18794563232228	0.327489138098203	0.0490107735347435	0.301843534930569	0.150640448908842	0.330170072146142	0.193057044809121	0.151273242527385	0.463787980608394	0.29891297799473	0.0667895528420405	0.53983864452404	0.400552651747262	0.239855866311594	0.421185915757556	0.285763828765458	0.206617237693455	0.169674805617121	0.230567495646092	0.28778377002058	0.194507597538072	0.197623229258002	0.222098891054007	0.183484185630006	0.166640179247565	0.395209432304258	0.256269102712672	0.113831920086285	0.189795756252062	0.390703114893463
0.311916461700991	0.171399502573459	0.17155701961929	0.18794563232228	0.255239341340967	0.0490107735347435	0.34086451786063	0.167954858767093	0.260650356935489	0.185862766097979	0.163110872593442	0.467181311683664	0.292424952298307	0.076176532497865	0.545143516440801	0.309330281295512	0.251758617549797	0.422090307335162	0.285763828765458	0.157810698876702	0.158834543726591	0.162339515543458	0.141802511867398	0.193371291783146	0.177848491771708	0.271551682003634	0.177282208368115	0.201502113143323	0.230310028575463	0.248033047797405	0.127499959761235	0.203949927481138	0.386230507883667
0.321151084654387	0.116405969779584	0.133734500821279	0.205880690572134	0.291494606707501	0.0526223717808912	0.318136326996598	0.157585905931805	0.322477378619773	0.229941438230143	0.163110872593442	0.443583865913087	0.292424952298307	0.0660763675775922	0.547772376019237	0.309330281295512	0.276209022578436	0.485582871831829	0.2901343245817	0.214932249659873	0.176789528843599	0.237325646831307	0.206102132208676	0.21188164326298	0.214523923159813	0.227441688862889	0.171059334408524	0.201502113143323	0.239792472652271	0.366252469523361	0.0767611762422275	0.283356340169294	0.386230507883667
0.314475533973582	0.116405969779584	0.164873443916916	0.190140118435213	0.291494606707501	0.0452033918934846	0.309201510201026	0.160915537633563	0.299660878199773	0.249042103660351	0.145601651390137	0.393488161306407	0.288525084354764	0.0784619577295509	0.54017952569658	0.35228609634295	0.221680394208058	0.485582871831829	0.370415452159891	0.169396600418461	0.293553895338893	0.200469966217998	0.245111016767318	0.178094504004528	0.173958984884241	0.216531526256457	0.144044499221228	0.169322277410896	0.187325390701656	0.25128675197085	0.133792266612584	0.316761738506687	0.436718619261379
0.314475533973582	0.227828786031967	0.164873443916916	0.207800055936982	0.291494606707501	0.0720742184613557	0.305847292246378	0.15223450540945	0.264817643576123	0.129145604369401	0.222963966248775	0.472983488982194	0.287270143140772	0.0740031032013698	0.538817209369792	0.35228609634295	0.221680394208058	0.447205463896975	0.372328577260271	0.15074714571157	0.262927108452001	0.207400438249855	0.266099257643819	0.182390734521742	0.196696434159337	0.212844428317705	0.144044499221228	0.164701578884125	0.188415570389407	0.204133951219772	0.100429978854287	0.186979539427759	0.38168484637179
0.301453507751363	0.227828786031967	0.182721742240636	0.188658825631579	0.297823652202031	0.07041378922557	0.305847292246378	0.200177945238343	0.273203233705626	0.218141011197099	0.136289708463387	0.468156173165678	0.261511201450211	0.065123299371515	0.548777015330932	0.354886355489108	0.259571090506561	0.417542862686063	0.38139057427341	0.195775502980543	0.185805755790073	0.214960018439542	0.234041130355663	0.181010072369455	0.18819322420735	0.183078831032242	0.216492201381265	0.152776963094789	0.189462730176661	0.361083436538779	0.213687006254892	0.236460824980216	0.385831207456235
0.357520129606275	0.179548183641413	0.15022992758642	0.187891675306225	0.271662349952298	0.0710810622917644	0.305847292246378	0.218543528055475	0.259921104609668	0.213504928374446	0.136289708463387	0.388911060918556	0.31723478487486	0.0682212109600889	0.542880150627658	0.368541758037807	0.229762020028197	0.451329759421759	0.357143193175234	0.192438109139149	0.231594211369408	0.187445510219553	0.234041130355663	0.194667396153145	0.158031474300162	0.198870329668759	0.170991691002763	0.152776963094789	0.230417213083088	0.327983237510415	0.147691449290958	0.242059589472371	0.389188514052966
0.325336034920455	0.244594060621239	0.15022992758642	0.187891675306225	0.277085104971445	0.0622046810517455	0.338339651097322	0.167192327359009	0.322722886857566	0.180056799567839	0.158088435833	0.473558230823077	0.290804270204344	0.0745632208150933	0.539496714055657	0.349963480742486	0.269081219948853	0.434651495261038	0.307268471480561	0.201984718854857	0.168154063897782	0.258526974903657	0.255855492269101	0.188993797646606	0.158616427860077	0.198870329668759	0.192307415077383	0.17073742138543	0.215975537838625	0.227016114741964	0.148498995352135	0.200192172283325	0.389188514052966
0.325336034920455	0.150891622519085	0.138888022935176	0.19376798605534	0.29030545869776	0.0457989157808954	0.338339651097322	0.170740189495388	0.248141666123268	0.22721984181714	0.181693380877431	0.408476435604921	0.286750375237893	0.0712896048618035	0.546149331934119	0.358989987880321	0.269081219948853	0.42868916258724	0.313300695507533	0.164599929895191	0.168154063897782	0.141099915973983	0.186799725741579	0.208580292411074	0.182589439840603	0.196185849152467	0.174806641986684	0.168030372086927	0.20879723619079	0.277516771014816	0.0971313621037543	0.225590526058788	0.424360522894382
0.347456271398148	0.297853303830319	0.202765151181056	0.200611648591067	0.287778440232901	0.0457989157808954	0.33233152750823	0.180653937224696	0.275631400485698	0.237951221551661	0.142428312791264	0.449569784367446	0.298270028419212	0.0474351830579406	0.538331619236232	0.307469638154741	0.227696968546637	0.409684746991661	0.314007450216954	0.146736264920193	0.157355826753103	0.141099915973983	0.303162624947051	0.182570874247056	0.158211419775691	0.218676136633045	0.192394946742799	0.158885397425276	0.222402612215937	0.283918172763801	0.0772375069030578	0.244819297770189	0.409185507134379
0.35879990844198	0.126230287368734	0.132781102206862	0.205886251773675	0.287778440232901	0.0457989157808954	0.323067379301647	0.157120423784036	0.337325356196089	0.200463714817198	0.165785229033707	0.421111030223709	0.264637260738893	0.0722552982276396	0.538331619236232	0.307469638154741	0.300595194831522	0.432609041748261	0.27924876155058	0.151964434955309	0.157355826753103	0.178491105396584	0.189432127208436	0.212365424763471	0.173581284758182	0.256628439680427	0.204487511350451	0.162756433553593	0.233537380734691	0.221193051187939	0.367619678193505	0.18515541044502	0.409584239234704
0.322595295255127	0.181493815764758	0.137176006140138	0.183202076580087	0.262024812530603	0.0457989157808954	0.286478569505491	0.152792935585558	0.281003129817622	0.219987413612753	0.182681558089737	0.449501015090436	0.288164460058285	0.0674600678545687	0.545241203368087	0.354928176232695	0.298053492683469	0.398806166651651	0.293319150562553	0.152748940529575	0.183902634493153	0.195601626434998	0.181497223645597	0.170802159282523	0.177237314872804	0.204985228355775	0.210628657393037	0.146137281836804	0.163718667322092	0.221193051187939	0.177493973399205	0.216665320945782	0.420520485804794
0.322595295255127	0.196760032523087	0.137176006140138	0.180424773352522	0.288057932695743	0.0557522410485988	0.309432717812612	0.197416765290434	0.400043443796519	0.219987413612753	0.198733021778233	0.465449479493212	0.254519538764491	0.0698062510467267	0.541210825270457	0.350104953102873	0.244057605953002	0.398806166651651	0.293319150562553	0.142663444106655	0.173946739273452	0.271874715603768	0.169343659849784	0.181839385228284	0.125838293145325	0.184655859111803	0.208219849529132	0.17110285159626	0.133009073147419	0.252292081699035	0.177493973399205	0.139715516643684	0.427876478153297
0.305293326321824	0.126576231204169	0.179025661137759	0.202474965031189	0.244973062762591	0.0557522410485988	0.317946270268688	0.201542135771524	0.280333754751227	0.219987413612753	0.137409630572352	0.430403335143563	0.245451950726564	0.0657233952501629	0.540903285958205	0.323790083278252	0.236186821489972	0.398806166651651	0.267343932553831	0.128944039537903	0.135511055155753	0.156079239140456	0.166206508059847	0.220239365082417	0.125838293145325	0.207029126524452	0.153503784856685	0.173847902341859	0.133009073147419	0.341785430323214	0.173538078944362	0.181383570899257	0.386930768410134
0.308098661602371	0.0869581259633884	0.169683212776201	0.183985637100456	0.173639352721563	0.0638508205665376	0.329776930762971	0.192204986152155	0.330399048008705	0.222018811091081	0.137409630572352	0.43527728941936	0.285288931670816	0.0522492451643116	0.545653136635482	0.334584118180219	0.225437035800349	0.458404372004868	0.315166028152984	0.113265790358255	0.144254305365377	0.219418210321056	0.110116249905526	0.193223768809714	0.157127813741172	0.207029126524452	0.140924783787017	0.148028528722272	0.226260820564176	0.303840595822865	0.11889534496685	0.181383570899257	0.38530471740493
0.308098661602371	0.120593979091136	0.169683212776201	0.200827402028903	0.258107199742485	0.0545988696785227	0.344197237550517	0.144884998068292	0.339239396291393	0.244435913728714	0.214759498752176	0.430674331446137	0.254971793432167	0.0596745583532653	0.543146771437799	0.337852089357544	0.21848971821034	0.398801538069349	0.271197134959706	0.113265790358255	0.144254305365377	0.25106697761186	0.184515720289469	0.194703697085388	0.156845522377356	0.172462072187831	0.180607782425918	0.169926044409548	0.226260820564176	0.248199358493354	0.248067060844057	0.195546746721911	0.43883625449787
0.31854682077911	0.120593979091136	0.160234185981943	0.192244649441242	0.273381987678759	0.0696918837134742	0.312464752067308	0.144884998068292	0.405536363805942	0.321376231851269	0.214759498752176	0.430581273470096	0.28251832332028	0.0829841091365277	0.542481254117875	0.337852089357544	0.244913551406982	0.430513913802208	0.22058523697272	0.113265790358255	0.149012616080222	0.13279655016151	0.147017724971278	0.185749882666423	0.159657233014836	0.181766853478863	0.129310599095193	0.166670273372018	0.24992750456883	0.234560195024352	0.165547212039461	0.218771585191287	0.399600131562638
0.337403005170543	0.113812772917971	0.149975065814959	0.184800673334132	0.2866871210454	0.0453114248435223	0.314055119247016	0.171924803985873	0.405536363805942	0.208206128772434	0.149466493290058	0.442437404440565	0.290840769575435	0.0926545083476139	0.542481254117875	0.334078725325362	0.249397753888164	0.408331563424745	0.22058523697272	0.113265790358255	0.149012616080222	0.13279655016151	0.177626102971	0.198839997470486	0.135361521236626	0.190939565932522	0.129310599095193	0.169647596688791	0.18240724926844	0.14834272594917	0.165547212039461	0.17829606820736	0.399600131562638
0.317256505966023	0.174677093839445	0.161567905876098	0.206112444295174	0.233278703119738	0.0562290875864117	0.299778460984548	0.186533638557617	0.270241254705323	0.214750183403396	0.179946222822687	0.442437404440565	0.260320643879451	0.0926545083476139	0.538959491348371	0.321547388134563	0.232638171020807	0.500827129339752	0.25163047931142	0.176143026403157	0.304654942304338	0.1501859600909	0.178998960522781	0.190693799094754	0.146768127276369	0.219259947970063	0.212320858555513	0.151463900999045	0.166982177749928	0.198162496367378	0.256724427866548	0.201498536329447	0.413535680490843
0.313198291228374	0.128571722998964	0.15303058106094	0.187322168564885	0.232763061454944	0.066551898335829	0.291739220282949	0.140543262899258	0.308006261274677	0.218073481460605	0.15171484954078	0.436295597813177	0.260320643879451	0.0643578447795564	0.541945172504189	0.326617792778142	0.25124198796529	0.445577018568764	0.232647618517203	0.207030878403605	0.143856733488853	0.231655343406603	0.163559466125694	0.167541082091135	0.151206390104029	0.16007265376127	0.158561658691307	0.156016319716534	0.166982177749928	0.39751054118117	0.256724427866548	0.23302932420807	0.401716429499852
0.329723486241903	0.0703809373989218	0.14877331901953	0.190730729156098	0.224074956612325	0.0354918627124457	0.291739220282949	0.105938002664258	0.27936733248715	0.188810234710684	0.187861417648086	0.493479264154869	0.283238430878417	0.0779403880666722	0.541945172504189	0.330164783711453	0.266822149641695	0.445577018568764	0.232647618517203	0.127559569916861	0.12350113969115	0.205719640249092	0.18607990136986	0.166461313825273	0.181830466729397	0.16007265376127	0.158561658691307	0.127095428565348	0.166982177749928	0.198627063581679	0.228409558091106	0.179759575217283	0.366730112009526
0.319050024962519	0.0703809373989218	0.178655129466268	0.192412859819842	0.279103307791288	0.0354918627124457	0.343924692699689	0.142473614865669	0.315768691800471	0.255731133925528	0.187861417648086	0.467241156875713	0.283238430878417	0.0556605100647943	0.542246016427026	0.357700156007997	0.266822149641695	0.45009478356014	0.35845915884329	0.127559569916861	0.134103713235857	0.239764935966114	0.196649219739929	0.166461313825273	0.159861406404748	0.219653467242896	0.158561658691307	0.165440719649295	0.166982177749928	0.170566258365902	0.0854140168414946	0.282339769343076	0.366730112009526
0.336609522561913	0.210156531586944	0.178655129466268	0.204148086162791	0.25014380092468	0.0654699694677613	0.283695534433149	0.198496473349506	0.368817070760635	0.158575216784638	0.162314177023232	0.479265268105294	0.283238430878417	0.0556605100647943	0.545586766602141	0.357700156007997	0.252047026073609	0.418320171067686	0.309501853323767	0.161827860533606	0.193954767765285	0.239764935966114	0.13819251084679	0.174194042177328	0.148158412654828	0.174068829443297	0.158561658691307	0.164168807609579	0.186404132848582	0.253662945809486	0.0854140168414946	0.282339769343076	0.418899243835325
0.330372533424828	0.109623953033018	0.16809956193406	0.156512484169287	0.24602213444186	0.0392267348528037	0.283695534433149	0.144470992055705	0.368817070760635	0.231755444496418	0.177322773166856	0.472817037980236	0.281152667686247	0.0556605100647943	0.545586766602141	0.336718519476983	0.233632627893867	0.40082781034775	0.338752707165989	0.15672763462117	0.193954767765285	0.259885032177877	0.250190489215943	0.190178959476179	0.157010906548096	0.230277147689459	0.16403349966058	0.153289834163661	0.16976078317062	0.253042582092209	0.10175234078321	0.199624006871982	0.44655860552511
0.334096689045789	0.22545573069262	0.167602549998371	0.196477009834648	0.271356739092468	0.0730345930085626	0.32192412596823	0.165929564348074	0.287521512192561	0.243301398695947	0.177322773166856	0.451421175782655	0.281152667686247	0.0556605100647943	0.541827044405505	0.315537022198337	0.233632627893867	0.427431032408002	0.329707967818261	0.194059875934589	0.165714742696493	0.254509735792285	0.250190489215943	0.184016342121477	0.159836893695616	0.257488979063592	0.216640844366358	0.15953535739159	0.22346914617686	0.261471630191454	0.13111074643119	0.199624006871982	0.409689423782527
0.334096689045789	0.22545573069262	0.166661323502961	0.213885687870973	0.27925064594794	0.0659223892649434	0.329367865340313	0.15717989002247	0.269090975657193	0.2145107892077	0.158894683428343	0.509367116194421	0.296482422380732	0.0556605100647943	0.548226112898502	0.324115742935639	0.233632627893867	0.443020675094416	0.249479655216116	0.188447993192059	0.207841786094945	0.17420197236834	0.225844033183408	0.193517006504225	0.188402962540492	0.230960358187671	0.177251425534027	0.1761115477504	0.244791379671862	0.261471630191454	0.232179553687279	0.199624006871982	0.403538153879446
0.297850215355454	0.22545573069262	0.160412615901359	0.202040731229694	0.371279498524722	0.0899776345803282	0.342789727873472	0.159111372423138	0.225724515916334	0.244135428002317	0.195110307240654	0.558055863667777	0.281380972728435	0.0994864651572192	0.547445682263672	0.323382205760805	0.261175032884861	0.453061581449657	0.269438374830949	0.169206798313191	0.182030644742135	0.202283413134461	0.225844033183408	0.201208525527077	0.182861120332389	0.273995932819732	0.192790837856768	0.156443652932989	0.199366628365741	0.17830158031769	0.232179553687279	0.199624006871982	0.40973984704593
0.296922568017477	0.22545573069262	0.174162092620404	0.199637235157564	0.223951939277003	0.0493718202332189	0.355673607557871	0.163051059760388	0.306526454484706	0.244135428002317	0.189726536300205	0.454472777254864	0.278718928135138	0.0972964182335389	0.547445682263672	0.323382205760805	0.272558806580818	0.453061581449657	0.358019994119894	0.149634087528846	0.166154373252699	0.202283413134461	0.225844033183408	0.196911975824565	0.160380839179934	0.263422468266114	0.192790837856768	0.162539833201069	0.203948611718071	0.32116701591322	0.162100906980599	0.24000115296953	0.420345287102465
0.296922568017477	0.231495896819755	0.172816327461018	0.209384126886983	0.223951939277003	0.0493718202332189	0.292952434346302	0.176904714846973	0.403095514819381	0.244135428002317	0.189726536300205	0.580763674511091	0.261094792000708	0.10332679994992	0.540431074080839	0.326691106672479	0.260717858756239	0.453061581449657	0.282090104937867	0.188089287301689	0.158997663884783	0.25342261800626	0.165237186393471	0.202198104315488	0.150082845760328	0.294432308679389	0.213135535245262	0.201580870493552	0.227485174128309	0.238618173045496	0.144937214530453	0.178914325695993	0.420345287102465
0.35785788380731	0.115270337663563	0.172816327461018	0.176017574151011	0.253698730197398	0.0855129132441626	0.292952434346302	0.17169675504315	0.288010401430745	0.211473406400212	0.152912809901757	0.363113962097261	0.286713822865636	0.0786309882559753	0.540431074080839	0.298487378013559	0.210786116220716	0.405254054558492	0.260943040108063	0.173762957325896	0.188689696424347	0.25342261800626	0.113308215386739	0.202198104315488	0.150082845760328	0.247439255870297	0.183687421720573	0.172900813683253	0.167798607981809	0.257110180550618	0.189269683135563	0.212182505048699	0.406771278137902
0.314885946897574	0.144370176874981	0.166323500485767	0.197548561592794	0.273832603109424	0.0590022119448873	0.376312392234346	0.167122835127687	0.273483015577686	0.212097876943245	0.152912809901757	0.509923068454549	0.272065081790021	0.0750032932822527	0.540431074080839	0.321417105808614	0.23586827984156	0.405254054558492	0.267757157663886	0.150105406234794	0.198858403771504	0.25342261800626	0.20510132540133	0.190950746145729	0.150082845760328	0.199395224678552	0.221037201795675	0.180497542859454	0.220289694693601	0.338420000708934	0.135253984622978	0.21982425336334	0.406771278137902
0.338730790338328	0.203797844295778	0.151254852658742	0.179177393271861	0.265959287221882	0.0781155925558188	0.341061177621262	0.189009099543245	0.329969600417936	0.214288357480217	0.192012206150207	0.509923068454549	0.288877807281908	0.085636220167589	0.549083224671878	0.389182933102379	0.267134128009094	0.425608886233323	0.23978942666242	0.177103523563226	0.159682208110349	0.220544685909543	0.217888516448668	0.190950746145729	0.165393733499552	0.197938803287935	0.179053888529986	0.202169566168612	0.228114695854303	0.27275996614626	0.193560194502335	0.189175447236528	0.411736871465416
0.338730790338328	0.148938899108233	0.161075786680688	0.179177393271861	0.252559174060729	0.0554140098108894	0.313596711017112	0.195742733334539	0.329969600417936	0.215209591173337	0.200988791461484	0.436668168272169	0.275597889691272	0.0626169097793219	0.541374249761665	0.321116506304271	0.265544284929725	0.388656426257337	0.295655051108455	0.227495496098337	0.224736385434973	0.199983015888602	0.191896748720939	0.168898221710804	0.19493096822664	0.212163507352463	0.187036838384298	0.179508125440664	0.228114695854303	0.208187426135755	0.449573778523692	0.239889861910008	0.426566179130481
0.352804891297134	0.148938899108233	0.161075786680688	0.191912276084579	0.251123141623832	0.0735908517486652	0.313716334599174	0.177121187580394	0.263832345804587	0.215209591173337	0.153628170377574	0.436668168272169	0.275597889691272	0.0626169097793219	0.54143504251002	0.305536867442686	0.285438313233355	0.388656426257337	0.314071448202511	0.192440828970453	0.260099545738253	0.274221949002644	0.18944036510885	0.203970078572973	0.131777622865215	0.278021378033379	0.199631899637105	0.165875076193876	0.19848071259235	0.209995508401535	0.399626870242455	0.188013650502809	0.426566179130481
0.302103453684836	0.153824694347579	0.150739591241453	0.186112611479465	0.236904580257412	0.0612405354807114	0.310740062981213	0.143504813756281	0.248612139008977	0.198913239445663	0.164558069438077	0.444760884396628	0.275597889691272	0.0821180693524771	0.542560353582938	0.305536867442686	0.232362205631586	0.388656426257337	0.270889156897201	0.132045778543553	0.219043079456673	0.274221949002644	0.113242850019715	0.166140771878925	0.131777622865215	0.234576419542958	0.187747455406756	0.17704139760804	0.197104706812	0.21348220750543	0.240448062310692	0.188013650502809	0.408976945066697
0.331411177726651	0.209118590711689	0.150739591241453	0.206715738089097	0.262342190946294	0.0705820283786334	0.311323801932607	0.143504813756281	0.376536914750882	0.257916537445871	0.15736036869044	0.425936064795795	0.290087656360271	0.0635938887372175	0.543655532103705	0.314886706350933	0.278727656485873	0.388656426257337	0.268340667783788	0.132045778543553	0.170042676707627	0.256066248419297	0.277828228184478	0.166140771878925	0.131777622865215	0.234576419542958	0.187747455406756	0.161718184529398	0.176430919260552	0.219191912222677	0.219799748261234	0.196537229678509	0.408976945066697
0.314607180919643	0.13603953814476	0.153348664739194	0.206715738089097	0.268709651009112	0.0540885438660632	0.346106477755171	0.148701557854201	0.376536914750882	0.213604204696887	0.184973345211912	0.449987178842451	0.27095490980137	0.0895295552158147	0.54250734728394	0.314886706350933	0.24254462017093	0.388656426257337	0.268340667783788	0.168508802747482	0.161131326827885	0.20174944619794	0.297585639371603	0.184919272817758	0.131777622865215	0.178708009107565	0.187747455406756	0.161131774034123	0.2065303950278	0.283535833154199	0.0993747988004358	0.196537229678509	0.408976945066697
0.314607180919643	0.0731833093278762	0.151316239867129	0.22271501647636	0.267625888433445	0.0701586596817356	0.313687504700883	0.146041682794396	0.376536914750882	0.203450149945262	0.160744025713105	0.425836997292655	0.291597388512021	0.0705556917023775	0.54250734728394	0.347637404248719	0.234816786513169	0.469911698467122	0.302037214026399	0.171747023395417	0.153173402569478	0.175487996763827	0.194091374757692	0.174851866125021	0.131777622865215	0.178272598614195	0.206725943117897	0.163341969128551	0.20084600984637	0.255346701748753	0.177892023305584	0.191025724215869	0.385778669795399
0.328017492993039	0.196738395750376	0.158575569936505	0.194609878747346	0.340410426112542	0.0627349090980013	0.311395831485135	0.209833249924273	0.322001298743659	0.199154136986447	0.132877542817732	0.482502715400913	0.280206205994069	0.0627110207459932	0.550882286607098	0.360398895290324	0.281151969792637	0.418956616958976	0.25012461058797	0.195139972752231	0.153173402569478	0.222622719711214	0.202847965434926	0.188190742381238	0.131777622865215	0.224446044924202	0.203128988092556	0.172334365580192	0.20084600984637	0.202684866920524	0.214085538882064	0.232188301317865	0.388590539072881
0.304088572647857	0.252475070931358	0.156936496138007	0.227713394372315	0.250103719425934	0.0832299195589875	0.364445962638958	0.200598028539104	0.372783481679734	0.215986026772398	0.132877542817732	0.482502715400913	0.280206205994069	0.093189953359683	0.550882286607098	0.354842511115782	0.240961854143316	0.418956616958976	0.25012461058797	0.158831685643802	0.153173402569478	0.157740007614293	0.267870763931922	0.177857667665638	0.173003542852554	0.237627914975558	0.203128988092556	0.167780003147755	0.164943875869081	0.202684866920524	0.075975420723125	0.244759284825866	0.415723979287648
0.330585251715915	0.187759012327703	0.146799593970986	0.180085676388686	0.274521060988716	0.0779551219996423	0.320833107343293	0.200598028539104	0.170848917027765	0.244696267006905	0.132877542817732	0.502644734698906	0.27079251234457	0.0840654460486547	0.552355425424147	0.307541179482694	0.225843163942758	0.440919695994072	0.384623913262128	0.158831685643802	0.190522213380249	0.204559140775988	0.156601514056481	0.177857667665638	0.180351768186899	0.220790289558989	0.203128988092556	0.126110486664439	0.218542962699731	0.202684866920524	0.0839931606883104	0.199059892096186	0.411620921788289
0.301195476054654	0.153701843257442	0.146799593970986	0.185102600935399	0.24392230792619	0.0794994450647539	0.310697313043904	0.198634656741922	0.272273479216893	0.218446655958818	0.177544752185003	0.509207649864475	0.299752438664864	0.0851222136368817	0.547734664884763	0.331286950391711	0.225843163942758	0.4791384179292	0.384623913262128	0.158831685643802	0.20523990844697	0.1699732851448	0.30860839778999	0.207227268658807	0.166663252333562	0.221696096789351	0.211035062686932	0.18003262376189	0.207917719490711	0.262337278447506	0.217157283698498	0.188809443215624	0.382311825216968
0.335002584424762	0.13468176786913	0.165768146751717	0.195012566908419	0.283029842044587	0.0794994450647539	0.310866934416099	0.198634656741922	0.26729553886941	0.160560489908554	0.195547353075816	0.414005312340112	0.277966956849281	0.0814154904781016	0.547734664884763	0.320966158578623	0.225843163942758	0.4791384179292	0.328383000299351	0.158831685643802	0.187057578126185	0.192662062864823	0.30860839778999	0.205735672043401	0.1823943361741	0.247910931959232	0.182002482905064	0.182089974526786	0.258552723598474	0.205878121298161	0.200501719701171	0.218023989840528	0.385321861146053
0.330519836044387	0.148062000751625	0.174705989263172	0.224201583345705	0.298521103635737	0.0584250931757982	0.314369763407598	0.188129363885324	0.26729553886941	0.211490069199299	0.165327254763929	0.440161842794155	0.286559645840747	0.08763021513131	0.547734664884763	0.320966158578623	0.275884737997577	0.455952631761812	0.357635363954473	0.158831685643802	0.158364513682051	0.288430900784323	0.30860839778999	0.204595860735868	0.192778885696658	0.118553495961644	0.155507446271647	0.183547064204384	0.30622966014209	0.266792997781786	0.218861003011933	0.2671367114093	0.433563200384555
0.388535621287988	0.13322745321476	0.158527669491676	0.215416479257674	0.298521103635737	0.0554329264881883	0.318093259660811	0.169549918940385	0.399341790541732	0.220980030898891	0.177971846212804	0.463528575668945	0.285062215581816	0.0846698282210208	0.543334472471964	0.339582613841628	0.318183648649714	0.46048694863474	0.30680932826725	0.158831685643802	0.233868954924583	0.190319166480459	0.259893701388995	0.182757067781309	0.193738872968476	0.203645827644035	0.155507446271647	0.173559118927061	0.214600558563385	0.266792997781786	0.289962280449081	0.218561476044397	0.441156712335574
0.354414018160877	0.156660683152756	0.165299875729735	0.182739793889247	0.366324299305929	0.0808563372409889	0.322143393214176	0.180510396058985	0.399341790541732	0.198474380863002	0.17578035519298	0.458897493315608	0.284416417617145	0.068457691255027	0.539834516505246	0.345373856372787	0.318183648649714	0.444788530646177	0.498827507737636	0.172867410070195	0.233868954924583	0.190319166480459	0.137190648889503	0.184440199278569	0.189274031453211	0.201199334075449	0.224199033291251	0.174445203228892	0.187497532386205	0.295751731746454	0.274461406421434	0.246735252550432	0.422812958651033
0.338741604215465	0.156660683152756	0.162117076334279	0.226976591820298	0.266162669724581	0.0808563372409889	0.325183836380421	0.200413286318391	0.378804512819768	0.233452249390542	0.184848890690124	0.477991064996651	0.293937208883587	0.0881865967182234	0.539834516505246	0.345373856372787	0.258909787818348	0.468497743544359	0.325659343261086	0.191795437181715	0.312844283749515	0.250434108884507	0.2362686417854	0.187072389923638	0.175538964207489	0.225593092237393	0.224199033291251	0.189295784990757	0.248574670769791	0.255083276000235	0.241452521921643	0.223264678585777	0.422812958651033
0.321160271925372	0.243526462523763	0.183899383703353	0.221877546816886	0.258539308498229	0.048999684416829	0.337909826761158	0.169454071927083	0.356048831806137	0.225910283253655	0.184848890690124	0.481423807090046	0.272251232551131	0.0881865967182234	0.54501093812736	0.355366932272351	0.266290358594273	0.468497743544359	0.261533402186265	0.194912831342431	0.243271392068364	0.184801696786565	0.225613211143068	0.192747362504001	0.165470821423947	0.228132633167934	0.180229139215837	0.189295784990757	0.25734300646236	0.212180913076013	0.174910204400415	0.237676064326343	0.38319920922725
0.330231197328284	0.101329823859134	0.172612126924819	0.196935516053826	0.304830798868605	0.0683808830182739	0.335545463532722	0.169454071927083	0.378655513746713	0.200426715276425	0.131430698472127	0.471514940878359	0.286365123354596	0.0934944034201497	0.541908130447023	0.336452286433262	0.273622607936222	0.502829624089071	0.33326307391134	0.182531855729909	0.178071261265165	0.17936025720877	0.281517041229753	0.190600549492009	0.149088798776483	0.235432533820052	0.227345859023622	0.175460446149386	0.232622515982221	0.247399800849703	0.102389719206191	0.183580798859844	0.41393933899846
0.362887660434288	0.101329823859134	0.145889786444206	0.220775731510603	0.29106039001865	0.0656186495409353	0.289253043349896	0.200401079218225	0.28993055388631	0.200426715276425	0.168487159345469	0.426593007619061	0.280096931513484	0.0829189687470658	0.541908130447023	0.32146666878405	0.268068738391815	0.416717121815385	0.33326307391134	0.163196403259182	0.280598123789475	0.175998491446534	0.242066915015263	0.185661587766556	0.155686457860283	0.283268282041012	0.185669542090096	0.179094369055069	0.232622515982221	0.316130672488303	0.171101730789164	0.199805019451172	0.38783036944663
0.306092231437422	0.101329823859134	0.172387323233509	0.220775731510603	0.202273320228927	0.0584277573256252	0.310425710100294	0.187179176119387	0.28993055388631	0.200426715276425	0.162683230230857	0.389175824721526	0.267122254697603	0.0774790126320818	0.541553559763782	0.328915472527407	0.302845208992402	0.416717121815385	0.265531860328871	0.153078693404624	0.124136112050077	0.156862877499527	0.201855541843842	0.198435723549004	0.190721374475483	0.180361187252959	0.185669542090096	0.189320219534484	0.223070921664634	0.261959197381347	0.145249260888799	0.196898726426553	0.392939209058589
0.306092231437422	0.101329823859134	0.157147838044395	0.212828257161146	0.292433510267494	0.0716263115679318	0.310425710100294	0.15749066285942	0.28993055388631	0.200628399436221	0.171030523766893	0.492264143592031	0.263612158900366	0.0676327589040913	0.547889994200096	0.364793722065134	0.302845208992402	0.44710335637962	0.265531860328871	0.148899887687623	0.239153810291626	0.22777942973068	0.28088850917423	0.198435723549004	0.190721374475483	0.231037713281218	0.213670749018203	0.158596484045324	0.198607048192268	0.208365271086224	0.137232646797221	0.170346652831414	0.416364792402155
0.3168775628011	0.129090093628069	0.129452058202581	0.201280908244349	0.268616668696665	0.0659732676525372	0.355601421288065	0.177127231026059	0.352886644554433	0.210331260146324	0.14928531692724	0.492264143592031	0.298465885240082	0.0897255021220166	0.540309496339983	0.349782881149355	0.266061128228566	0.410565570869443	0.230410031444956	0.148899887687623	0.17398382725135	0.203880607959116	0.189626916045424	0.214648902310751	0.144845030678725	0.201355869328381	0.192598910435495	0.158358048110822	0.268908338742768	0.295435027832228	0.133900286359271	0.170346652831414	0.42121403659966
0.315328877331007	0.147115722659541	0.167469328743231	0.180498840064005	0.258322340343009	0.0703280219031894	0.302816313548317	0.141983853681258	0.348048873804111	0.210331260146324	0.186884736735725	0.458496686108765	0.280708315300803	0.120640707694328	0.550308748353123	0.330096631539697	0.263103886442609	0.40261707622716	0.349152554020434	0.131233371191497	0.233630969601522	0.159703313557836	0.189626916045424	0.206037429456134	0.162547751952679	0.223180695101797	0.171945714888641	0.164703599422515	0.268908338742768	0.297753062916379	0.163130190013494	0.170346652831414	0.398138708721082
0.315328877331007	0.128190672158664	0.165504456287438	0.195824581058093	0.248322622642932	0.0754426245504629	0.302816313548317	0.176417902934493	0.289622343343473	0.210331260146324	0.151869653068956	0.397468460600392	0.266117600020286	0.0731933870027332	0.548209297140863	0.322650389659979	0.31203948726851	0.40261707622716	0.349152554020434	0.196288581419143	0.233630969601522	0.210686952377144	0.226657188743817	0.20286205572102	0.164130593549487	0.197674789717662	0.160461965004363	0.176036646666607	0.209203128967918	0.238443247090466	0.120178807385418	0.170346652831414	0.385377543636012
0.326826853998889	0.128190672158664	0.201031493804686	0.205156617566495	0.275786444386214	0.0721546701340022	0.312579383386649	0.130854009242899	0.356781037536127	0.195603109536827	0.199342698838921	0.589484496630679	0.266117600020286	0.0759584457345413	0.545359161740395	0.333807893517173	0.229944511734118	0.43916033926607	0.278491856922735	0.200623200235248	0.160050096875209	0.202271160268133	0.230778942865341	0.192350032629297	0.206672616263654	0.223291940402508	0.196107861789027	0.157656885480453	0.218411494983719	0.337767665253292	0.342564108324894	0.187724242607345	0.39663792657969
0.320551504471544	0.112409602529302	0.176445132986843	0.207901169373803	0.315301440898966	0.0513971470181641	0.336379291655861	0.175209881770432	0.31216859164983	0.191605299395975	0.147369391315629	0.478302218864772	0.274578178267851	0.094491913567353	0.547227212877519	0.333807893517173	0.229944511734118	0.449707477693645	0.345217920613731	0.200623200235248	0.160050096875209	0.236149276759802	0.197802695200461	0.209742902217918	0.171088483882235	0.217679147051516	0.206855265243646	0.173254383363678	0.189636736704966	0.167257073747798	0.342564108324894	0.173424901544506	0.419544492591556
0.319299317496099	0.146373335365029	0.180316797443027	0.202486893689232	0.297224111896984	0.0513971470181641	0.343023716487025	0.158308165878744	0.267707540968816	0.191605299395975	0.183956801275857	0.468522579187388	0.285845991183849	0.036806636100284	0.547706485652867	0.350500936727701	0.254138952525122	0.421190997036842	0.359090681848025	0.200623200235248	0.160423240616177	0.147038891125831	0.213417218298047	0.213378159938602	0.169676927747816	0.217679147051516	0.206855265243646	0.162172332884643	0.213400460894558	0.232221753600585	0.102154204140591	0.215392159727371	0.413024472994376
0.335654605689601	0.122969427878005	0.152759800327711	0.221318989153491	0.200131308718944	0.06756241683544	0.316947196991526	0.165840167284906	0.267707540968816	0.182094774519488	0.170152907155363	0.41800294371142	0.263078028683158	0.0676747432224383	0.547748121700683	0.287151176605491	0.242150977477594	0.461305334550475	0.416922581746253	0.240247545584265	0.193514570377854	0.144741565747513	0.245841203739745	0.202469500663218	0.160005815663821	0.18128482955429	0.168508267197367	0.15992511886648	0.198161070788112	0.344950322001877	0.135523412296122	0.225282097182601	0.389087288676585
0.293210440000163	0.242975147745742	0.157123917419885	0.218212914382543	0.229082212330004	0.0709876123946914	0.321482275394555	0.170300944398423	0.267707540968816	0.182094774519488	0.193989675437705	0.41800294371142	0.287056860754733	0.0737678619197764	0.544021982177208	0.364149685905387	0.26124932049151	0.461062225979799	0.348979464753919	0.240247545584265	0.152971590649108	0.144777942104116	0.184355733856267	0.186159138930814	0.17642049127759	0.221213624204416	0.188684314246895	0.15992511886648	0.235871555236972	0.242300064995746	0.0907206459047266	0.225282097182601	0.389087288676585
0.317918779005386	0.27298822476342	0.153252777444314	0.182384287556877	0.370574279574025	0.0709876123946914	0.321482275394555	0.186233522092657	0.258710979930905	0.226935091926833	0.196490150787224	0.473424734791675	0.282327754799776	0.0737678619197764	0.541128549901548	0.362028913359639	0.280470917325455	0.420892738404771	0.256185499974563	0.17052802810795	0.152971590649108	0.198082021370442	0.209382861198747	0.223498204951077	0.181402820632097	0.2020934781921	0.162988992051009	0.174202392230634	0.242603913815332	0.288482326461959	0.250149451465707	0.24335171946022	0.375861772111598
0.316218988528657	0.230837829608809	0.14154778665643	0.19871817529453	0.319313418526124	0.0616297343930462	0.361360918690267	0.140968325309851	0.276469546521635	0.227751469826251	0.196490150787224	0.539547525754811	0.263285900015994	0.0718968376192967	0.543614120342691	0.362028913359639	0.285480675757557	0.420892738404771	0.256185499974563	0.174987859878886	0.152971590649108	0.284631169072036	0.379757780175012	0.188111370380378	0.152521198996979	0.256900298467036	0.17219418250415	0.183560520770429	0.227735489553341	0.389246650206391	0.140790788736833	0.213448744443803	0.414436832049842
0.305509255512703	0.230837829608809	0.180100299415302	0.213319562558453	0.278546502989447	0.0612018132616777	0.350564554304058	0.200001781301778	0.261580699035106	0.209374190246777	0.173950958238438	0.454317550963082	0.263285900015994	0.0833408232739003	0.544855385124684	0.362028913359639	0.285785413984288	0.424643702883504	0.256185499974563	0.167660397967245	0.165285908585635	0.15291923893503	0.35191992057886	0.182023422442978	0.152521198996979	0.158903664211853	0.209977319782942	0.161446847619715	0.248860966890893	0.25223874511761	0.182288545068732	0.331141479636046	0.408401180189855
0.338381398248875	0.187023826105336	0.161936231783652	0.219696430390538	0.269300476648405	0.0608436423713166	0.29754926842137	0.188364316816507	0.374083892167071	0.195949529028958	0.174126352700707	0.538113253011182	0.309622527091918	0.0527514202782807	0.538656538804478	0.362028913359639	0.300707467919207	0.415971524731468	0.277986858028576	0.137958578049737	0.18016702675956	0.186739827415684	0.181993638252008	0.192183289493839	0.172620318433489	0.158903664211853	0.205737785914337	0.198301562364645	0.20443085551998	0.314220999691113	0.253086910997326	0.331141479636046	0.415421937218442
0.34566226794668	0.179345715778727	0.148223600268001	0.197497208045329	0.261870775464079	0.0750659275762977	0.324497854056954	0.137065605292706	0.290111669861947	0.214382089697442	0.177487778692959	0.468859097209783	0.309622527091918	0.0527514202782807	0.543503112919868	0.339145829959112	0.263673714454324	0.435002808028969	0.344302991322507	0.229105707134828	0.12987251464748	0.147221615957739	0.158851081106034	0.189218115840318	0.164360801025866	0.158903664211853	0.195359813110265	0.165749488022667	0.176052519952964	0.215509551247639	0.154278410352491	0.22439440989837	0.385940462419225
0.345460297437188	0.159776043208025	0.146068427862632	0.20714524051366	0.259230931458994	0.0569726361980079	0.354680807715223	0.191194437856333	0.358130777345191	0.211532860685829	0.1674856802213	0.55805308757467	0.278328026384945	0.0731815955105476	0.54504254593091	0.334930702740876	0.257946558771098	0.468489716673383	0.403846645946228	0.229105707134828	0.123032948750546	0.147221615957739	0.227505604493586	0.1992625969949	0.164360801025866	0.243038631630403	0.160125696025446	0.179205668392451	0.199981241527835	0.246711635016579	0.171191233538743	0.238853306608418	0.402916410609469
0.324684451063486	0.144992747669056	0.168141149452077	0.206779116530211	0.225002646265024	0.045624715952327	0.321224731123619	0.191194437856333	0.270342988421373	0.219978976835416	0.160746033026577	0.457837927068637	0.287771059351122	0.0806478499549178	0.542508394305098	0.300447048026531	0.273524578403711	0.469325602472057	0.294349174179379	0.227888721524209	0.172300667121371	0.212010461916245	0.227505604493586	0.179428946328471	0.146161775542131	0.243038631630403	0.163110728557481	0.188279591368116	0.251453341352515	0.311015667346372	0.171191233538743	0.162001434358499	0.402916410609469
0.313492737700351	0.153882712556365	0.168141149452077	0.206779116530211	0.223680444086245	0.045624715952327	0.306130597939055	0.180107307840781	0.270009965806008	0.196008513384468	0.2180698751066	0.424794907412871	0.26125057779365	0.0562176655287233	0.537824374461946	0.319042682992102	0.298966033662636	0.431448108500464	0.304548708535904	0.146988206729175	0.181947082815413	0.210622852874204	0.227505604493586	0.191479632194806	0.141457170627482	0.149692505051155	0.204633979549725	0.180431081463559	0.274560182863877	0.29363988500781	0.116704985603866	0.232568193701986	0.428328007319055
0.336466502685589	0.129971467029007	0.14331876933856	0.24459906050085	0.223680444086245	0.045624715952327	0.306130597939055	0.136060361384632	0.297595133944265	0.160349343031047	0.189258766575051	0.477881439527466	0.266296074530311	0.0798239020236816	0.532326463804276	0.304548202468939	0.298966033662636	0.463520915574422	0.277087070961812	0.156226284319253	0.168933290812034	0.205614997861646	0.18287861202694	0.211643477055246	0.156651815489683	0.149692505051155	0.180812056095765	0.19304866290466	0.195709178379818	0.29363988500781	0.310917967906951	0.232568193701986	0.384975294220134
0.334688588161117	0.154229421432689	0.177527296045652	0.213569133349979	0.223680444086245	0.0708183331850508	0.357393642556984	0.194947653084604	0.325668205628495	0.240783538965537	0.168457651904197	0.457038445531071	0.282906643672874	0.0564971358604083	0.548847379621409	0.350351740940884	0.298966033662636	0.448537991822392	0.292399582266807	0.156226284319253	0.212761565665373	0.243848991580951	0.106302222253351	0.2023573474498	0.18046081802768	0.149692505051155	0.180089126537346	0.178561146097547	0.190607963017203	0.28776353979656	0.179381625658716	0.248430843966058	0.399856674303236
[truncated: 9,333 more rows]
