# Supplementary material for: The effect of human mobility restrictions on the COVID-19 transmission network in China
Source: PLoS One. 2021 Jul 19;16(7):e0254403. doi: 10.1371/journal.pone.0254403 (PMC8289089; doi:10.1371/journal.pone.0254403)
Supplement: S1 File — (ZIP) [file pone.0254403.s001.zip › DataSubmission/beta_ktPostMean.csv]

Var1	Anhui	Macao	Beijing	Chongqing	Fujian	Gansu	Guangdong	Guangxi	Guizhou	Hainan	Hebei	Heilongjiang	Henan	Hong Kong	Hubei	Hunan	Jiangsu	Jiangxi	Jilin	Liaoning	Neimeng	Ningxia	Qinghai	Shandong	Shanghai	Shanxi	Shaanxi	Sichuan	Tianjin	Xinjiang	Xizang	Yunnan	Zhejiang
01/16/2020	0.337609354132473	0.176359998611107	0.163336811457891	0.202935570570933	0.26781380711222	0.0653720945895601	0.329007953845066	0.171575471748094	0.316499422711673	0.213917863003822	0.172690346271022	0.4579999573504	0.284841770517534	0.075456559187774	0.544401594736435	0.337485374306758	0.262916895331703	0.440497934934474	0.313877969081906	0.17051697799896	0.18906996904886	0.205884320037253	0.225010414540828	0.193211385343554	0.171627900553148	0.21828603355357	0.189753149104827	0.172111723572552	0.210185359752315	0.259176617509048	0.175916075754109	0.220190893835471	0.408661983522079
01/17/2020	0.337609354132473	0.176359998611107	0.163336811457891	0.202935570570933	0.26781380711222	0.0653720945895601	0.329007953845066	0.171575471748094	0.316499422711673	0.213917863003822	0.172690346271022	0.4579999573504	0.284841770517534	0.075456559187774	0.544401594736435	0.337485374306758	0.262916895331703	0.440497934934474	0.313877969081906	0.17051697799896	0.18906996904886	0.205884320037253	0.225010414540828	0.193211385343554	0.171627900553148	0.21828603355357	0.189753149104827	0.172111723572552	0.210185359752315	0.259176617509048	0.175916075754109	0.220190893835471	0.408661983522079
01/18/2020	0.337609354132473	0.176359998611107	0.163336811457891	0.202935570570933	0.26781380711222	0.0653720945895601	0.329007953845066	0.171575471748094	0.316499422711673	0.213917863003822	0.172690346271022	0.4579999573504	0.284841770517534	0.075456559187774	0.544401594736435	0.337485374306758	0.262916895331703	0.440497934934474	0.313877969081906	0.17051697799896	0.18906996904886	0.205884320037253	0.225010414540828	0.193211385343554	0.171627900553148	0.21828603355357	0.189753149104827	0.172111723572552	0.210185359752315	0.259176617509048	0.175916075754109	0.220190893835471	0.408661983522079
01/19/2020	0.337609354132473	0.176359998611107	0.163336811457891	0.202935570570933	0.26781380711222	0.0653720945895601	0.329007953845066	0.171575471748094	0.316499422711673	0.213917863003822	0.172690346271022	0.4579999573504	0.284841770517534	0.075456559187774	0.544401594736435	0.337485374306758	0.262916895331703	0.440497934934474	0.313877969081906	0.17051697799896	0.18906996904886	0.205884320037253	0.225010414540828	0.193211385343554	0.171627900553148	0.21828603355357	0.189753149104827	0.172111723572552	0.210185359752315	0.259176617509048	0.175916075754109	0.220190893835471	0.408661983522079
01/20/2020	0.337609354132473	0.176359998611107	0.163336811457891	0.202935570570933	0.26781380711222	0.0653720945895601	0.329007953845066	0.171575471748094	0.316499422711673	0.213917863003822	0.172690346271022	0.4579999573504	0.284841770517534	0.075456559187774	0.544401594736435	0.337485374306758	0.262916895331703	0.440497934934474	0.313877969081906	0.17051697799896	0.18906996904886	0.205884320037253	0.225010414540828	0.193211385343554	0.171627900553148	0.21828603355357	0.189753149104827	0.172111723572552	0.210185359752315	0.259176617509048	0.175916075754109	0.220190893835471	0.408661983522079
01/21/2020	0.337609354132473	0.176359998611107	0.163336811457891	0.202935570570933	0.26781380711222	0.0653720945895601	0.329007953845066	0.171575471748094	0.316499422711673	0.213917863003822	0.172690346271022	0.4579999573504	0.284841770517534	0.075456559187774	0.544401594736435	0.337485374306758	0.262916895331703	0.440497934934474	0.313877969081906	0.17051697799896	0.18906996904886	0.205884320037253	0.225010414540828	0.193211385343554	0.171627900553148	0.21828603355357	0.189753149104827	0.172111723572552	0.210185359752315	0.259176617509048	0.175916075754109	0.220190893835471	0.408661983522079
01/22/2020	0.337609354132473	0.176359998611107	0.163336811457891	0.202935570570933	0.26781380711222	0.0653720945895601	0.329007953845066	0.171575471748094	0.316499422711673	0.213917863003822	0.172690346271022	0.4579999573504	0.284841770517534	0.075456559187774	0.544401594736435	0.337485374306758	0.262916895331703	0.440497934934474	0.313877969081906	0.17051697799896	0.18906996904886	0.205884320037253	0.225010414540828	0.193211385343554	0.171627900553148	0.21828603355357	0.189753149104827	0.172111723572552	0.210185359752315	0.259176617509048	0.175916075754109	0.220190893835471	0.408661983522079
01/23/2020	0.337609354132473	0.176359998611107	0.163336811457891	0.202935570570933	0.26781380711222	0.0653720945895601	0.329007953845066	0.171575471748094	0.316499422711673	0.213917863003822	0.172690346271022	0.4579999573504	0.284841770517534	0.075456559187774	0.544401594736435	0.337485374306758	0.262916895331703	0.440497934934474	0.313877969081906	0.17051697799896	0.18906996904886	0.205884320037253	0.225010414540828	0.193211385343554	0.171627900553148	0.21828603355357	0.189753149104827	0.172111723572552	0.210185359752315	0.259176617509048	0.175916075754109	0.220190893835471	0.408661983522079
01/24/2020	0.337609354132473	0.176359998611107	0.163336811457891	0.202935570570933	0.26781380711222	0.0653720945895601	0.329007953845066	0.171575471748094	0.316499422711673	0.213917863003822	0.172690346271022	0.4579999573504	0.284841770517534	0.075456559187774	0.544401594736435	0.337485374306758	0.262916895331703	0.440497934934474	0.313877969081906	0.17051697799896	0.18906996904886	0.205884320037253	0.225010414540828	0.193211385343554	0.171627900553148	0.21828603355357	0.189753149104827	0.172111723572552	0.210185359752315	0.259176617509048	0.175916075754109	0.220190893835471	0.408661983522079
01/25/2020	0.337609354132473	0.176359998611107	0.163336811457891	0.202935570570933	0.26781380711222	0.0653720945895601	0.329007953845066	0.171575471748094	0.316499422711673	0.213917863003822	0.172690346271022	0.4579999573504	0.284841770517534	0.075456559187774	0.544401594736435	0.337485374306758	0.262916895331703	0.440497934934474	0.313877969081906	0.17051697799896	0.18906996904886	0.205884320037253	0.225010414540828	0.193211385343554	0.171627900553148	0.21828603355357	0.189753149104827	0.172111723572552	0.210185359752315	0.259176617509048	0.175916075754109	0.220190893835471	0.408661983522079
01/26/2020	0.337609354132473	0.176359998611107	0.163336811457891	0.202935570570933	0.26781380711222	0.0653720945895601	0.329007953845066	0.171575471748094	0.316499422711673	0.213917863003822	0.172690346271022	0.4579999573504	0.284841770517534	0.075456559187774	0.544401594736435	0.337485374306758	0.262916895331703	0.440497934934474	0.313877969081906	0.17051697799896	0.18906996904886	0.205884320037253	0.225010414540828	0.193211385343554	0.171627900553148	0.21828603355357	0.189753149104827	0.172111723572552	0.210185359752315	0.259176617509048	0.175916075754109	0.220190893835471	0.408661983522079
01/27/2020	0.337609354132473	0.176359998611107	0.163336811457891	0.202935570570933	0.26781380711222	0.0653720945895601	0.329007953845066	0.171575471748094	0.316499422711673	0.213917863003822	0.172690346271022	0.4579999573504	0.284841770517534	0.075456559187774	0.544401594736435	0.337485374306758	0.262916895331703	0.440497934934474	0.313877969081906	0.17051697799896	0.18906996904886	0.205884320037253	0.225010414540828	0.193211385343554	0.171627900553148	0.21828603355357	0.189753149104827	0.172111723572552	0.210185359752315	0.259176617509048	0.175916075754109	0.220190893835471	0.408661983522079
01/28/2020	0.337609354132473	0.176359998611107	0.163336811457891	0.202935570570933	0.26781380711222	0.0653720945895601	0.279873471993681	0.171575471748094	0.316499422711673	0.213917863003822	0.172690346271022	0.4579999573504	0.284841770517534	0.075456559187774	0.544401594736435	0.286760014255543	0.262916895331703	0.440497934934474	0.313877969081906	0.17051697799896	0.18906996904886	0.205884320037253	0.225010414540828	0.193211385343554	0.171627900553148	0.21828603355357	0.189753149104827	0.172111723572552	0.210185359752315	0.259176617509048	0.175916075754109	0.220190893835471	0.337051552081033
01/29/2020	0.288042887567539	0.146948137756844	0.149310062740851	0.17715219956751	0.223500800909338	0.0653720945895601	0.238084340009197	0.151489756375646	0.275521287919973	0.213917863003822	0.158203947086041	0.4579999573504	0.284841770517534	0.0748608976972526	0.478691054259036	0.243669385204263	0.228727341287726	0.36734224077684	0.313877969081906	0.17051697799896	0.18906996904886	0.205884320037253	0.225010414540828	0.178230977234284	0.153265505453311	0.21828603355357	0.189753149104827	0.154452423803429	0.189223407802186	0.259176617509048	0.175916075754109	0.186707450370651	0.278002272705943
01/30/2020	0.245761866541319	0.122675520973728	0.136493435753108	0.154653970067482	0.186552151058331	0.0654545352706987	0.202541336204647	0.133771468289012	0.239898373620892	0.187569558259167	0.144946157476127	0.390284964758118	0.242167111929327	0.0742738496978443	0.420912017142134	0.207062797222414	0.198995570374449	0.306348639881478	0.267151375920763	0.147588214364515	0.165143848987966	0.186821175794595	0.184324190040956	0.164415477540142	0.136881267075369	0.18727805102189	0.162885934260176	0.138612177124893	0.170378568096536	0.226872122509694	0.175916075754109	0.158358810509433	0.229308555579298
01/31/2020	0.209694235494372	0.102606254636708	0.12478205414161	0.13502112666578	0.155738651592606	0.0655408442609595	0.172309905449081	0.118139688140672	0.208924446556767	0.164492218067221	0.132811666665275	0.332598933469074	0.205893166774222	0.0736952871397845	0.370107111193832	0.175963227038598	0.173138828872601	0.255493073010871	0.22746061020637	0.127785339933532	0.144294700147413	0.169572273195142	0.151272616120447	0.151674035823998	0.122260636297818	0.160722819245533	0.139848434121277	0.124402874563874	0.15343439627478	0.198646875268058	0.175916075754109	0.13435102567801	0.189152481682982
02/01/2020	0.178925870773918	0.0859813457909454	0.114080171755848	0.117887698975838	0.130037150776417	0.0656310342508744	0.146595466188459	0.104347051940966	0.181987238499044	0.144276628758205	0.121704283878755	0.28345395848999	0.175058814801117	0.0731250842802718	0.325434525125529	0.149541071879891	0.150650743448153	0.213088684047439	0.193734510747479	0.11067645053905	0.126120637305168	0.153960476097116	0.124374321012929	0.13992290755009	0.109212488814555	0.137974162207993	0.120091152017181	0.111655934786665	0.138196838617793	0.173979242647492	0.175916075754109	0.114013898585608	0.15603559320089
02/02/2020	0.152677288338536	0.0721841098813309	0.104300374256391	0.102934590578011	0.108595862570103	0.0657251186315055	0.124722424190516	0.0921757166689434	0.158555835675968	0.126565160141638	0.111536140623003	0.241583260417586	0.14884741889905	0.0725631176396859	0.286154059462108	0.127091875263101	0.131091284257302	0.177729584277796	0.165066745225617	0.0958901031721237	0.110273054501961	0.139826362993147	0.102444270158588	0.129084896695557	0.0975665508216048	0.118480638597613	0.103143944697102	0.100220269164543	0.124491889169283	0.152415114671223	0.175916075754109	0.0967815425327626	0.128722697515127
02/03/2020	0.130283790548289	0.0607125573635238	0.0953628508467861	0.0898835584798669	0.0907055424237374	0.0658231114977857	0.106116336012078	0.0814338140751352	0.138169774904479	0.111045214712941	0.1022269634222	0.205908266651186	0.126565080777856	0.0720092659587182	0.251614861233263	0.10801742283181	0.114078050344688	0.148244004912374	0.140690182504785	0.0831067434864892	0.0964494592869959	0.127026414997234	0.0845328031330709	0.119088842208282	0.0871711094371452	0.101771514365938	0.0886044899968601	0.0899604597005002	0.112163494745755	0.133559059660826	0.175916075754109	0.0821760182046215	0.106195566695874
02/04/2020	0.111178543693157	0.0511573099914831	0.0871947299429743	0.0784919680233856	0.0757755318591091	0.0659250276520775	0.0902887489734674	0.0719523332248272	0.12042961354094	0.0974435148484488	0.093703410729458	0.175510601527743	0.107622172791359	0.0714634101564277	0.221244639196069	0.0918096976682359	0.099278702689432	0.123655268902867	0.119955289798999	0.0720513640177076	0.0843872842019417	0.115431393176234	0.0698775401913209	0.109869144852182	0.0778909761616462	0.0874448324884969	0.076128440943291	0.0807551274673222	0.101071681321918	0.117066651405747	0.154748468454526	0.0697935571300694	0.0876147882088306
02/05/2020	0.0948781531377887	0.0431839066843358	0.0797294731423907	0.0685482230831682	0.0633138460020998	0.0660308826079397	0.0768243155944101	0.0635823796158842	0.104988772397968	0.0855211200239397	0.0858984682958498	0.149608252111564	0.0915176517434977	0.0709254332891741	0.194540180873656	0.07803726196598	0.0864043933783816	0.10314927558786	0.102311916387507	0.0624872142562742	0.0738585404275437	0.104924885036888	0.0578653757755689	0.101365331254691	0.0696056752347426	0.0751572634223133	0.0654210181677779	0.0724954715626743	0.0910908781442457	0.102637811304295	0.136540252967382	0.0592929598387511	0.0722883303436941
02/06/2020	0.0809703670414754	0.0365186003894615	0.0729063223541807	0.0598677843716199	0.0529106188839738	0.0661406925941175	0.0653698409008043	0.0561927650922363	0.0915464783670294	0.0750690800995806	0.0787508977945119	0.127535286086996	0.0778257351383232	0.0703952205104317	0.171059014267717	0.066333697640295	0.0752040594411078	0.0860474102112161	0.0872939277640413	0.0542104100214886	0.0646651974323629	0.0954020021736594	0.0480023915394905	0.0935216522231251	0.0622078318952505	0.0646154679595376	0.056229829227553	0.0650839606930914	0.0821084184782238	0.0900110296950024	0.120839226570158	0.0503858228415886	0.0596456392825812
02/07/2020	0.0691035942018412	0.0309369364060201	0.0666697954068628	0.0522896999543192	0.0442243379319189	0.0662544745587529	0.0556249723667174	0.0496678883743676	0.0798416572585106	0.0659046428919453	0.0722047339644155	0.10872459147427	0.0661845836746716	0.06987265903144	0.150412076071463	0.0563877941663097	0.0654594672753603	0.0717839722867353	0.074506239789029	0.0470453119750273	0.0566351886958626	0.0867682130340958	0.0398899977770761	0.086286712628504	0.0556017383457749	0.0555687449743596	0.0483387346923776	0.0584331613823322	0.0740231981692217	0.0789583489620317	0.107267589445627	0.0428283039743426	0.0492162933910963
02/08/2020	0.0589779680761371	0.0262545508820322	0.0609692258641799	0.0456735819005896	0.0369703957470908	0.066372246173811	0.0473342858822296	0.0439058709390538	0.0696476478559699	0.057867944842319	0.0662088259633821	0.0926931871855703	0.0562866875527059	0.0693576380827006	0.132257264888787	0.0479352191900944	0.0569809086785531	0.059887368257661	0.063613874274606	0.040840562179602	0.0496189575134073	0.0789382964943348	0.0332059815756625	0.0796131303690144	0.0497020777039398	0.0478027710986394	0.0415626074637579	0.0524646884840573	0.0667444752235292	0.0692810068524701	0.095508940299912	0.0364141821160157	0.0406124121379555
02/09/2020	0.0503377286540337	0.0223197446647491	0.0557583431574965	0.0398969715416417	0.0309115674403266	0.0664940258397319	0.0402805581995844	0.0388169172874703	0.0607676258368653	0.0508191227985911	0.0607164190064367	0.0790297208575012	0.047870699801096	0.0688500488762729	0.116293772630941	0.0407514475385538	0.0496034625874617	0.0499644400241699	0.0543327177217543	0.035465683848483	0.043486468857958	0.0718354034819613	0.0276894270072184	0.0734572221218631	0.0444327884238907	0.0411342686095038	0.0357428544493337	0.0471082651853042	0.0601907954222177	0.060805652133868	0.0852976698287422	0.0309690062772799	0.0335141585427514
02/10/2020	0.0429647276107369	0.0190074793476147	0.0509948894871616	0.0348530432472137	0.0258500882913213	0.066619832690307	0.0342790477963313	0.0343218724184988	0.0530306414323483	0.0446357929368416	0.0556847727171182	0.0673838277195065	0.0407144985795024	0.0683497845688696	0.102257100157557	0.0346457582523578	0.0431837479803732	0.0416874059326925	0.0464217155268773	0.0308081632698203	0.0381246235536618	0.0653902152582213	0.0231286959947181	0.0677787137733351	0.0397260536260341	0.0354064625867672	0.0307435890077299	0.0423008810347235	0.0542890305903221	0.0533810565454464	0.0764102886421767	0.0263451617639599	0.0276577905747936
02/11/2020	0.0366728909284576	0.0162145146294792	0.0466402702587685	0.0304486031057254	0.0216210616587498	0.0667496865977797	0.0291726328443811	0.0303509526379258	0.0462881878219565	0.0392108498155681	0.051074812939109	0.0574570729999413	0.034629293304171	0.0678567402257291	0.0899146745674571	0.0294561381058447	0.0375971032440088	0.0347829782728748	0.0396762764538935	0.0267709446850513	0.0334350198509461	0.0595401881954752	0.019351832554097	0.062540473583564	0.035521401507864	0.0304852093897749	0.0264483590108388	0.0379860377347438	0.0489735175789572	0.046875257212951	0.0686583196958652	0.0224177085735865	0.0228258128901782
02/12/2020	0.0313034976778658	0.0138554631869038	0.0426592351059387	0.026602344527957	0.018086972836294	0.0668836081781757	0.0248276777012993	0.0268426287415894	0.0404112285765351	0.034450544616779	0.0468508140464325	0.0489952418189852	0.0294546173699879	0.0673708127852485	0.0790619955147966	0.0250449545427969	0.0327351358513104	0.0290232941531178	0.0339226978422614	0.0232702789583489	0.0293320150869926	0.0542288759757215	0.0162188890050525	0.0577082662959971	0.0317649045490216	0.0262556962946839	0.0227573493680986	0.034113073514939	0.0441852872975406	0.0411730725263131	0.0618824591426977	0.0190808702299899	0.0188388593304807
02/13/2020	0.0267211545295847	0.0118595844298424	0.0390195868115966	0.0232433276992012	0.0151331225291433	0.0670216187968611	0.0211305186502959	0.0237426431615612	0.0352876222247902	0.0302728069024922	0.0429801090550667	0.0417817757640893	0.0250540739512861	0.0668919010243529	0.0695192466925577	0.0212952817116941	0.0285035936088824	0.0242183572729506	0.0290134519910895	0.0202338754529757	0.0257410466458984	0.0494053211068594	0.0136157790100827	0.0532505265428716	0.0284084665913698	0.0226196272166193	0.0195849897834622	0.0306365578682325	0.0398713742743049	0.0361739421113737	0.0559477680556784	0.0162450706139453	0.0155490017038934
02/14/2020	0.0228103633559496	0.0101681743149005	0.0356919156769586	0.0203096540745747	0.0126638251478954	0.0671637405743395	0.0179844760225776	0.0210031449030902	0.0308198904409761	0.0266057788053295	0.0394328250796003	0.0356321853183245	0.0213117214934601	0.0664199055245955	0.0611283163337267	0.0181077808919468	0.0248205151645892	0.0202097386184331	0.0248231993453688	0.0175993138505768	0.0225971770502894	0.0450235085183895	0.01144934553514	0.0491381500281816	0.0254091880893228	0.0194928222323525	0.0168579086787929	0.0275157492943269	0.0359841982409449	0.0317900481260546	0.0507397039754214	0.0138344326033025	0.0128342339889821
02/15/2020	0.0194725944425058	0.0087324368202537	0.0326493571036892	0.0177473108292064	0.0105992432841948	0.0673099963922728	0.0153073137769145	0.0185819280647594	0.0269232836187005	0.0233865345672825	0.0361816418976204	0.030389292804779	0.0181290025989451	0.0659547286389698	0.0537501773583143	0.015398051541442	0.0216146230466805	0.0168653261722744	0.0212454152829467	0.0153126788976711	0.0198438328498885	0.0410418747691822	0.00964339712488334	0.0453443010894207	0.0227288009042239	0.016803169469585	0.0145131828795397	0.0247141094665599	0.0324810101449631	0.0279446808187402	0.0461608382676392	0.0117846659931495	0.0105939252684666
02/16/2020	0.0166237907465186	0.00751174530003205	0.0298673703517422	0.0155091634110727	0.00887275145833328	0.0674604098997493	0.0130290794573957	0.0164417614588543	0.0235241038682113	0.0205599618189148	0.0332015715838734	0.0259191821922411	0.0154221345234576	0.0654962744594088	0.0472625837540192	0.0130943818706363	0.0188239273486784	0.014074948766004	0.0181895351056204	0.0133273863987092	0.0174317111332729	0.0374228670872141	0.00813551719782999	0.041844235349778	0.0203331649744871	0.0144888771356987	0.0124968400427229	0.022198867928926	0.0293233958031317	0.0245708162241112	0.0421281348373767	0.0100412836436659	0.00874507108345415
02/17/2020	0.0141922396479436	0.00647221995433426	0.0273235366150117	0.0135540771617376	0.00742874027035112	0.0676150055197843	0.0110902675166458	0.0145497983628539	0.0205582508891342	0.0180777840196954	0.0304697573576788	0.0221077505494113	0.0131198918212031	0.065044448784969	0.0415580450186199	0.0111358386029488	0.0163945123769711	0.0117467283833549	0.015578536815309	0.011603173332065	0.0153178310716489	0.034132547074025	0.00687449145265063	0.0386151362740624	0.0181918200441234	0.0124969812731435	0.0107625771031434	0.0199406320478611	0.0264768311320637	0.0216098781441328	0.0385706894010559	0.0085580944508968	0.00721920287071818
02/18/2020	0.0121167580194507	0.00558556203233979	0.0249973747206429	0.0118461514234806	0.00622078707035569	0.0677738084560675	0.0094402575458749	0.0128770567621012	0.017969960845694	0.0158977061173525	0.0279652899521894	0.0188577716217903	0.0111617221417415	0.0645991590906778	0.0365420450998678	0.00947064470670067	0.0142794822254176	0.00980403953110367	0.0133468938597864	0.0101052288590113	0.0134647109893145	0.0311402344532551	0.00581823031394179	0.0356359645352321	0.0162775863881473	0.010782071462975	0.00927066338265786	0.017913037496193	0.023910283536736	0.0190106602599549	0.0354278474899905	0.00729592984746724	0.00595983983769374
02/19/2020	0.0103451444369599	0.00482809688376982	0.022870172907057	0.0103540516874577	0.00521013171098646	0.0679368446999546	0.00803598622248913	0.0113979616108006	0.0157107124087452	0.0139826677810136	0.0256690399644128	0.0160863953494937	0.00949614506708515	0.0641603144970294	0.0321314763201796	0.00805480162738595	0.0124380444068733	0.00818297454109374	0.011438840641705	0.0088034463238011	0.0118396541142658	0.0284181867303327	0.00493208848360994	0.0328873191845871	0.0145662091449222	0.00930520233219682	0.00798700158663122	0.016092435041356	0.0215958546133581	0.0167283874221063	0.0326476346124223	0.00622156736248714	0.00492038797298058
02/20/2020	0.0088328591658174	0.00417998718176633	0.0209248352717859	0.00905042719775339	0.00436440628648656	0.068104141037702	0.00684081796371677	0.0100899416633904	0.0137382776161969	0.0123001905636724	0.0235635047817166	0.0137230184960007	0.00807939142363488	0.063727825740116	0.0282532623358634	0.00685091912022263	0.0108347134191663	0.00683023053376787	0.00980690251816466	0.0076717791885426	0.0104141284540407	0.0259413110655884	0.00418750354365272	0.0303513096980542	0.0130360414621845	0.00803296350667093	0.00688232381811502	0.0144576098526334	0.0195084598367511	0.0147238979389633	0.0301854442930411	0.00530682050907829	0.00406240765106071
02/21/2020	0.00754189836492602	0.00362458502642148	0.019145741604191	0.00791140304617581	0.00365657635637668	0.0682757250579558	0.00582358452492897	0.00893307432848433	0.0120158982161198	0.0108218070926092	0.0216326688051224	0.0117074712152505	0.0068742469119989	0.0633016051423813	0.0248431473130408	0.00582722135944731	0.00943861850802689	0.00570134782436461	0.00841064954300441	0.00668768628040084	0.00916322821768046	0.0236869050515994	0.00356089130225057	0.0280114380440884	0.0116677621937047	0.00693668471820201	0.00593150307335542	0.012989529938339	0.0176255413611068	0.0129629310851368	0.0280029396373755	0.00452776909725644	0.00335418510008987
02/22/2020	0.0064398339006776	0.00314789757282681	0.0175186194311896	0.00691613720353549	0.00306405829393628	0.0684516251594973	0.00495776824343184	0.00790977278825225	0.0105115707601071	0.00952256190524399	0.0198618758030928	0.00998847260084328	0.0058490693402749	0.0628815665839842	0.0218446312567367	0.00495670273344055	0.00822290195978741	0.00475924125854333	0.00721563954453421	0.00583165381105182	0.00806520590874415	0.0216344234324537	0.00303274806671006	0.0258524899860411	0.0104441243547494	0.00599175623108621	0.00511296352656609	0.011671120678384	0.0159268104725919	0.0114155061322968	0.0260671321063775	0.00386410813463357	0.00276955438101081
02/23/2020	0.00549899438123266	0.00273814560363374	0.0160304272071521	0.00604643416199421	0.00256798333670293	0.0686318705592362	0.00422080742092287	0.00700451032070289	0.00919742596436641	0.00838057487153098	0.0182377123327916	0.00852231525181496	0.00497695336875382	0.0624676254747513	0.0192080338514465	0.00421641075139117	0.00716419605393227	0.00397297571645174	0.00619252147574841	0.00508678341059759	0.00710106568446796	0.019765268112454	0.00258691995202656	0.0238604348938443	0.00934973096329198	0.00517704769228067	0.00440817533960657	0.0104870627349867	0.0143940165980547	0.010055381008377	0.0243496077088951	0.0032985968994922	0.00228692590315991
02/24/2020	0.00469576661758071	0.00238539831607827	0.0146692476730855	0.00528640793343057	0.00215258385220434	0.0688164913004732	0.00359350556113942	0.00620357737259565	0.00804918980093105	0.00737665929770458	0.01674790125984	0.00727174483763639	0.0042350205999577	0.0620596987267228	0.0168896713009833	0.00358683689627753	0.00624216836589855	0.00331674514942977	0.00531627448016874	0.00443843694408435	0.00625420984494102	0.0180625990785739	0.00221000723214864	0.0220223333969636	0.00837083526617347	0.00447441100870276	0.00380122180466581	0.00942361090828441	0.0130107401008254	0.00885958025444419	0.0228258761245296	0.00281659265257724	0.00188848522872309
02/25/2020	0.00400999978294507	0.00208127070177436	0.0134241904958732	0.00462218808112921	0.00180468143661743	0.0690055182614228	0.00305952891896776	0.00549486746694752	0.00704571546294759	0.00649398781190218	0.0153812044932272	0.00620500570649723	0.00360381618249004	0.0616577047272521	0.0148511325278559	0.00305139915250612	0.00543912646522589	0.00276902128339838	0.00456556191708394	0.0038739301856592	0.00551013141150788	0.016511164108317	0.00189087803603847	0.0203262522631683	0.00749516268032117	0.00386825498131683	0.00327842839756779	0.00846843175782067	0.0117622063864774	0.00780798330409271	0.0214748225938853	0.00240565588137764	0.0015595322863956
02/26/2020	0.00342449715489587	0.00181867241114133	0.0122853033764362	0.0040416632743193	0.00151325987765552	0.0691989831639972	0.00260497914605776	0.00486768850034019	0.00616857680217639	0.00571780000905993	0.0141273341300487	0.0052950278879835	0.0030667959295509	0.0612615633126801	0.013058642738857	0.00259600239264139	0.00473967423038472	0.00231184376382259	0.00392218279657377	0.00338226854505775	0.00485614669952421	0.015097145355716	0.00162027071547728	0.0187611859361154	0.00671175207332333	0.00334518123486198	0.00282804483043413	0.00761045803842892	0.0106351191022088	0.00688296528594719	0.020278245946855	0.00205521601589938	0.00128793636272799
02/27/2020	0.00292458255183223	0.00159159903010289	0.0112434908868898	0.00353425756267123	0.00126910885249362	0.0693969185828694	0.00221802979750459	0.00431259639941391	0.0054017150946251	0.00503514659709886	0.0129768712757867	0.00451873450657633	0.00260989035885301	0.06087119574254	0.0114825038112219	0.00220866489252655	0.00413041302295669	0.00193022821744423	0.00337060578106198	0.00295391900068547	0.00428116260772779	0.0138080211058754	0.00139046822864609	0.017316984209349	0.00601081426922677	0.00289367252199191	0.00243997248312008	0.00683975820274118	0.00961751044653238	0.00606908356984211	0.0192204690339277	0.00175628827858276	0.00106368656504135
02/28/2020	0.00249773047422772	0.00139495834805128	0.0102904403617004	0.00309073518433804	0.00106452659390022	0.069599357954807	0.00188861714685315	0.00382124846999699	0.00473113207836021	0.00443466545328027	0.0119211918705789	0.00385645174175143	0.0022211341043714	0.0604865246743085	0.0100966022266563	0.0018792010139131	0.00359968185073773	0.00161167262273607	0.00289757319502302	0.00258061321619073	0.00377547405260296	0.0126324411652348	0.00119503109979309	0.0159842855554361	0.00538360589801446	0.00250382579168847	0.00210553069543634	0.00614741940490195	0.00869860681424684	0.00535280416235485	0.0182880102020671	0.00150123378402888	0.000878521014863733
02/29/2020	0.00213325057973052	0.00122442553766011	0.00941855422705161	0.00270303025825657	0.000893071723468034	0.0698063355882786	0.00160817718710425	0.00338627409237376	0.0041446231490778	0.00390638558128644	0.0109523989108853	0.00329140612531995	0.00189035088644591	0.0601074741386681	0.00887797639981776	0.00159895159615979	0.0031373314195309	0.00134574564498867	0.00249176441414027	0.00225517752290398	0.00333058758649635	0.0115601145128696	0.00102857809428747	0.0147544556667906	0.00482231691405932	0.00216712352839086	0.001817256344251	0.00552544260333361	0.00786870818781982	0.00472226282562216	0.017469306413196	0.00128355622938131	0.000725620969370363
03/01/2020	0.0018220185012135	0.00107632225871606	0.00862088820662464	0.00236409817944537	0.000749356086793774	0.0700178866733544	0.00136942191141522	0.00300116069758961	0.00363154541386864	0.00344155546703815	0.0100632605096889	0.00280929622629056	0.00160888570159022	0.0597339695152888	0.00780643623200675	0.00136055487407711	0.00273452764228747	0.00112374331201852	0.00214350963543554	0.00197138605571595	0.00293906776602566	0.0105817079796352	0.000886605819419373	0.0136195307996292	0.00431997029280768	0.00187623781947509	0.00156873193464607	0.00496664850656637	0.00711907985275532	0.00416705646037025	0.0167544802184348	0.00109772954954948	0.000599358490520465
03/02/2020	0.00155624619342028	0.00094751558764949	0.00789109489123093	0.00206778594386933	0.000628871787200362	0.0702340472918781	0.0011661490009611	0.0026601532071272	0.00318261600897012	0.00303249277402837	0.00924715328731461	0.0023979276968931	0.00136937714629801	0.0593659375091071	0.00686422858620316	0.00115775182190408	0.0023835807551949	0.000938402673401876	0.00184454640757427	0.00172383384931106	0.00259440329384276	0.00968875484860943	0.000765340126938047	0.0125721655446076	0.0038703325785713	0.0016248624192483	0.00135443812242261	0.00446459323702158	0.00644185516332514	0.00367806087332553	0.0161351441385606	0.000939051783224213	0.000495088278290232
03/03/2020	0.00132928599697812	0.000835333400368691	0.00722337220464087	0.00180871898484402	0.000527846748277982	0.0704548544279412	0.00099307992629772	0.00235816533588936	0.00278973669798934	0.00267245270533812	0.00849801062957007	0.00204690229061298	0.00116556385360105	0.0590033061270952	0.00603574314050203	0.000985220742831014	0.00207779669489854	0.000783662975468229	0.00158781246520202	0.00150782714748366	0.00229089035180904	0.00887357238365791	0.00066161353486419	0.0116055846772824	0.00346783410185646	0.00140756876848533	0.001169627173504	0.00401349270482565	0.00582994821812382	0.00324727155231623	0.0156042371121376	0.000803521131274233	0.000408975930424998
03/04/2020	0.0011354634638406	0.000737493429299636	0.00661241633890385	0.00158220241268744	0.000443124079497032	0.0706803459786463	0.000845722215776078	0.00209070134980977	0.0024458412959163	0.00235551269673512	0.00781027539055533	0.00174735285678524	0.00099211992550746	0.0586460046555083	0.00530725374607182	0.000838436704140079	0.00181134782933606	0.000654466458987575	0.00136726939604429	0.00131928856107932	0.00202353088551781	0.00812918739447768	0.00057276396820709	0.0107135387687927	0.00310749781414643	0.00121968251756142	0.00101021436875883	0.0036081547886647	0.00527697542392788	0.00286766450953873	0.015155888599213	0.000687730810043955	0.000337856248128461
03/05/2020	0.000969934717490947	0.000652043701146592	0.00605337876980514	0.00138413481927529	0.000372061305293083	0.0709105607651689	0.000720252279846208	0.00185378703776007	0.002144762922288	0.00207647139963399	0.007178856654552	0.00149171750276993	0.000844515012835612	0.0582939636376045	0.0046666910040683	0.000713552080897179	0.00157916051539532	0.000546592199006245	0.00117775250262538	0.00115467503892828	0.00178794389609233	0.00744926903741018	0.000496550992306232	0.0098902632622698	0.002784875803261	0.0010571776035776	0.000872684792892193	0.003243918514661	0.00477718503280744	0.00253307463338632	0.0147853067043982	0.000588779826315647	0.000279116325875404
03/06/2020	0.000828564743073579	0.000577312459938402	0.00554182699717351	0.00121093304444506	0.000312446172840604	0.0711455385441277	0.000613415720237831	0.00164390880552341	0.00188111848366401	0.00183076016970505	0.0065990902051713	0.00127354712483971	0.000718895346829851	0.0579471148518208	0.00410344229322902	0.000607295033993232	0.00137681728735312	0.000456517500323458	0.00101484292544467	0.00101090689867793	0.00158028805153679	0.00682806813279454	0.000431086419602632	0.00913044074360866	0.00249599265492675	0.000916585360410277	0.000754013313952232	0.00291659950840633	0.00432539383269289	0.00223808931950321	0.0144886873363471	0.000504197243423837	0.000230599085940241
03/07/2020	0.00070782353286824	0.000511866006669621	0.00507370868582484	0.00105946650628389	0.000262426299249389	0.0713853200192569	0.000522442512276872	0.00145795992991027	0.00165020812939069	0.00161436550133357	0.00606670238073236	0.00108734136891473	0.000611982581684986	0.0576053912904031	0.00360817593472934	0.000516883226304993	0.00120047176739638	0.000381302274061874	0.000874758691190009	0.000885306407279294	0.00139719415200322	0.00626036235264775	0.000374776743453227	0.0084291661565455	0.00223729491741763	0.00079491650628968	0.000651595874724879	0.00262244107065351	0.00391693025682298	0.00197795543889578	0.0142631419738787	0.000431877881988081	0.000190523678777066
03/08/2020	0.000604697464684918	0.00045447315544012	0.00464531891127269	0.000926999876115056	0.000220450373455286	0.0716299468533985	0.000444974839114838	0.00129319312575078	0.00144792772259412	0.00142376104411593	0.0055777770229085	0.000928408814524953	0.000520987778482596	0.057268727138471	0.003172686580828	0.000439950486646958	0.00104677463917589	0.000318492581003792	0.000754261854854146	0.000775544609679713	0.00123570617579755	0.00574140669791482	0.000326275317291864	0.00778191473161445	0.00200560600731038	0.000689594165631332	0.000563190486575569	0.00235807029467013	0.00354758325377904	0.00174849795068935	0.0141066420810094	0.000370027714717642	0.000157419797499841
03/09/2020	0.000516613676348921	0.000404075227101873	0.00425327024019048	0.000811143034849627	0.000185219006872259	0.0718794616808081	0.000379005688714028	0.00114717867940504	0.00127069262662051	0.00125584800875977	0.00512872525127351	0.000792747798876136	0.000443538261595749	0.0569370577535182	0.00278975926550371	0.000374484475898254	0.000912809242254966	0.000266040161115003	0.000650579332602683	0.000679595283852634	0.00109322979978969	0.00526688874322019	0.000284442574950657	0.00718451241664213	0.00179808596666141	0.000598396348327926	0.000486866546744355	0.00212045870371776	0.00321355632807305	0.00154604868439255	0.0140179786194735	0.000317117481799146	0.000130073471826512
03/10/2020	0.000441375528277153	0.000359760683688117	0.00389446539919745	0.00070980738324442	0.000155643642599807	0.0721339081197895	0.000322826606804101	0.00101776749124352	0.00111537133106271	0.00110790291929509	0.00471625781971178	0.000676944828821393	0.000377615419002798	0.0566103196453373	0.00245304986450739	0.000318773702448158	0.000796035533795029	0.000222235297021758	0.000561335384866225	0.000595695054793234	0.00096748743256893	0.00483288817969033	0.000248312895071895	0.00663310861310041	0.00161219554623359	0.000519406537291172	0.000420961297344901	0.00190688694127554	0.00291142622236996	0.00136738400559365	0.0139967354607899	0.000271843279140107	0.000107482333281793
03/11/2020	0.000377107526582927	0.000320743657358652	0.00356607230705554	0.000621167697070537	0.000130812196183326	0.0723933307856512	0.0002749832391488	0.000903058447726236	0.000979227635683494	0.000977531799156164	0.00433735983193805	0.000578087980662379	0.000321501807213169	0.0562884504563513	0.00215697998415165	0.000271362482751737	0.000694241327602806	0.000185650799692191	0.000484494016474823	0.000522308833069249	0.000856478924182295	0.00443584023363854	0.000217066962735353	0.00612415103798761	0.00144566414666408	0.000450971229447563	0.000364042413172366	0.00171491309513808	0.00263810576713629	0.00120967024356664	0.0140432758113975	0.000233093062642094	8.88186951191194e-05
03/12/2020	0.000322208318318186	0.000286345751967239	0.00326550126499558	0.000543628821487597	0.000109960320379451	0.0726577753040063	0.00023423750066338	0.000801369612531217	0.000859870278954832	0.000862629992863322	0.00398926761277629	0.000493693072739925	0.00027373616733599	0.0559713889423565	0.00189664453723769	0.000231012653978768	0.000605499862994018	0.000155095271826965	0.000418309821230197	0.000458099857979004	0.000758447225186321	0.00407250258127603	0.000190008685530612	0.00565436254505142	0.00129646120044429	0.000391663441517912	0.000314875850001681	0.0015423442799741	0.00239081047249845	0.0010704159025238	0.0141587410429326	0.000199918173141126	7.33990804442433e-05
03/13/2020	0.000275310574447427	0.00025598059830533	0.00299038411779903	0.000475796588984472	9.24473693861737e-05	0.0729272883244065	0.000199535382582861	0.000711212786778411	0.000755209044023008	0.000761346924813074	0.00366944754954763	0.000421640723693529	0.000233075167744501	0.0556590749536588	0.0016677304747394	0.000196671025124232	0.000528132879624334	0.000129574110672684	0.000361286019308012	0.000401903723937293	0.000671848362257184	0.00373992541764809	0.000166545888036505	0.00522071975219789	0.00116277062297692	0.000340251333903677	0.000272398208868098	0.00138721114186401	0.00216702848096905	0.000947429803000294	0.0143450615731562	0.000171509123253904	6.06590712178497e-05
03/14/2020	0.000235246750129447	0.000229140729406589	0.00273855521460315	0.000416452423786831	7.77362906370917e-05	0.0732019175343235	0.00016997955657125	0.000631271041751142	0.000663416501666737	0.000672055183902357	0.00337557673406164	0.000360122688560224	0.000198460866352644	0.0553514494166016	0.00146644532670884	0.000167441705324596	0.000460678481943693	0.000108256967292944	0.000312138623371298	0.000352705853617518	0.000595325179665995	0.00343542437213962	0.000146174145057995	0.00482043333393514	0.00104296800139706	0.000295671227402517	0.000235692977867263	0.00124774498321291	0.00196449353899726	0.000838784408515731	0.0146049796780781	0.000147175002964818	5.013254809875e-05
03/15/2020	0.000201019860278967	0.000205386413118025	0.00250803401330383	0.000364531164123617	6.53767995909925e-05	0.0734817116734842	0.00014480606027029	0.000560378874507298	0.000582894659816606	0.000593323398959204	0.00310552525043148	0.000307596102769289	0.000168993036437085	0.0550484543154693	0.00128945436840083	0.000142562577562267	0.000401863170371952	9.04505922314932e-05	0.000269765828388267	0.000309621954541877	0.000527684367196119	0.00315655599355842	0.00012846322568732	0.00445092984876509	0.000935600225842131	0.000257004391296767	0.000203970103857624	0.00112235723768568	0.00178116068050305	0.000742783687323144	0.0149420843383861	0.000126325958634541	4.14345538136072e-05
