# Supplementary material for: The effect of human mobility restrictions on the COVID-19 transmission network in China
Source: PLoS One. 2021 Jul 19;16(7):e0254403. doi: 10.1371/journal.pone.0254403 (PMC8289089; doi:10.1371/journal.pone.0254403)
Supplement: S1 File — (ZIP) [file pone.0254403.s001.zip › DataSubmission/InternalPostMean.csv]

Var1	Anhui	Macao	Beijing	Chongqing	Fujian	Gansu	Guangdong	Guangxi	Guizhou	Hainan	Hebei	Heilongjiang	Henan	Hong Kong	Hubei	Hunan	Jiangsu	Jiangxi	Jilin	Liaoning	Neimeng	Ningxia	Qinghai	Shandong	Shanghai	Shanxi	Shaanxi	Sichuan	Tianjin	Xinjiang	Xizang	Yunnan	Zhejiang
01/16/2020	0	0	0	0	0	0	0	0	0	0	0	0	0	0	14.6988328468948	0	0	0	0	0	0	0	0	0	0	0	0	0	0	0	0	0	0
01/17/2020	0	0	0	0	0	0	0	0	0	0	0	0	0	0	15.2432330303563	0	0	0	0	0	0	0	0	0	0	0	0	0	0	0	0	0	0
01/18/2020	0	0	0	0	0	0	0	0	0	0	0	0	0	0	22.3204419367379	0	0	0	0	0	0	0	0	0	0	0	0	0	0	0	0	0	0
01/19/2020	0	0	0	0	0	0	0	0	0	0	0	0	0	0	51.1736449912341	0	0	0	0	0	0	0	0	0	0	0	0	0	0	0	0	0	0
01/20/2020	0	0	0	0	0	0	0.329007950899341	0	0	0	0	0	0	0	92.5479606247183	0	0	0	0	0	0	0	0	0	0	0	0	0	0	0	0	0	0
01/21/2020	0	0	0.816683869174099	0	0	0	4.60611077646895	0	0	0	0	0	0	0	130.111385916069	0	0	0	0	0	0	0	0	0	0.171627893456188	0	0	0	0	0	0	0	0
01/22/2020	0	0	1.63336736211745	1.01467768642836	0	0	8.55420480866208	0	0	0	0	0	0.284841767537746	0	184.006569876521	0.337485369387288	0	0.88099583174793	0	0	0	0	0	0.193211383412568	1.02976714782834	0	0	0.34422343885256	0.420370665502601	0	0	0	2.04330973701025
01/23/2020	0.337609348734871	0.176359719560477	2.28671388558601	1.82641959591717	0.267813800264514	0	10.5282515066204	0.343150929447019	0.949498188568121	1.06958873733737	0.172690343974462	0.457999945261819	1.42420877809297	0.0754565490321134	217.214602209547	1.34994141851553	0.262916892057235	1.32149371903112	0.313877957531361	0.34103394038603	0	0.205884289839638	0	1.15926824254577	2.74604459202871	0.218286027657693	0.759012517261491	0.860558566034366	0.840741223001138	0	0	0.220190889248637	4.08661911282027
01/24/2020	5.06413909752614	0.352718881019691	3.59340621016011	5.47925555242424	1.07125511888557	0.130744179220351	16.7793976838054	2.23048053914785	0.949498188568121	1.71134142516529	0.172690341677901	1.37399972698826	2.563575693295	0.150913077752906	268.931886190532	8.09964614974831	2.36625179275337	3.08348507755881	0.941633803290813	0.682067849548281	0.189069961571601	0.411768519284044	0	1.73890231168195	3.43255517227914	0.218286027657693	0.948765621840045	2.58167538713273	1.05092646124888	0.518353192611293	0	0.440381769323611	17.1637902613737
01/25/2020	13.1667566014103	0.352718881019691	5.88011546058344	11.5673058937811	2.67813738635153	0.261488338523164	25.0045870299709	3.94623399220361	1.26599754939444	3.63659699306393	1.20883229528976	3.66399878842557	9.11493360525856	0.377282542047353	358.211824740746	14.5118619990934	4.46958621865159	7.92895974101781	1.2555116915189	2.04620317395944	0.378139908188688	0.617652688333222	0	4.05743824064894	5.49208532331151	1.30971598906981	2.84629612341567	4.81912663469306	1.681482013986	0.77752975711183	0	1.10095435450654	24.9283536736585
01/26/2020	20.2565418165731	0.352718881019691	6.69679662089629	15.2201303469024	4.82064630936301	0.457604540132006	31.5847358557515	5.66198674280096	1.58249689253921	4.7061818021654	2.07228379698881	6.41199686430418	23.3570049020032	0.377282542047353	521.527431643685	23.2864674055769	7.88750381469546	15.8579133064301	1.2555116915189	2.72827064882235	1.32348941695633	0.823536796987171	0.225010376937565	7.53524109136579	6.52184943364115	1.96457382441604	4.17456688578238	7.57291182360161	2.10185224747234	1.03670630040897	0	2.42209927718343	42.0921069192286
01/27/2020	23.6326283410123	0.881793016789766	11.1068683853183	22.3228322124732	9.37347486048708	0.915208836274184	47.3770834227803	7.8924642684021	2.21549552578418	6.41751440035353	2.93573518385981	9.15999406980518	36.1748564162996	0.603651823539908	709.3381750517	33.7484882359912	12.0941701058575	21.1438789191463	1.88326739867183	3.7513716269383	2.07976875478913	1.44118876057764	0.900041056511085	12.1723096125522	8.75300374512902	2.83771743979307	6.64135415814897	11.8756990563071	2.94259239043284	1.29588282250271	0	4.18362532702739	51.8999544738731
01/28/2020	35.7865308905607	1.23450631679684	12.5768881306311	26.7873793228889	15.8009907827542	1.24206889842278	51.4966321659962	8.7503399236809	2.848494088303	8.34276060980786	5.52608865550459	13.2819882460987	47.5684920755071	0.603651823539908	1397.41463144313	41.0065965606334	18.1412499622049	31.7158019104381	2.51102301342038	4.60395556070479	2.45790833397841	2.26472386649835	1.35006113352745	12.1723096125522	10.6409007935368	4.36571831272029	8.72863439020133	15.4900383291307	4.83425613253448	2.59176511492032	0	9.68839044865303	57.9726896677492
01/29/2020	43.7824125128932	1.02862557116697	12.8406115651262	26.0412477609021	17.8800274988498	1.56892883608678	56.1877830022669	8.48341628459548	2.20416974923877	8.98450851443087	7.43558076662248	16.4879823626284	57.8227548063015	0.5988865367466	1603.03980485185	53.8507606504122	22.4152518085119	38.9381856967193	2.82490078614301	5.79757274012812	3.02511759060349	2.47060749199047	1.35006113352745	21.5659221657554	11.4948748830452	5.89371860785147	10.6261608349391	16.6808400707814	4.54135478649565	3.36929423593008	0	9.52206985274698	81.4542396949383
01/30/2020	48.6606939799597	0.858719135581084	14.877706362504	25.3631138093702	18.8417185987862	1.70181623188383	61.7749355300753	10.1666153566534	2.63888122528832	8.25301955484966	9.27654605966224	16.3919499157117	48.9176511915752	0.742737497330401	1824.09093490191	57.3561632379238	25.4713920851237	48.7092630194425	3.74011733600866	5.90352303440637	2.9725871657268	3.17595206945388	1.10594403130646	23.6757944558315	13.0036660629568	6.36744771530037	10.2617970025864	19.4056716053617	4.6002133606779	3.17620789620161	0.175916023576717	11.0851005715488	97.2260919622599
01/31/2020	49.0682651809065	0.718235827225184	15.7224432132776	27.6791439212789	18.6885808493438	1.90068238433182	66.1667708727461	10.0418556077608	2.92494102626028	7.73109332866398	10.7577332686187	18.9581096849401	71.444665785887	0.884342017397282	2030.20787384272	58.0675839027793	28.7409854569039	59.5295769058742	2.95698640926433	5.62254916580135	2.88589172034603	3.56100676871001	1.21017931102055	26.6945828162676	14.9157186803782	6.10746069781593	12.1667861703407	21.7704566336089	4.75645681356336	3.37699453122585	0.175916023576717	10.7480641426365	99.8715622724353
02/01/2020	52.6039562241782	0.601862754261387	17.1119027857194	27.8212797475933	18.7252807665124	2.29708313682721	76.2292875123308	10.2259901567222	4.91365145913879	7.93516572376497	11.5618922076583	22.1093620772692	72.9992035063386	0.95062443236773	2192.51207394508	57.7225264346245	29.6781217952969	59.0252002507963	3.09975023278231	6.5299016139943	2.77465149690439	4.00295711322602	1.11936720551732	27.9845250141006	15.6172870942786	6.34680340451904	12.1291744134666	22.6660982464673	4.42228974614966	3.13162406185185	0.175916023576717	10.2612314211095	91.1238215407379
02/02/2020	51.1466135678429	0.505283172616493	18.0438126274286	26.5568961215834	17.2666719514588	2.629000740241	73.8352758303585	10.0471302871505	5.70800402555317	7.72042222911447	11.1535986361047	22.4671868832031	72.4883191526017	1.01588173277376	2450.53270545057	57.8264129673153	30.1509067583171	57.4062421344765	3.63146532133249	6.04106765027304	2.86709635560654	3.91512208497611	0.921997044685445	28.3986134132289	16.1959288958896	6.51642526641629	11.9646613985353	22.7499377993365	5.1041540141718	3.20071465864215	0.175916023576717	9.38779026533728	82.1241214127677
02/03/2020	52.2434592240603	0.485694310801108	18.9770219788525	26.155858111873	16.2362177830262	3.15950321507826	70.9913946670999	10.1792002954861	6.07946228418749	7.21788437894241	11.1427222682075	23.473469289306	69.6103822594573	1.08013680875024	2649.50586936825	54.5483842575354	30.1165036432819	55.2945460719812	4.22070066023129	5.7343561127728	3.1828278767788	3.9378009602244	1.09892405327651	28.5812518609021	15.8650153024008	6.51336530833845	11.3413368700694	21.6804044563392	5.271667999873	3.20541428501307	0.175916023576717	8.71063815129775	73.0616148101109
02/04/2020	51.8088037716935	0.409253299444772	17.7875380745675	25.5880986993697	14.6246051050222	3.42809425716151	70.1538573433479	9.49768096046917	6.50318895860873	7.21075856504133	11.4317969533985	26.5019924075987	70.2767825829607	1.07194898824584	2811.81749376568	52.4228842179391	29.7834965583631	56.5098759241794	4.91815928034847	5.25974066438036	2.86916369146413	3.92464779617504	1.04816047536779	28.895507123502	15.3443903259654	6.29601535510852	10.7340704319666	21.5615457938742	5.96320621638565	3.39492886351336	0.154748422555529	7.81685934691119	68.4261468315596
02/05/2020	48.3874480861263	0.431832233946732	18.1781080040309	23.9915900282965	12.5360757986483	3.49962918106434	64.3782749949712	8.90150581295928	6.19432649780401	7.18370501919842	11.1667808303974	27.5277803384182	65.9836995374232	1.20572944489543	3049.33356503901	48.8508552941279	28.3405206669493	53.740135426229	5.42252079303653	4.93648077392621	3.02819512769432	3.56742830085436	0.98370859345664	28.8890333681722	15.3131010123534	5.78709662248249	10.6635800866038	20.0811728156465	5.92088159871446	3.28440566254289	0.136540212469012	6.93725867072645	60.1429393030455
02/06/2020	45.9907339208102	0.365180225635058	17.6431073040214	22.2705315957794	10.7937069155946	3.70387003942716	58.5055131154759	8.65365606331964	5.76741702113005	7.05641730557115	11.7338592722155	27.6749912651456	61.8709086253014	1.40790043093641	3160.63031253748	43.4481216477748	26.0956873983531	48.4440630829195	4.97574307934739	4.60787546498429	2.71593335135558	3.72065625589235	0.720033707136659	30.394432779998	14.805308487567	5.42768611446937	9.39033912507876	19.0695267497373	5.41913160203161	3.24039229723925	0.120839190728774	6.19743968468682	52.0697649711285
02/07/2020	43.6039043469272	0.278428022077795	17.5339162857817	20.1312630620203	9.24283368973458	3.8427497188736	52.8432421035542	7.69849559166251	5.66874547277489	6.65628912123363	11.1195037438067	28.9205298863999	55.793070564994	1.60706596664537	3108.90530074485	38.3996556989256	24.2198798206169	44.218294559993	4.47036369435847	4.18702366124054	2.83175383533211	3.64424196331777	0.598348166746488	30.0276622557582	13.5110721275819	4.66776247455072	8.36256098334373	17.8804732935175	5.69975733669782	3.07937069696872	0.107267557629642	5.48200749213231	44.6875996930034
02/08/2020	40.4584119625514	0.23628721915731	17.0101671703691	17.9494668502802	8.09646719104998	4.0486960687751	46.2451521997926	7.28834727245315	5.71109292618579	6.30752286390044	11.189262571174	24.4708199206618	49.4754911319322	1.73393488444105	3059.00699107617	32.7873061396186	22.564316466188	38.5069962728483	4.07127761590761	3.75732320634729	2.33208620724579	3.07857369526737	0.498088225320317	29.377125610445	12.4253750465594	4.25443467692476	7.27342141274358	16.3689112346245	5.20604198157744	2.90979728869562	0.0955089119715891	4.5881737569544	37.4033386424281
02/09/2020	36.1923761410405	0.200874523538088	16.0024041553358	16.1580370710369	6.9859695853246	4.38859250138033	40.0384733503437	6.83175017142583	5.34753673384241	5.64084463655257	10.5646279648561	22.7603751771611	42.8916835111084	1.72124519868585	2882.06809419603	27.6291439263226	20.684523335369	33.3257486620843	3.91194444724865	3.33376619322087	2.13083242349036	2.29871773915843	0.415340155710689	28.2074506633456	11.1080629806235	3.86660923904466	6.36219574538024	15.3101150007879	4.99580778174738	2.73624930929331	0.0852976445291214	3.80917666313162	30.2291965490684
02/10/2020	32.3949747376707	0.171064607367232	14.8392824581304	14.463790893682	5.84208096653846	4.33027543661049	34.5186454019213	6.55544945076021	5.35607847700428	5.08840564180415	10.0789146417183	20.8214208572717	36.5612093249325	2.39223086896446	2755.97837138162	23.9745575197905	18.1370630151734	27.8884087588164	3.11024578384062	2.9575763627023	2.02060041356226	2.35403083084017	0.346929396311707	26.7724691258711	9.93139225693612	3.32819678571554	5.77976338901023	13.8746212939035	4.66882934101625	2.61566652797769	0.0764102659785877	3.24044537912225	24.6702729604707
02/11/2020	28.1643929830872	0.145928322636331	13.5721048095354	12.727313188078	4.92956840430212	4.20521648225017	29.0264637932587	5.58455070638785	4.95281977195888	4.70522980442355	10.0106315182294	18.6733712900418	31.1660037021374	2.7821106225649	2564.06636133512	20.5601110666273	16.2042475633164	23.5128843059983	2.65830259863171	2.43614994411795	1.77205198742993	2.32204928867399	0.290276615121378	25.8916303029795	8.98680235329063	2.92657045773879	4.94581566843668	12.6872728763585	4.16272359317247	2.57813334643445	0.0686582993315412	2.91429306902901	19.7895890137656
02/12/2020	24.2911693290494	0.124697195594023	12.4989532001382	11.2526053226535	4.08762743240631	4.01300334683922	24.2563763738568	5.10007628337731	4.56645211944411	4.20290061299576	9.41698218953907	16.7562055231428	26.3910238068784	3.23377768715738	2343.57407393603	17.0553788520922	14.6979765980969	20.0547300517767	2.17104603073591	2.25721106575379	1.6132570017513	1.95222292738854	0.210844922816537	24.0065195356589	8.0046546592951	2.46802718569636	4.27835725204739	11.9395130266028	4.15338872729414	2.30568649688479	0.0618824407881196	2.55682840848893	16.0503872488993
02/13/2020	20.7620350018475	0.0948751742255204	11.5105840271071	9.59933122176946	3.40492827906065	3.61915542331911	20.1794210927513	4.43985409409651	4.02277376389128	3.81430898160192	8.93983117793742	14.8323757561507	22.5734445727749	3.21078964209457	2972.28199073632	13.9269177226323	12.5129887639627	16.9767481609433	1.76981510066502	1.90197924256305	1.41575415014787	1.97619429345637	0.122541642469434	21.6196044443949	7.24406522098319	2.10361817199555	3.7015413544421	10.9371917431523	3.94723765683549	2.13425708450182	0	2.14434239730064	12.7188259543206
02/14/2020	17.3812373274783	0.0711760939824645	10.3504781637288	8.06279274996383	2.81134898352982	3.29101200768532	16.6714210474905	3.96957602172332	3.42099446070539	3.27245529441715	8.32029477793144	13.183763112247	18.32785347159	3.38739101849669	2858.65179664348	11.4801677467419	11.3180713253766	14.3890537119816	1.48938724716156	1.63673184235534	1.33323001876727	1.93599184097094	0.0801451776587889	19.9499854308095	6.47925776220244	1.7543480304172	3.11869448488906	9.82306771482117	3.41847270345306	1.84381788887109	0	1.86764209878901	10.113169896669
02/15/2020	14.5263348199135	0.0611260905414948	8.94576930080608	6.74385931570829	2.32121736408218	2.96162968981199	13.8682656073065	3.58629486402468	2.93462619228132	2.80633503877644	7.30866337920974	11.1223563993599	15.2825554212682	3.56152850301861	2587.02781183598	9.39267438590437	9.59682044059047	11.8392251089778	1.31721148193197	1.36282470982373	1.23031432807965	1.76478249570625	0.0675035768145829	17.6388396919098	5.34119621018367	1.49547695291003	2.62687034853718	8.7487452217291	2.76086458204132	1.76050985057132	0	1.56735509189824	7.9770618675779
02/16/2020	12.0354393903118	0.0525813851031183	8.0939156717763	5.50565475938368	1.86326413300196	2.63094696810883	11.4393969760225	3.10747783945282	2.49354498008844	2.44659264244462	6.54068350710103	9.43447150452706	12.6614093913085	3.53677216391251	2315.07599391639	7.47678262275774	8.03775521243819	9.64114695693114	1.09136853192619	1.15947943195209	1.09819476122194	1.38463186593953	0.0406774636260111	15.5241279983265	4.12757650641676	1.18808381759411	2.23692083676766	7.79175749902661	2.40449961348386	1.44967394695494	0	1.27523853329508	6.38377019543798
02/17/2020	9.94860522977118	0.0323605877289536	7.18596399991256	4.59474910679889	1.5303091483913	2.29890230782617	9.37116513002445	2.69169958294944	2.01470037072584	1.9162115734543	5.75876108867745	8.09133910067881	10.3908188798465	3.51237328865302	2069.50173914774	5.96872196279441	6.55775382321941	7.6822057880589	0.90355217600629	0.916648154499487	0.980338397137075	1.26289127538609	0.0343723538667107	14.0558336055947	3.45639849955619	0.987258080689183	1.8511518712736	7.09882268263312	2.01222313915877	1.33980833452732	0	1.10399025159605	5.06055645659686
02/18/2020	8.27561579855325	0.0279273682659685	6.524198484318	3.8262374987195	1.2503688656663	2.10098078068228	7.49547536876695	2.34361272052661	1.41962111726992	1.58974262039736	4.89390608658109	6.93957496718603	8.18143474480551	3.68212233342785	1837.58381232343	4.75419385553469	5.22624955274298	6.09798949410268	0.720729907919755	0.778100467129619	0.875203687608705	1.08989701567715	0.029091064059978	12.4012483583526	2.78342894449395	0.830216587513132	1.492567464912	6.12622133707454	1.81716695876877	1.19766787305085	0	0.91198796330521	3.92149336721617
02/19/2020	6.40354346011082	0.0241401024491589	5.58022115893445	3.06474350146649	1.02638825762398	1.83428844972958	6.06709729604769	1.8920521767678	1.17829862528436	1.11859372688095	4.26104329409537	5.63016852746744	6.55225366058945	3.65710740916361	1625.21274824304	3.72126367285024	4.16671213103192	4.66420133668089	0.606256546110627	0.572222426229261	0.781414853804934	0.824118832911434	0.0147962209418593	10.721207764471	2.25773132845174	0.651361858536364	1.20602969288687	5.37484002647154	1.66286713364757	1.02042846042648	0	0.715477683148838	3.09485986060325
02/20/2020	4.91982491988316	0.0167196841709146	4.98002017213177	2.54312332425063	0.785587246147294	1.6344937201725	4.84324135777405	1.57402300516811	1.00289017596665	0.983997387921187	3.53451128682317	4.67949051479401	5.10610780756429	3.69618155727356	1413.73651405272	2.93215021393667	3.31539625129777	3.42187634925788	0.490343483863858	0.475648992340027	0.666502244161645	0.752290186648192	0.00837498189426287	9.22674779924415	1.89019998392042	0.506074910272494	1.05298890021623	4.61194865563371	1.42410567657718	0.809811869088736	0	0.589054965939682	2.29927497189672
02/21/2020	3.63513759083098	0.0144981107015703	4.26942248939675	2.07274904479136	0.577734736065485	1.22895879178999	3.8668139742749	1.33102137212111	0.817077746466053	0.811620802991173	2.87713316627794	3.8165873629856	3.65017672893113	3.86136257383893	1219.8843881049	2.15021299309383	2.63335386879287	2.53134728137867	0.386888583379825	0.394572397742437	0.540628861296331	0.639539776307675	0.00712176118131074	13.2773223756511	1.55179093939691	0.38845295926183	0.794816334674312	3.89683433863296	1.21615212073902	0.687033211653984	0	0.421080999779679	1.90178210474925
02/22/2020	2.68536827525338	0.0125913910572836	3.80147053981749	1.72900185770426	0.435093018132472	0.889868043021051	3.04403320751665	1.17064040559999	0.567622506151262	0.647522458590117	2.36355350796623	2.8366903543098	2.62619724237791	3.77285946518822	1039.71211974412	1.68029741443823	2.00637231055112	1.85130743895719	0.317487076770362	0.314908433631585	0.427454645300056	0.497586557143613	0	11.7110901810191	1.25327761308346	0.323553682907586	0.649342219983167	3.27956413175741	1.08301386010661	0.570773532186257	0	0.293671153781241	1.44567628513955
02/23/2020	1.99610339778792	0.0109524091141802	3.30220730513246	1.44507060184855	0.326131440467281	0.892211225096797	2.51557099691571	1.00163987023925	0.487461588131474	0.50282536722762	1.84200132724293	2.1561184419524	1.94596289294812	3.49815454005786	887.294782220193	1.29863527827225	1.57611074555874	1.27927232957998	0.235315028064055	0.26451200476298	0.347951186488927	0.454596432477287	0	10.4746519849447	0.981708151811134	0.264028490961357	0.458447306833495	2.80002800964803	0.964390749529436	0.492712137660221	0	0.214408021316052	1.11370895491387
02/24/2020	1.5730569435456	0.00954144228973608	2.88978867293222	1.23699612355346	0.254002991634157	0.756978780812598	2.03749311684909	0.880903460646463	0.338064592934304	0.420461949601741	1.40681788734116	1.77428326125441	1.36365850148401	3.72354483813063	760.118395899355	1.04375407852328	1.27339233933407	0.955203300599407	0.202017738868381	0.208605958620335	0.28143860825377	0.252873753705078	0	9.38144323794563	0.694769702637726	0.196873382467134	0.345908974615255	2.45954683408455	0.66354199135754	0.407539424740281	0	0.160545199279062	0.851688515240519
02/25/2020	1.16689148582455	0.00832495108110363	2.42973370565291	1.02148426464811	0.189490126387761	0.621047511962803	1.63682823098863	0.664875533623502	0.288873155889993	0.305211888301843	0.984393016196359	1.46436279411512	0.947791053818257	3.76107898557381	643.371764110354	0.796403383844459	0.940961483675541	0.695010297591863	0.146097481348075	0.143335019891081	0.225914717791379	0.214642898144407	0	8.25239614908859	0.532149178585776	0.150861402328034	0.226210114439372	2.10015769373645	0.529294697708092	0.343550197346515	0	0.115471063765601	0.658108466555342
02/26/2020	0.876657409853003	0.00545593090403741	1.97789739575358	0.800234207626437	0.133165868183838	0.622788690051501	1.29986891705815	0.545178299640143	0.246742065816428	0.222990153621392	0.819381979748178	1.18077625927726	0.702286930003185	3.98195606079696	543.422188473262	0.604859599343491	0.796259013080853	0.494724568225515	0.113742911831109	0.10823229368347	0.194245291834481	0.150969881376107	0	7.37309036438703	0.436257823365576	0.117080922627339	0.164025552397073	1.79605660932941	0.436036102182241	0.302849531078901	0	0.0883739683602447	0.517739279364144
02/27/2020	0.640473451616822	0.00477472153972178	1.76519472776161	0.657359485632969	0.0888369473161946	0.555173424575499	1.03580742327396	0.392444247854125	0.172854178089094	0.171191877582842	0.648840828463018	0.926328837804773	0.495872569691392	3.95657926389464	455.979590366334	0.485899072969886	0.565862137159471	0.345503869093158	0.0910060446329556	0.0827095029483154	0.158402546651781	0.0966551270100172	0	6.38991889324525	0.372665291440793	0.0839162016834214	0.121997844853944	1.51157684000136	0.346227373827018	0.24276258809002	0	0.0491758935556241	0.356327333393603
02/28/2020	0.424607459891608	0.00278987255185104	1.50237591552167	0.522324376662083	0.067064667839853	0.487193817195926	0.796986816926494	0.320983215631482	0.151395609081576	0.137472134264952	0.453003375325638	0.72114733919345	0.330944577728977	3.93157489238433	371.432480899982	0.362680418998626	0.449956695231898	0.232076162933467	0.0695415186842333	0.0696763638626395	0.120814811337263	0.0505292310445684	0	5.75429932247282	0.31224479081926	0.0650992367262265	0.0989593105497957	1.28480232958099	0.26965445566114	0.160583625646068	0	0.0330270235377113	0.239831077420173
02/29/2020	0.302916787726117	0.00244881232767665	1.24322561831061	0.40004091931711	0.0482255080747286	0.488642655608929	0.59501837246629	0.264128016654413	0.132627399885592	0.105470496660319	0.383332340764217	0.56611468121387	0.170129315898696	3.72661624903896	307.852542827538	0.276614521331683	0.351378357582531	0.165523365910207	0.0473433618424963	0.0563792819254684	0.096586753524648	0.0577999536873042	0	5.00172267976516	0.265223734266347	0.0455094306115021	0.0799587683836531	1.02220025734182	0.220321904625506	0.0991672110456788	0	0.0205368252315936	0.166163627202626
03/01/2020	0.211350800860268	0.00215261045660114	1.112073419809	0.312055063303642	0.0389662215992161	0.49012350807221	0.456011988688545	0.213081310311521	0.116208979316975	0.0516223951839582	0.291833320614587	0.384868706940895	0.104576179026203	3.58399234539564	257.000656778473	0.219046084205691	0.278919627545551	0.115743219732493	0.0364395390930748	0.0394276110137907	0.0705374171652062	0.0423263787205283	0	4.34459749881416	0.203035774371041	0.0356483905093903	0.0580427108146657	0.854258007188838	0.170856423940956	0.0458374785638907	0	0.0164658835604149	0.113276317723314
03/02/2020	0.149397269894204	0.00189500119062849	0.978477104456744	0.248129624773378	0.0301856173271578	0.351169019398423	0.360335685857317	0.164928648028504	0.0954780908875919	0.0363892529114143	0.166448055260971	0.280553986081944	0.0616211516013844	3.56190926915848	209.415766691558	0.159767380564669	0.226438392214188	0.0788242300060124	0.0258235613284394	0.0310289226401788	0.0622654943679768	0.0484432484448841	0	3.7339048800262	0.17029226036118	0.0276225618979768	0.0474050314692891	0.700936595857141	0.141719575594435	0.0331024449505948	0	0.00845143541564455	0.0826779623096052
03/03/2020	0.0890607521355112	0.00167064036613612	0.852341663816536	0.182677165724065	0.0211137101329731	0.281818441001959	0.260183795803533	0.113191352205228	0.0836917596255256	0.0320688504919853	0.127469620373096	0.223109523009942	0.0314698052839622	3.65815574428125	170.110571158454	0.120195146996986	0.157911307822186	0.050153415860995	0.0142902632803502	0.0316642795012114	0.0481085546943133	0.0443673803591905	0	2.95940167334288	0.149114782234949	0.0197058919688086	0.032749351660669	0.585966137604793	0.0874484593612961	0.0194835687431116	0	0.00321407287525405	0.056437456242365
03/04/2020	0.0488241561517768	0.000737481760099808	0.760413270855567	0.12657380136135	0.0150661046757773	0.212040303059108	0.180982366610962	0.0836276225846198	0.0733749396376881	0.0188437596052212	0.0937229083314321	0.165996418317281	0.0158737075794331	3.57735813585298	137.327561457373	0.0846808505019411	0.119548017234708	0.0327226609925419	0.0109381177341451	0.0237471261555688	0.0303528732538085	0.0487745878183207	0	2.5819432834041	0.127405629659229	0.0109771032247206	0.0262654058086606	0.487097739877558	0.0474923639433368	0.0143382779726583	0	0.00206318495183829	0.0395283250429306
03/05/2020	0.0271577422344296	0.000652033383999424	0.684018628956246	0.0941193892938751	0.00930146223463698	0.141820630016726	0.132524817641345	0.0685897665647714	0.0643426252646845	0.0103821685869213	0.078967089247365	0.132761172236069	0.0092895415268664	3.43929571306267	112.268771080025	0.0577968608797541	0.080536553366171	0.0180371776875561	0.00706649083165563	0.0207840912345085	0.0196673245222171	0.0446951225523822	0	1.74067314744493	0.10303896456746	0.00951456425278288	0.0191989428039564	0.382779899549254	0.0238857165091192	0.0101322670342145	0	0.00176633307663325	0.0267945860984234
03/06/2020	0.0115997228015187	0.000577303325247583	0.642839434159107	0.0702327895061357	0.00531154473810764	0.924888408179387	0.0828101205504337	0.0542487107307758	0.056433324361905	0.0073229077857557	0.0527924983813021	0.112070724157413	0.00646997202666782	3.2449930098989	93.0209694682937	0.0412954495102889	0.0592026780954083	0.011869214902388	0.00405935780918278	0.0181962721141155	0.0142225502786521	0.0409679581256427	0	1.36955573627895	0.0823666029864628	0.00641607447424148	0.0150801699494126	0.314990701845362	0.0216267802416016	0.00671424708516621	0	0.00151258624769758	0.0168333681509448
03/07/2020	0.00353906164773815	0	0.583465048140208	0.0529723243846871	0.00288666744413321	2.14154989479937	0.0585128530722521	0.0451965246730123	0.0478558405852571	0.00645734482014409	0.0424667370728189	0.0717636192511865	0.00428382106772752	3.11064633238017	76.5461882992383	0.0284281555889305	0.0360138699968388	0.00686330209325148	0.001749511394917	0.015935469737413	0.0125747100704709	0.0250411739432616	0	1.07049599218814	0.0738296881612636	0.00556439555490553	0.0117286508243658	0.230773315932459	0.0195844802028702	0.00395589857963981	0	0.000863752633187645	0.012383770511423
03/08/2020	0.00181406368088296	0	0.520265459712361	0.0407872238610408	0	2.22051820421345	0.0422720980087886	0.0349160342747793	0.0390938890762121	0.00569494082706198	0.027888767172633	0.0547754246386557	0.00208392338352168	2.97793012356315	62.4619146902553	0.0215572539481737	0.0219820946702652	0.00509577821198605	0.00150851854701028	0.0124086782519063	0.00741421506365267	0.0229653741593223	0	0.894913414593069	0.0521450187452791	0.00482714181875278	0.0101373640025552	0.186286343823494	0.0177377613197591	0.00174849251495184	0	0.000740052747013774	0.00897273383519613
03/09/2020	0	0	0.446584569675034	0.0348784914579561	0	2.51576927797078	0.0318360924735376	0.0229434552302596	0.0266844363337908	0.00376747565570852	0.0256435178096428	0.0372586735181846	0.00133059707876163	2.96068157614684	51.0023561971857	0.0131067621594581	0.0118664268936855	0.00292638257356623	0.00130115421218337	0.0101939000916114	0.0043729062287823	0.0210673232201968	0	0.754368088925733	0.0449515134536667	0.00418875939090662	0.00827667842460083	0.150551590514742	0.0128541130245197	0	0	0.000634232664736015	0.00572310862378182
03/10/2020	0	0	0.393333231638042	0.0198742312007027	0	2.45254129381293	0.0242117022089384	0.0162841958550136	0.0167305017351245	0.00332364844170489	0.0235811893734444	0.0230158319753261	0.00113283118261942	2.94369105901225	42.0239556809712	0.00828799327449205	0.00716426350179024	0.00155561561012267	0.00056133346377936	0.00833970690603402	0.00386993825174097	0.0193313400628918	0	0.325019859808199	0.0386921459179058	0.00311642802852191	0.00715629634162569	0.12585372102474	0.00873420236903115	0	0	0.000543684587621715	0.00386928007186518
03/11/2020	0	0	0.360166085277006	0.0142865870828565	0	2.53375451520523	0.0173237342060796	0.0117396992591416	0.0107714600640385	0.00293254217892084	0.0216867074463611	0.0196547412908981	0.000321497529101053	2.9269521505229	33.7632182654765	0.00515581066295182	0.00277694348702547	0.000371294088361352	0.000484492358366111	0.0067899954027709	0.00342590553522966	0.0177431657495163	0	0.195971346648467	0.031804158815803	0.000901939218835518	0.00618868149165624	0.089174901983265	0.00527616544405512	0	0	0.000466184435535499	0.00186515214158286
03/12/2020	0	0	0.303685531780412	0.00869789679417829	0	2.68832468333147	0.0140540794107131	0.00721228930692055	0.00601906740554905	0.00172522867699894	0.0199462537109507	0.0143169169667237	0.000547465043921859	3.30225461270788	27.3314660674784	0.00369614761490795	0.00181648531362505	0	0.000418308389627052	0.00595528111483236	0.00227533492674042	0.0122173733456878	0	0.118740711535632	0.0272252979323368	0.000783324069080489	0.00346361222503634	0.0647780391904973	0.00239078958763173	0	0	0.000399834897026458	0.00124775730318199
03/13/2020	0	0	0.257167868633739	0.002854725592927	0	2.69829661685391	0.0103757139238648	0.00497846382516932	0.0030208238564808	0.00152266621691716	0.00733886406295673	0.00969761326993961	0.000466144127713014	2.94987896164791	21.9404499320891	0.00196668106680111	0.000528128729177257	0	0.000361284782860346	0.00482283088845181	0.00201553910852741	0.011219652830304	0	0.0730895213698481	0.0255805877087102	0.00034025011161439	0.00299636115728948	0.0499392768786657	0.00216700955094449	0	0	0.000343017003196176	0.00103118184394427
03/14/2020	0	0	0.2190800066145	0.00166577821971949	0	2.78165920006546	0.00832889715173295	0.0044188744967182	0.000663413796113406	0.00134408597589517	0.00675112491754022	0.00792259835541472	0.00039691644685432	3.04427358424264	17.2431662194723	0.000837196103103547	0.00046067486160167	0	0.000312137555123286	0.00387975328927431	0.00178597024167277	0.0103061597427285	0	0.0626651573598405	0.0239879168548485	0	0.00259260619540021	0.032441158940816	0.00196447637821177	0	0	0.000294348939021999	0.000751971910900594
03/15/2020	0	0	0.2031466185026	0.000364524276317416	0	2.86577234834921	0.00666099784232413	0.00392263188596592	0.000582892282648441	0.00118662526353994	0.00621102423437173	0.00492147503230073	0.000168990785937977	3.08265494064401	13.4348486771136	0	0	0	0.000269764905154841	0.00340583175539826	0.00158304840614492	0.0063130425400145	0	0.0534107524968951	0.0243252507946779	0	0.00224365681032519	0.0235693489684941	0.00178114512121726	0	0	0	0.00078723939124448
