# Supplementary material for: The effect of human mobility restrictions on the COVID-19 transmission network in China
Source: PLoS One. 2021 Jul 19;16(7):e0254403. doi: 10.1371/journal.pone.0254403 (PMC8289089; doi:10.1371/journal.pone.0254403)
Supplement: S1 File — (ZIP) [file pone.0254403.s001.zip › DataSubmission/ExternalPostMean.csv]

Var1	Anhui	Macao	Beijing	Chongqing	Fujian	Gansu	Guangdong	Guangxi	Guizhou	Hainan	Hebei	Heilongjiang	Henan	Hong Kong	Hubei	Hunan	Jiangsu	Jiangxi	Jilin	Liaoning	Neimeng	Ningxia	Qinghai	Shandong	Shanghai	Shanxi	Shaanxi	Sichuan	Tianjin	Xinjiang	Xizang	Yunnan	Zhejiang
01/16/2020	0.0611873702652752	4.7231741524087e-05	0.0284837758131454	0.0758512400357464	0.0256353982318309	0.0114990057912327	0.081442499732401	0.0256353982318309	0.02721783022145	0.0082286463460198	0.0242639571741611	0.00632972795847676	0.159825630951537	0.000560111759193724	0	0.147377165966533	0.0483169234163728	0.0775391674913399	0.00369234130911145	0.00727918715224822	0.0046418005028829	0.00284837758131455	0.00200441385351763	0.0285892712791201	0.0250024254359834	0.0156133289642425	0.0377673768189111	0.0402992680023018	0.00527477329873061	0.00654071889042597	0.000632972795847674	0.0171957609538618	0.0446245821072609
01/17/2020	0.0531519679160154	4.44800975441863e-05	0.0264269597488974	0.0767971424281863	0.0249367176577943	0.0114251893651247	0.0782873845192899	0.0249367176577943	0.0243406208213528	0.00864340412839872	0.0234464755666911	0.00665641467359443	0.148130063855661	0.00052748056456647	0	0.141771697600288	0.04142873013267	0.0703394267000723	0.00397397890960864	0.0071531620372955	0.00536487152797161	0.00298048418220647	0.00228503787302496	0.0280165513127406	0.0204659913844846	0.0154985177474736	0.0367593049138798	0.0411306817144492	0.00486812416427054	0.00635836625537377	0.00109284420014237	0.0160946145839149	0.0368586543866197
01/18/2020	0.0802134129564931	6.50591046136889e-05	0.0431583037102874	0.104480876658912	0.0363285384766725	0.0167111276992694	0.113490354201126	0.0364738526305796	0.0372004234001131	0.0113345040047218	0.0345847686297927	0.00871884923440144	0.218988429937383	0.000771522886111631	0	0.199952275775606	0.0635022852572236	0.105062133274538	0.0065391369258011	0.0107532473890951	0.00697507938752117	0.00377816800157396	0.00276096892422714	0.0409785914016869	0.0354566535532323	0.0225236938555371	0.0514412104829683	0.0592881747939299	0.00741102184924124	0.00886416338830808	0.00116251323125353	0.0239768353946039	0.0559459492540757
01/19/2020	0.19057956095848	0.000146606593196365	0.0920152175761735	0.261637575955028	0.0867759169312668	0.0347103667725068	0.237078354182028	0.073677665319	0.0779345970929866	0.0265239595148399	0.0694207335450137	0.0193199211280935	0.519345676426373	0.00173857821403297	0	0.464987932235467	0.14047874854156	0.233476334988654	0.0147355330637999	0.0242317654826933	0.01277079532196	0.0075314946770534	0.00523930064490668	0.0903779361246394	0.0720403838674671	0.0471537058041601	0.119849002252241	0.141461117412481	0.0124433390316534	0.0203022899990135	0.00229219403214667	0.0474811620944667	0.116574439349172
01/20/2020	0.39234167468894	0.00114790182759871	0.162037446694408	0.522786875119291	0.176145905579052	0.062873448180996	0.432761321499359	0.159165975040333	0.134363724064788	0.0484397473998424	0.157396366736878	0.0372131740868084	1.05078186434567	0.0128365193219264	0.011400593921511	0.90608157807833	0.272328418718441	0.464445048676317	0.0239856141348195	0.0453597470064784	0.0226230833056386	0.0106728688864292	0.0087710481366593	0.178940870201336	0.125746896361992	0.0853119633444331	0.223903302781228	0.281443028476701	0.0307554586759081	0.027590489942758	0.00249790086795971	0.0867889423952771	0.214380001482976
01/21/2020	0.637294317601046	0.0149289178333659	0.25162766005054	0.780236639796903	0.325959094419421	0.0991313763892982	0.635546789795879	0.735089932157629	0.274615637514103	0.101935178781797	0.654886690567752	0.0995109773705436	1.80436748566975	0.164058158333287	0.211647491651493	1.79901774264077	0.493844146399056	0.98896504507422	0.0635264493441106	0.126665718786819	0.0790167528376155	0.0207357824477381	0.0130306589814175	0.378295383102651	0.213982962074414	0.16820884325479	0.374299003943276	0.561843093874537	0.0995737487219933	0.0466799020790131	0.00379882436044562	0.182700034145098	0.373737641901995
01/22/2020	1.51644940759212	0.0314375975801789	0.402984423798455	1.27468820398035	0.615400125370241	0.18999711315572	1.02468103757063	1.55002409048212	0.621488511887686	0.17498530200969	1.4757282519966	0.210393618177552	3.1363195259815	0.345357407843233	0.632908121424262	3.19410703434404	1.20418577502489	1.98633216927937	0.141740275724994	0.251785341802371	0.152378630517227	0.0326519536022334	0.0194066648450787	0.753978787379155	0.36324719075344	0.35331645442438	0.650010447496691	1.21084245649886	0.188695536914084	0.0572077304727772	0.0061299431000153	0.360166339688513	0.710030617681678
01/23/2020	2.94553036373119	0.0453421088414271	0.585965810763376	1.96551127063584	0.949321885525814	0.333355397120562	1.53251925309449	1.97959753536535	0.940184376618834	0.260878007190104	2.68904182505762	0.362941722548197	4.42034597217884	0.80078301305838	1.15202697876909	4.51309212600022	2.61145450334688	2.91805246899235	0.242933136584294	0.409722212729633	0.283388421646016	0.0599433265748157	0.0325638342076285	1.2580515489756	0.503592685898762	0.596511090650707	0.981154796967207	2.01000192218904	0.366194472325766	0.108066270743671	0.00864117429129293	0.56191214936855	1.30428330940078
01/24/2020	5.8973668852543	0.0754291353938104	0.82629206947875	2.794515257417	1.58015191330973	0.583053092096533	2.5294776047113	3.66147852068443	1.91823183486761	0.468421641995034	3.76532892632954	0.6156081219657	7.28994228844064	1.43121889444405	2.53133643440684	6.61384868998561	3.88395857991486	5.27392508975047	0.423266848945624	0.707545599343902	0.477830311676254	0.110589945945538	0.0538598594677394	2.24624422734821	1.06944234057198	1.04626222821787	1.58125646135787	3.9560823965073	0.45860173366496	0.142042345818539	0.0163575267690001	1.0525952475392	1.73890301338027
01/25/2020	9.52129014376259	0.121083074533687	1.36037388456122	4.35708264570589	2.45834471975608	1.06222541811305	4.13787907864035	5.70396579185875	3.15439530488372	0.806239469659203	6.91764249354327	1.09832366796647	12.3502368999956	1.77875935622809	4.48987797635197	10.5762705107579	6.53894516959582	7.55996392464052	0.794612105834816	1.22764764061926	0.913656511245702	0.190533145078772	0.0957941853503797	3.98142372624981	1.65111242351499	1.95300579964159	2.63319025645304	7.27613698826861	0.75849293564014	0.24057914053849	0.0248271000812224	1.71845836690666	2.88096847049049
01/26/2020	16.5660988127173	0.157347596777798	2.18674015996356	7.48533341384778	3.95122621946124	1.82634243553644	7.40331940165891	7.48887772557781	4.85943934332903	1.30194800192188	10.4598100214284	1.71278690812739	20.435620681952	2.23377985281021	7.10804613879152	16.5976207557511	10.5300004902693	11.9472942700038	1.2936628588331	2.03700003002157	1.44423904382653	0.303742663411891	0.149065556874008	6.80888608780877	2.5606350303351	3.16896404903715	4.30995295175248	11.7184244660596	1.11531668478145	0.379276117256378	0.0335078041040077	2.71184498242636	4.60528734138761
01/27/2020	19.678805066903	0.181435079219267	2.69219308603366	9.10442833498171	4.93393495243647	2.53166474769233	10.0115369170314	8.32778808448085	5.33786175875206	1.79407702780308	17.0116663234173	2.34209243627802	24.8404666598543	3.49324854642815	7.75601403252942	19.9234167861015	13.0973242059278	14.1659733735978	1.79229573193952	2.96274802319894	2.16406396343629	0.448696019524971	0.217772787278591	9.18785261649014	2.95577830140148	4.59009920055615	5.4406387608501	15.3053282383559	1.71972985458517	0.49157703007768	0.0557767588678351	3.24840371728961	5.81128110184469
01/28/2020	25.188226037967	0.1803660047096	3.90184463115743	14.3078061876303	6.82226218861247	3.44714254489275	13.1280557903709	9.36021171551048	6.67500227857061	2.52699931982209	21.70178095886	2.83351487397655	36.3497234504258	4.02764365766619	7.45925440056967	24.2339966366177	17.1875577933026	18.9111814400553	2.22864162724729	3.48607445481925	2.61261453126161	0.504284577723875	0.30797661445065	11.8362909590322	4.21009387320016	5.91979265834857	7.68787660730583	20.6823967149813	2.08542482324027	0.694205569630999	0.0970721199991181	4.19364949635514	7.09748682300106
01/29/2020	21.0737419824237	0.13247638825144	3.70707704889559	12.5684104510059	5.73675018098052	3.32086448927352	12.7137919322704	6.8804840639053	5.31819710745469	2.48601700230312	15.7773737650807	2.6820183405072	32.2835097041942	3.16289871475047	4.7939997310439	19.5216560132615	16.6883822441473	14.9042888635872	2.16645517816219	3.43304602650718	2.34792700263111	0.591413983854955	0.322809222577732	9.80584972460999	4.27250852210506	5.42460408519799	7.96128020896039	17.035683091518	1.73894237626011	0.639654506866257	0.092009525903831	3.51365844557046	7.20637699534811
01/30/2020	12.1108446877438	0.0747642767644715	4.04618344190054	10.9874735972758	3.4529571061905	2.07183826297713	17.7724246361648	4.016528070953	4.20357628399936	1.62973933823559	8.28639239396896	1.48578123403365	19.7712799692463	1.77085896352535	2.01616656028155	16.3062814159966	13.0112147353242	9.68748258653803	1.24269847313686	1.92754606348859	1.37912300125679	0.40136087187608	0.271209694100758	5.50277905611973	4.49542417076229	2.96912074953248	6.6803282062499	11.5794241480391	1.52503365114664	0.487243890262159	0.0716186459141607	2.24078308482066	6.63007001331838
01/31/2020	9.45487917454114	0.0590773389445508	6.23421087356259	7.38976693716714	4.6736147366079	1.99187467675318	40.5119469513717	4.44301355918198	5.32554950022786	1.17994111978259	6.89272271625519	1.10971373299477	11.979435010034	1.30029421520744	1.21153828856083	13.5937755323013	15.8386950391838	7.3135750852453	1.28328127853921	1.99897879479973	1.65347146017964	0.475384708396827	0.344724123609209	5.14966203056677	7.87699948427414	2.61155314938202	5.77628004657205	11.3004319124296	2.22623970879087	0.529247996597941	0.0935636956152169	2.73413068151951	9.68779333945831
02/01/2020	5.30676717023314	0.0537021783958147	4.47173759461417	4.67592630909672	3.16669798988029	1.59644787787044	23.8067990297498	2.82669646340729	3.64513461107814	0.83673191926426	4.33613189509987	1.06896324853115	6.976815255526	1.06838848327306	0.852458957999955	5.96861104687926	11.6610920217673	3.58762113439287	1.32572695536659	1.8942719050195	1.40265607291123	0.466047987701366	0.33842419953164	3.27117364462379	6.4294337307548	1.66328830242526	3.35052280790296	7.73694938180324	1.58076179684735	0.520235382601143	0.0984620045671079	2.59017955486231	5.72106225446019
02/02/2020	3.38876108125406	0.043459368086907	3.42335161898502	3.89909715069498	2.2604614463092	1.08212588157391	14.8173736502534	2.08497899210341	2.63225213453837	0.5113001437535	2.94901337905144	0.863241184771782	5.06210911146415	0.793780999548108	0.671348562321513	4.45313336040274	8.88392889683388	2.47987639656765	1.04682237100251	1.53713308401044	1.03024222037095	0.392899353012737	0.300748389975951	2.17943771776102	5.55833392823706	1.16945638697325	2.35604946061046	5.21441359580535	1.08390349351639	0.501889498589491	0.134934852767651	1.60599197845103	4.18980383956026
02/03/2020	2.34394293448223	0.0368867422446276	2.84789433098263	3.19745590003407	1.81727413929453	0.733445487630602	11.9567662636644	1.7319779766832	2.00229968781252	0.403144259741826	2.19554015900703	0.672579876464035	4.02722277200851	0.675502648372103	0.549246279214052	3.72421120420339	5.9981599207619	2.03839509952857	0.79083472679305	1.23132992528133	0.706528232836082	0.306189069598855	0.257329326600858	1.58016894732035	4.49997476678722	0.861887556661433	1.91562480717509	4.04106865461494	0.881489463491729	0.434737909009494	0.128771046662698	1.23502666749953	3.28403873560473
02/04/2020	1.9161946333692	0.0317075193814241	2.64065704584783	2.94662367750509	1.77450770933079	0.592154967444706	9.64928160778803	1.60771701223742	1.68786188044172	0.349848285963797	1.95038527286001	0.586157494176454	3.48171273906897	0.556704134246646	0.476880743147681	3.4178090220548	4.81695438589683	1.77015004907368	0.689806994912523	1.13820415146448	0.639872293868635	0.234077448571507	0.184602582934888	1.35100805945841	4.15629462442342	0.755570504862894	1.67639703470025	3.24755091335219	0.857450658798055	0.372880335874785	0.133919355485414	1.05619333131393	2.87458105175547
02/05/2020	1.73207114854365	0.0244944893007236	2.3652492608568	2.33326144023587	1.56700060721284	0.511194302884804	7.93331893241754	1.32213880623922	1.29654370158136	0.308644318265321	1.64431203479431	0.491092875271842	3.17686494168932	0.494138803457841	0.376952001462755	3.0382964837117	3.84212234860257	1.40820883860789	0.53736806015517	0.935479563692497	0.492940855667463	0.198001980647343	0.178563061270745	1.07668875632319	3.62055447999758	0.651279423738155	1.43154679461598	2.49782452979224	0.716976130263816	0.262457054771409	0.089599138331332	0.857705778399456	2.36517145712101
02/06/2020	1.33766833135866	0.0188210318833324	1.98592949585517	2.03095765058604	1.03472354970093	0.35774926612531	4.98106669539121	1.00215271031204	0.840257869195982	0.221695036438194	1.24134484972629	0.362093283764751	2.73387940691694	0.396502583574657	0.292263650574066	2.69016400538145	2.73578845045748	1.02922485581756	0.411545949260174	0.704320214909445	0.357078773727559	0.12638654728738	0.110682308968135	0.788909336710536	2.75051962898242	0.48932051571874	1.15246166769331	1.87928462917372	0.555353836288707	0.169507554679617	0.0705172087491209	0.492125686068367	1.51986534978909
02/07/2020	1.42594155227699	0.0179030355799768	2.03416907944604	2.1496005626204	1.08909006433443	0.404990111147269	5.74371473262704	0.974268176477017	0.878113710787232	0.220480497959235	1.28284695499255	0.352487738378012	3.22082293781781	0.327303835920689	0.324956676437885	2.99761603487319	2.98123648076288	1.16795158712259	0.520951046818864	0.714724158680981	0.35879780540061	0.108858479906025	0.102290476957625	0.842151066787881	3.09866558606932	0.517684947410537	1.2742837187828	2.32883858387991	0.524521379143896	0.136993893096931	0.0718195176338251	0.567421448938877	1.55775933185499
02/08/2020	0.994724956519491	0.0140214275777562	1.59069207107955	1.70156498160218	0.700146608548349	0.283257892228823	3.9589073133319	0.667743129914326	0.488655990159529	0.172735386996043	1.00330915331329	0.235419522823126	2.18636431719074	0.244270816334854	0.221071227925302	2.1598769098253	2.319037083592	0.704273177630212	0.249851858009397	0.443302792012971	0.252394162120791	0.0968537144768348	0.0940361948273171	0.593153929220291	2.40574586172831	0.371503381679111	0.908756901212428	1.21089534164448	0.39780950763311	0.104749457824673	0.0567631678529726	0.365551500972346	1.01607447781384
02/09/2020	0.743828761609862	0.00914791050692497	0.883751345958763	1.33441638613798	0.397406118209512	0.18250009168678	2.20688739940442	0.395009092516962	0.301379946923742	0.102789763823798	0.741573072931979	0.14702951335692	1.86888313692827	0.1727385322909	0.177186860723961	1.80269693344925	1.40701128627507	0.598474259605943	0.163978100498911	0.280729686344266	0.184437111017852	0.046173266096919	0.0560413127007384	0.428047962089591	1.48918320349683	0.245768568688029	0.621637274591588	0.810361707304988	0.227423206845921	0.0837042558168781	0.0358456750461012	0.217252893775836	0.52942208078235
02/10/2020	0.647747984016378	0.00685768603575565	0.642825477690669	1.12296339426624	0.299269650015868	0.139322586991284	1.9709352053967	0.297305783171326	0.247970765321709	0.0782091488735347	0.574708522489645	0.106558071222287	1.65155902270174	0.157068612224551	0.14892268770412	1.62096521362857	1.09974458461356	0.449539993468475	0.127886850591923	0.219574599707727	0.136665529284285	0.0388175506234815	0.0364255662911924	0.328271035230266	1.28088402544945	0.200465258952577	0.543513858936986	0.673797804489983	0.179032179061843	0.05416611016383	0.0275316597594646	0.160127352413918	0.352094830922913
02/11/2020	0.509508481981934	0.00635064910168311	0.497442322132573	1.05270163330768	0.26027063569189	0.117091004622317	2.29006314719947	0.277545874051001	0.219240971531395	0.0709156280094178	0.444719321486144	0.0779992699635137	1.3924913299031	0.108891518206256	0.135302335078719	1.46803719494439	0.916515135045166	0.417762396056331	0.107981488684856	0.178761764846813	0.105307926900928	0.0306006887260691	0.0303662002124292	0.280393844719336	1.22594461012032	0.148367652235837	0.429331220363101	0.591509033109672	0.133852131587665	0.0429387246822913	0.0196249547831082	0.142705035460514	0.285772817711373
02/12/2020	0.438128126356368	0.00568312982174513	0.409279931756004	0.860717864494909	0.235989021132012	0.0850156307609993	2.31302355061598	0.239037157464972	0.184769750925752	0.0523476635137311	0.406714404500695	0.0621486941440571	1.20679588122013	0.0815096734306531	0.109162719973953	1.29809875783927	0.796630747024466	0.3562750574955	0.0804926613431388	0.145567355595758	0.0924044808197985	0.0240696908079953	0.0250252308483424	0.238011858765627	1.07003127929144	0.128664822175254	0.369252413868687	0.521466872455351	0.124967009981836	0.0284875635395788	0.0191376542101021	0.127146710965204	0.222743686319814
02/13/2020	0.459020605682769	0.00451370831355809	0.390840132234647	0.989677085088577	0.243069704155289	0.0798178754050259	2.69292018480449	0.196162296067689	0.152342737243707	0.0441958040493242	0.377415684083811	0.0461799333550598	1.34391427905932	0.0608239677899119	0.0916646655338746	1.53881555667039	0.797216107898954	0.428504037687645	0.0697500408647883	0.128659526126414	0.0747371240887199	0.0174486858174883	0.0239905682828244	0.215155812156779	1.12252364689569	0.114864712094257	0.371382242625891	0.511581019731939	0.112216138378054	0.0243362882663765	0.0157349453366323	0.119419763973934	0.207191898287099
02/14/2020	0.408791574521508	0.00363031384773514	0.433077811874746	0.973276054594582	0.219939021107645	0.0625469440497101	2.47381271487176	0.143265971889491	0.11940635616419	0.0403751667754018	0.292282252251677	0.0448506784211368	1.33373193886247	0.044152584979139	0.075891818327187	1.40971255113218	0.616953881322322	0.344127357840143	0.0600002812112849	0.110992217930184	0.076697849857315	0.0126893694383029	0.0165933645834005	0.214935070818722	1.05293039188601	0.0998762476018396	0.37981285648982	0.436374531856964	0.105867414401428	0.0197575102377575	0.018680262473529	0.101224358801273	0.189923063835288
02/15/2020	0.316433284948431	0.00306361626980815	0.379807408774333	0.793119066687584	0.163711406295642	0.0547902574666892	1.65312436790526	0.12753451916181	0.103148920922016	0.0379983720333719	0.250083237962969	0.0392440033223916	1.15357672179064	0.0338523446836765	0.0696492353211339	1.28295698813307	0.433101861358064	0.328499272478286	0.0557626690903262	0.10763582142426	0.0715835295368246	0.01377451191303	0.0192352720765652	0.186603357412477	0.736685024663153	0.101990222900843	0.301962354951891	0.384825351333794	0.107594517423293	0.0134743504288158	0.0116886192613409	0.0948599717952897	0.176385454268699
02/16/2020	0.270223831696666	0.00198611528461718	0.218096803401279	0.606955114328667	0.109454529404937	0.0416531786708328	0.894954246366661	0.0920226304371663	0.073630535349225	0.0228790746478966	0.18754818914911	0.0264688253327935	0.991476499212563	0.0243993583536957	0.0464559746964148	1.02887286228873	0.275039040488398	0.240254975925788	0.042479361900342	0.0736736941492909	0.0594512177105482	0.011476977104831	0.014079500066785	0.12999391382857	0.388874238262859	0.0657303301776599	0.264876448287062	0.265617366606794	0.0575851208483378	0.0125336967193572	0.00858416991772914	0.0625915581379991	0.138806318951973
02/17/2020	0.225017950513085	0.00153066122047397	0.156084765606032	0.54875153825054	0.0951330789365832	0.0378195071443853	0.771610282587762	0.0827793399831639	0.0654079274555648	0.016535990394304	0.153402165486818	0.0194702098051298	0.802967721634566	0.017272234351645	0.0390617327206126	0.903464240035472	0.22098570750844	0.217006729950651	0.0322837936149132	0.0609167845602876	0.0437341230354144	0.0090440802696117	0.0101294619898004	0.105482816742617	0.263829635354049	0.0522981079021476	0.234850123921886	0.230223392260176	0.0480909425293288	0.00846469524556373	0.00660261330531766	0.0542857002865309	0.135693784521733
02/18/2020	0.211286593170956	0.00128353270387523	0.130760951870801	0.427374346467044	0.0765927824168504	0.0270009604774883	0.670938383747387	0.0733016794064729	0.048381250282737	0.0126139306190801	0.127943744293486	0.01554024459279	0.719478676568245	0.0144467640493334	0.0326120022590496	0.78745192216725	0.197183117722685	0.186667996554616	0.0249054923869337	0.0512738205293905	0.0325344566229407	0.00735012552223333	0.0096395460683644	0.0943366773326448	0.224448156543488	0.478911209416221	0.182797023549701	0.197777026137351	0.0443027392617755	0.00560911114821762	0.0096290637330281	0.0476287822047489	0.143946125866635
02/19/2020	0.18576205292578	0.00107260858114691	0.101815801079974	0.395167976791877	0.0655372366853337	0.0265574829186383	0.657012015359024	0.0635042602807349	0.0477220197993062	0.0106934151968248	0.108188544390935	0.0103818228964166	0.601209087722403	0.012322138279149	0.0247309720142868	0.661771127548042	0.181352873007383	0.17370083904823	0.0220612970242749	0.0428855631926648	0.0265539411177561	0.00557760707174797	0.00533793062462766	0.0793245826369208	0.178715963532212	0.76577209330717	0.158366047384102	0.31943175916572	0.0371388738601267	0.00410080096328507	0.00436274083233088	0.0467682013423982	0.147502027931214
02/20/2020	0.131979957397405	0.00078318179878673	0.0760134573576122	0.313579184779216	0.0594009446075894	0.0243507471146536	0.576695143349141	0.044593888005355	0.0372359450393331	0.00803677546441287	0.0867461440504766	0.0125522035656575	0.488327300425644	0.00897910290177607	0.0181661258551027	0.592079989657709	0.139403359034739	0.152677574887221	0.018663900272097	0.0279993349230526	0.0205047873611967	0.00613880715517137	0.00399588822390784	0.0574643779932009	0.143199815527455	0.0272068831792775	0.140868371213662	0.127724986173492	0.0295447855182437	0.00411354848856699	0.00433203702067923	0.0399959742970702	0.143422700595981
02/21/2020	0.10222478489717	0.000617122274357419	0.0603021848389688	0.238377499975349	0.0520943838289387	0.0185090086419448	0.425927041283948	0.0385256077139438	0.0339897221675846	0.00673607993052269	0.0599967431496752	0.00810360037544418	0.389169359750713	0.00696250978182224	0.013444452250102	0.43781365430825	0.108577548103489	0.111526672999548	0.0117841320221285	0.0242115576119369	0.0160714063532008	0.00369462947637942	0.00438779443150313	0.0426810509816514	0.0915075920754811	0.0280217699747407	0.101785257897484	0.0688201266966302	0.0239317796943659	0.00325280110238635	0.00326422011623213	0.0260587492013269	0.11313491277558
02/22/2020	0.091963190716629	0.00057009775815278	0.0518792416090209	0.199921341588603	0.0411499875518641	0.0134706702177044	0.295414349690702	0.0306610208529833	0.0297451415975875	0.00559697153886617	0.0593977491966943	0.00727586271200363	0.306892958485933	0.00589572966992227	0.00988413191179994	0.351368453193911	0.105283412633806	0.0976000293994377	0.0138193653972579	0.0201053488796397	0.012664407925365	0.00435753634823532	0.00259475828925724	0.038973729563007	0.0695835481258402	0.110671305854245	0.0796415747597923	0.0510906707739912	0.0205298849758224	0.00383672304130198	0.00307749849641311	0.0219390446020694	0.103788965313943
02/23/2020	0.0726028022425055	0.000487325862626474	0.0359091749021313	0.161490645260191	0.0383237743613715	0.011988111018736	0.308320012619461	0.0294025799357876	0.0314818386601302	0.0046614149981704	0.0535937874932403	0.00569011996027394	0.251324097653463	0.00566042454695105	0.00793753383986113	0.298182171841598	0.105359716169336	0.0841740530826924	0.00934429822968678	0.017280383625624	0.011521517566113	0.00289295669764191	0.00202063423795292	0.0363852263809745	0.0693815141682024	0.0160125379014402	0.0703576763188219	0.0395420492956723	0.0206138610701202	0.00181614129932236	0.00218351753345343	0.0167450848440749	0.115140994063376
02/24/2020	0.0564479113099182	0.000429443336767574	0.0286692977638362	0.140504423998779	0.0385838576337293	0.0120118247819211	0.291716743045241	0.0233739777898121	0.0321041439351675	0.00397116466021656	0.0391295117404323	0.00438516053441139	0.21475875543245	0.00477602603383935	0.00619267745242916	0.252649705338744	0.0902741659469905	0.0763381852603389	0.00848641518143568	0.0165632135958435	0.00924463832434981	0.00343024700519412	0.00183849893252019	0.0303277280055774	0.0559444511842098	0.0144176722384145	0.0588990102638117	0.0371664950816619	0.01473395354855	0.00159067220098484	0.00150915011925299	0.0151637981267403	0.109417923306067
02/25/2020	0.0485792643281331	0.000351259035573202	0.021228959818325	0.109483401111495	0.0325642260338081	0.00834468991417901	0.25423814615308	0.0222613470000166	0.0259180256925526	0.00322680081608795	0.0339148416858962	0.003768170467574	0.174980758246748	0.00359183939385501	0.00490539550371284	0.214760766003091	0.0816098471166484	0.0684721558393137	0.00705138137609469	0.0123954924391055	0.0071569617711473	0.00215311794072944	0.00151809376597821	0.0227392845680146	0.0472711162663282	0.0111034889579034	0.0477729682092335	0.0250139571298553	0.0116500442589288	0.00123954425102701	0.00192526470060958	0.0116309864167288	0.105493648412226
02/26/2020	0.0425241207533543	0.0003016098972586	0.0157198719998647	0.0929125484254961	0.0296373518963105	0.00589473981476155	0.228988163973297	0.0185055068580555	0.0213417408894832	0.00259050496548979	0.0266257785306934	0.00194317165421268	0.137840044088246	0.00281354679013024	0.00416294659964506	0.197869863157805	0.0828329417756861	0.0580513769891862	0.00454922262241842	0.00961786317160377	0.00516733590180327	0.00106518797970796	0.00230737955844139	0.0196714013673779	0.0428377325702471	0.00966504775991343	0.0416665104655554	0.0216165801501618	0.00983539523459655	0.00105790496225324	0.00102258612422374	0.0103933912139274	0.0921117783411625
02/27/2020	0.038088021084742	0.000260118614337049	0.0130299576483538	0.0773786989289284	0.0271274048644496	0.00594938485425481	0.264136482212315	0.0206493120025143	0.0201213118377208	0.0023730435261829	0.0240126649357912	0.00129057620602492	0.118370814626243	0.00258344162642833	0.00309391733563401	0.188344785187	0.0718092501084131	0.0564487516316693	0.00369749482662517	0.00646775244031304	0.00500974543014584	0.00153807917131866	0.00135371537038631	0.0174104461716255	0.0399974270601567	0.00811599507907006	0.031585292785446	0.017931879987785	0.00749811117523896	0.00117996284244506	0.00117355184589885	0.00976971132144961	0.0788334236258357
02/28/2020	0.0327660611539107	0.000216621824241026	0.0104593902150226	0.0657574749312466	0.0243045992000145	0.00433651658935248	0.286677363785704	0.0186297912446131	0.0165737998451999	0.00184534136014573	0.0185413604317394	0.0014323391228884	0.0934437425288387	0.00207338849981497	0.00204645247960968	0.154757218793825	0.0621552692353544	0.0460302554751734	0.00330514209357885	0.00620161402186696	0.00317512682644524	0.00147684203709107	0.00103038677374857	0.0143791352953206	0.0436893467907173	0.00626700419628738	0.02681453732526	0.01829857257601	0.00790758457607241	0.000675666500959729	0.000627636976074594	0.0100276221496534	0.0762518197806199
02/29/2020	0.0263337292225218	0.000188515235655092	0.00901749097966457	0.0527833588608919	0.0201180199000544	0.00612819367551667	0.262126061891562	0.0187351635539236	0.013960034682821	0.00150697108545214	0.0155375537981972	0.00103101206681209	0.0802826422691886	0.00170129353843202	0.00147853463504301	0.134600957124487	0.0532304807707803	0.0392282921820383	0.00251805099744587	0.00494060955599776	0.00317452188040628	0.000986646181328697	0.00083358959141618	0.0116230528835804	0.0346729772718303	0.00496368025509914	0.0218235476625406	0.0188547455697666	0.00660637794880199	0.000584042487145676	0.0005510033797467	0.00990420707275211	0.0523149426407792
03/01/2020	0.0237164336663728	0.000150754420765574	0.00525087846913685	0.0431230333339787	0.0210679546077014	0.00509474615200648	0.256474905012544	0.0181384665731237	0.014276972243946	0.00185392983276142	0.0136618260846238	0.000950045823883548	0.0639375223730435	0.00145989672713692	0.00111074147453509	0.116070985438629	0.0455079239579023	0.0329101670397657	0.00175070069441336	0.00453577558652041	0.0030868284281601	0.00100944398069579	0.0012459979020751	0.00919629993206042	0.0296870873782576	0.00455429915521079	0.0193527128019316	0.0159111573911609	0.00658664889238139	0.000337284585173451	0.000490317538924718	0.00895592936409491	0.0443088256631249
03/02/2020	0.0187506263538456	0.000122239881236796	0.00376022971568457	0.0331679509262132	0.0155180217924141	0.00420719014794581	0.198364433117836	0.0146153420741434	0.011519818169038	0.00161640243651234	0.0108960363584314	0.000740294955877899	0.0468022074509304	0.00114818534948146	0.000835978400663721	0.0768545334024756	0.0338308098231734	0.0221892798985777	0.0016935944115604	0.00434732098361235	0.00203868434091723	0.000751845400676874	0.000832603763475638	0.00684517767945757	0.021497984341565	0.00357057044497246	0.0162289247354251	0.0127983748665956	0.00375444497403014	0.000386124998428819	0.00048925894302606	0.00857652689916567	0.0353963755682498
03/03/2020	0.00982609600239943	8.41041130168346e-05	0.00257456030737105	0.0231522993325112	0.00688306197943795	0.00204375385671915	0.0562485760406387	0.00735890912769124	0.00562295976799441	0.0012829732727711	0.00711311393714682	0.000786726655797424	0.0335482515070007	0.000749160043360009	0.000561637095914203	0.0387581927716115	0.0146905671098059	0.0122446021092004	0.00131481212280092	0.00287744270586525	0.00146193512330317	0.000506553147162566	0.000334910604924777	0.00449091802382371	0.00881344017493405	0.00230814198249145	0.0100652209748663	0.00593623826543972	0.00204079222749007	0.00035011677514238	0.000366316481031977	0.00540887313258764	0.0168108360873531
03/04/2020	0.00706115618528064	6.30197033753765e-05	0.00186544730218524	0.0177750687919741	0.00355320011428172	0.00110818745318709	0.0225294066770129	0.00375628147496962	0.00306550451499211	0.00059189724730668	0.00560100938936055	0.000371489081105086	0.0267315403050339	0.000483490726285982	0.000382681400307716	0.0265837475012594	0.00847992502441644	0.00768638211160436	0.000906530712119884	0.00152858506235887	0.000965843096076939	0.000261737632650206	0.000199586842628621	0.00313559170401487	0.00385042134527318	0.00144011325748978	0.00761365515772107	0.00362449920474456	0.00129777302046578	0.000242656760306677	0.000285139980453559	0.00276110527566334	0.00874825280048271
03/05/2020	0.00605334381646889	4.93721842281724e-05	0.00120812740962772	0.0140261527208578	0.00247826913952097	0.000852346214099974	0.0143450057168449	0.0024275391631717	0.0022157317067735	0.000440179882487784	0.00491492536116044	0.000350517867241797	0.019418775443627	0.000383771100942994	0.00026722772483502	0.0205273651583966	0.00598949800233861	0.00603663491108797	0.000745073713875279	0.00113136113866969	0.000823993515347723	0.000186208007517035	0.000154199717519358	0.00189192544371287	0.00239145127643174	0.00114420874146727	0.00642312524191864	0.00254921070317882	0.0011754190563901	0.000138575661588474	0.000311283774168829	0.00187589591060942	0.00606314609107264
03/06/2020	0.00457897914006158	3.46150909833318e-05	0.000909676419379303	0.0116874903573055	0.0016335113327666	0.000703193246796112	0.00900165915024115	0.00166514285849528	0.0015709759796882	0.000327375291744599	0.00313473885201736	0.000215290866445952	0.016686941522242	0.000268237490107428	0.000183245770151709	0.0159397162363128	0.00410080193535804	0.00460578196918236	0.000545941488334604	0.000977145897602634	0.000647961853393756	0.000157028758070098	0.00011649324373202	0.00182437779625811	0.00163774453218644	0.000890586383735026	0.0053457184680762	0.00177153231820705	0.000719676138856448	0.000150029473309668	0.000212032122776927	0.00133535636452502	0.00396584235847274
03/07/2020	0.00350192512160934	2.90619800055227e-05	0.000827072765436197	0.0083873673792398	0.0012410297118525	0.000563404235933024	0.00722809696489053	0.00132780481321062	0.00127722998898927	0.000281494749288014	0.00299937644773752	0.000260945414002494	0.0128863249451828	0.00016410462408997	0.000136390521933959	0.0126597825425672	0.00328685343525948	0.00393892454221	0.000364645370848898	0.000762529600345245	0.000548883262875834	0.000212729088324781	0.00017767416717917	0.00130453892868627	0.00135248817150218	0.000807222513395291	0.00437640170501914	0.00153873163706272	0.000659891962453428	9.61882548968569e-05	0.0001442062079218	0.00107874435695814	0.00300695014285786
03/08/2020	0.00240947520107891	2.14852980715265e-05	0.00046744970447603	0.00664585969257082	0.00097550404505993	0.000408377172128456	0.00458892261920008	0.000885827239872149	0.000768740399818468	0.000214223571231507	0.0022712508093801	0.00017755690868704	0.00971458468131069	0.000110092751511276	0.000101066778192732	0.00931101012562818	0.0023511382873324	0.00270088796150891	0.000328341212914159	0.000593142631726986	0.000445448132023596	0.000176335688460916	0.000140784471682529	0.00102428263126967	0.000875614978706214	0.000523475638260285	0.00301798668498458	0.00102899286298525	0.000467079246976219	9.51404112993452e-05	0.000121064445011555	0.00073915014583445	0.00217822810471853
03/09/2020	0.00191582038455818	1.58739272986491e-05	0.000312825527162581	0.00513361773095652	0.000666197251342261	0.000354321808120075	0.00302032887307285	0.000616271340096744	0.000573020762316597	0.000118070981462382	0.00178327159318826	0.000112115553391819	0.00776883116058662	7.8375220906707e-05	7.20300384383888e-05	0.00734105562792677	0.00175034780287664	0.0020535167457627	0.000217415187611522	0.000381969958350976	0.00037618649681745	0.00012338577147645	0.000115511006974715	0.000828525103155935	0.000553542072011695	0.000389824909418938	0.0023730246139833	0.00085667561446363	0.000367421483602315	6.49076761353956e-05	0.000105358277133532	0.000501077041905971	0.00141656680928069
03/10/2020	0.00159369402558339	1.2427843760241e-05	0.000220820669462169	0.00416412376577673	0.000459629969292732	0.000217414850407888	0.00209016152950969	0.000472681328863086	0.000448458642030337	0.000100599757917033	0.00136171052284369	0.000126575943301668	0.00634910620411809	5.85232275224165e-05	4.76829711607311e-05	0.00592971767648327	0.00124096607043857	0.00172600498203349	0.000209119513903114	0.000261775126748191	0.000238184354553255	0.000110618907918928	0.000102141994508877	0.000534337368618622	0.00035140230213145	0.000334596574985193	0.00212515681637308	0.000527780298876584	0.000267137021050307	5.39046799140423e-05	7.47071937529745e-05	0.000401215678033649	0.000897719242693406
03/11/2020	0.00112780094371216	9.73205440270051e-06	0.000177092113632693	0.00307549116811029	0.000330510852902293	0.000192849748064408	0.00154715099567518	0.000349648878334867	0.000297030862095394	6.11244563115976e-05	0.00117274783103828	7.54303138628576e-05	0.00587228015230286	4.42586210292576e-05	3.11284245689483e-05	0.00478721484720219	0.000974877098184381	0.00126682635685746	0.000137691297006517	0.00021319429146136	0.000201414853215616	8.67019379956961e-05	8.36552070550786e-05	0.000498182927711122	0.000294709995545624	0.000229399301660044	0.0015926062276764	0.000400046053915123	0.000205050788170147	5.67831007758797e-05	6.36741568216462e-05	0.000254665608446886	0.000690568620457964
03/12/2020	0.000947208269744376	8.87483049128593e-06	0.000126728650862451	0.00241061412232081	0.00024364282523876	0.000139604455882306	0.0016791691010541	0.000298293464136225	0.000204429069586795	6.03461427805658e-05	0.00108540598515319	4.65438135780057e-05	0.00445942580862566	3.66053785524967e-05	2.06822490146276e-05	0.00388321384254665	0.000855960554737408	0.00103342931757217	0.000121502462891554	0.000155717179312003	0.000144741830309572	6.75265943725354e-05	7.84092267032592e-05	0.000396203027717083	0.000268948262942817	0.000188643578444987	0.00126590579295591	0.000299669940451289	0.000194521459797332	4.63071248152366e-05	2.83907636295689e-05	0.000162993922731927	0.000610453364281717
03/13/2020	0.000724216239166835	6.35961332846789e-06	7.81472372489602e-05	0.00192957278181891	0.000171571577096615	0.000105386565807694	0.00155166036101031	0.000164355390542944	0.000109167590469125	4.09680610809623e-05	0.000670911954216608	4.16479136559463e-05	0.00286234583958837	2.68953947962829e-05	1.22112375747882e-05	0.00301007306184314	0.000697601501288107	0.000798380639789772	7.11697638978114e-05	9.50350055748875e-05	0.000110382989777038	5.06039721489331e-05	5.72124774225243e-05	0.000279189716248956	0.000280241691809274	0.000151162643831034	0.00108987938226799	0.000184085692951583	0.000100017991383093	3.74132903958e-05	2.41857788254315e-05	0.000114857562670457	0.000515550166722915
03/14/2020	0.000585820538089358	6.2893329555696e-06	7.56533214265765e-05	0.00141324825049376	0.000148128248908677	9.7166010066811e-05	0.00110597600281412	0.000159460814793177	0.000103398471474736	3.96597399842584e-05	0.00049980484695498	4.11622051284221e-05	0.00219948500581663	2.12879521002141e-05	8.51434728723475e-06	0.0022191594824124	0.000656304545694431	0.000633206354768695	5.74670603359971e-05	8.85216883277372e-05	0.000111048916142277	5.48703231345485e-05	5.10702744562435e-05	0.000261821388081107	0.000180452085842415	0.000111931396511292	0.000782065103944846	0.000145548774073368	0.000101323690414476	2.19085911297264e-05	1.61359002292663e-05	8.88865274792425e-05	0.000349625082970906
03/15/2020	0.00042814096904931	4.92528165236428e-06	5.53321128005512e-05	0.00101944576942298	0.000115025552068186	6.15313518474075e-05	0.000978423243586195	0.000120109100321663	6.11919176391206e-05	2.52339609576191e-05	0.000459125899848504	2.40224959563322e-05	0.00168133453015761	1.67168604215466e-05	6.17535292029638e-06	0.00172792138069755	0.000451382585499783	0.000472570788594597	4.54120591381565e-05	6.41403021273244e-05	7.35330094545766e-05	4.39996673579506e-05	4.50280051099449e-05	0.000201381391073398	0.000162801011348277	9.97523483173909e-05	0.000527876134794688	0.000114734721243168	7.53086476487606e-05	2.29136772297533e-05	1.05288501891603e-05	5.91235753986777e-05	0.000329037242455623
