# Supplementary material for: The effect of human mobility restrictions on the COVID-19 transmission network in China
Source: PLoS One. 2021 Jul 19;16(7):e0254403. doi: 10.1371/journal.pone.0254403 (PMC8289089; doi:10.1371/journal.pone.0254403)
Supplement: S1 File — (ZIP) [file pone.0254403.s001.zip › DataSubmission/Amatrix/Adj_m0123.csv]

0	2.07436745620787e-06	0.000734402447526679	0.000468955943748945	0.000791916382713116	0.000199085129236145	0.000853853754088508	0.000230053917698534	0.000407018452330646	0.000132723347807271	0.000937912151928361	0.000185812782382674	0.00792358772914724	2.45979942888871e-05	0.00215895138207587	0.00103966672539078	0.0147986610889119	0.00171213200030395	0.000145995756067272	0.000234478030366386	8.84822796605088e-05	2.65446800047714e-05	1.76964559321018e-05	0.00209702990220557	0.00282258285370981	0.000349504995218924	0.000579558871333835	0.000752099331818048	0.000194660965239691	6.63617097453816e-05	4.42411398302544e-06	0.00033180854181495	0.00385340259804081
6.13086551173764e-05	0	3.41008345417053e-06	3.63963186570583e-05	9.37664597177566e-05	4.45821325322169e-06	0.0269346856569487	0.000495665309249132	6.83396654888912e-05	0.000139513645651905	1.39637517020715e-05	4.82138164022119e-06	3.70524082483635e-05	0.339509708201702	8.76231403515743e-05	0.000364362347249844	4.94170200312921e-05	0.000149182010348365	3.63030882136546e-06	6.19654409783329e-06	3.78680921102968e-06	1.09653055927531e-06	9.18942292099575e-07	2.35572732062102e-05	1.09673861752824e-05	7.61306629831907e-06	1.04075395323335e-05	2.58447777696336e-05	2.55126683262167e-06	2.97211195646586e-06	4.60967184168152e-07	2.41646702391292e-05	4.39863841274897e-05
0.155268853880102	4.35526483617756e-05	0	0.0403101719624063	0.0487703446617286	0.0572305079541256	0.086592222008236	0.0268734548086499	0.0218968881649045	0.0427984437025535	1.85426843305427	0.147804003597736	0.423505736708631	0.000515311445087648	0.12491086462155	0.0731555145975961	0.12988836860864	0.0567328476809425	0.0930617790746925	0.168705576593921	0.149296977271632	0.0129390694657325	0.00597187909086528	0.354829128038235	0.0617093764444853	0.243851722957262	0.108986782042003	0.11296803933187	0.250321200911456	0.0154273543180686	0.00199062636362176	0.0333429908960912	0.0587234673461671
0.00890745310849798	3.09624439911632e-05	0.00781355044387458	0	0.0100013507628396	0.00656338660593211	0.0239876084609584	0.0115640616417618	0.0801670725402591	0.0080479578010716	0.00906372424003697	0.00203152437202503	0.0182837188744623	0.000317135177066018	0.0551632867222073	0.0296915091051266	0.0129705019406595	0.012579823511536	0.00148457548718637	0.00289101539645819	0.00179711776114808	0.00140643978069906	0.0012501688773204	0.00890745271677207	0.0066415177666433	0.00546948869054656	0.0187525312040947	0.391537241684883	0.00210965943845219	0.00359423552229615	0.0012501688773204	0.0246908348127391	0.010938975742847
0.005267056157546	8.58019307983413e-06	0.000876103839522645	0.00758247278665409	0	0.00043805220228451	0.00561123850731654	0.00206510315479251	0.00877147312499061	0.000271175026381953	0.00077180625090391	0.000333754050074239	0.00652906343539792	0.000319053994894035	0.0075928477191348	0.00790579880883529	0.00205467339941146	0.0256364819840336	0.000229455907038505	0.000406762740643356	0.000125157772081289	0.000135587566534395	2.08596286802148e-05	0.00140802485148223	0.00112641920347685	0.000511060888861572	0.00119942852402332	0.00997090190863058	0.000239885668189648	0.000104298143401074	0	0.00233627836351666	0.00424493368603756
0	0	0	0	0	0	0	0	0	0	0	0	0	0	0	0	0	0	0	0	0	0	0	0	0	0	0	0	0	0	0	0	0
0.10483941979281	0.040074516428792	0.0301413142325732	0.193952872456076	0.204436866637231	0.016381159604524	0	1.53655270799533	0.249648851452648	0.0491434522713369	0.0248993622677467	0.0137601737046103	0.320415465104831	0.439412260315144	0.477015779127329	1.44416294652953	0.0497987245775403	0.891135024646479	0.00982869540102352	0.0150706661462553	0.00458672468926671	0.00196573886422255	0.000655246384180958	0.0373490416586777	0.0255545920757807	0.0157259127955881	0.058972168426048	0.414115689861646	0.00524196972665029	0.00393147830508575	0	0.130394027735751	0.0556959328098904
0.00157433071745807	5.68368014069008e-05	0.000896388696381529	0.00189823555030481	0.00267410238920005	0.000286241953205096	0.0214229442546761	0	0.00664382583080464	0.000979248258391471	0.00132575218668753	0.00030130731121047	0.00256111207892613	0.000642980235134493	0.00322396406139029	0.0134985671114485	0.00132575218780691	0.00330684761318395	0.00027870925996966	0.000451960958054968	0.000165719025539793	7.53268187424231e-05	3.76634148954074e-05	0.00131068675976479	0.000564950849651703	0.000429362918210607	0.000843660405671342	0.00357049151704658	0.000256111155487202	8.28595127698963e-05	0	0.0036910145828618	0.00137094805984736
0.00197586491256188	1.60540010241747e-05	0.00118240660555617	0.0256395627292389	0.00415398367401111	0.000435623767214495	0.00544529553006384	0.0106105498955967	0	0.00169582017789176	0.0015246831649744	0.00029560183423621	0.00357833790066475	0.000147056211691582	0.00566306637093543	0.0219989989616289	0.00231814073237754	0.00444958533345949	0.000202253884478178	0.000420065756298444	0.000186695900234784	7.77899470214943e-05	4.66739750586959e-05	0.00160247304758953	0.000871246957999779	0.000591203668108479	0.00177361086725964	0.0289378627935666	0.000217811827645765	0.000108905941803624	3.11159833724639e-05	0.025390641903014	0.00381170728932306
0.0110713217736758	0.000672699923571561	0.0157493351525324	0.014345934066883	0.0105645358166177	0.00257291284769347	0.0843213468952661	0.0286139083770901	0.011500139794931	0	0.0104865688912927	0.00530175966743224	0.0187120924590156	0.000890502882583852	0.0185950029648753	0.0309919029492522	0.0103696183176174	0.0167629159499964	0.00343055033734883	0.00576956187919296	0.00292376459965167	0.00152035736882387	0.000662719975921045	0.00904417795258797	0.00881027149795113	0.00522379261028368	0.00561362744588307	0.0320054745566107	0.00405428586986626	0.0028068140156656	0	0.00588651260467579	0.0104865671770174
0.00137777490721044	1.83376682777785e-06	0.018364507149257	0.00034880367657519	0.000366243959167141	0.000377870761183396	0.000494138546127024	0.000302296596570192	0.000186028666839753	0.000383683950282714	0	0.00134870791201026	0.00512160189522589	2.16969821473693e-05	0.00101733670367921	0.000494138658889452	0.00126150698700866	0.000372057340708905	0.00079062187122771	0.00215676993817544	0.00190679399489467	8.72009320984754e-05	3.48803779553904e-05	0.00668540537389253	0.000279042839024466	0.00348803770132758	0.00100571745949362	0.000883636188318281	0.00794691073573655	6.97607559107808e-05	5.8133963258984e-06	0.000255789433011138	0.000592966320421692
0.000406876104862457	4.07681023406116e-07	0.00150414210117676	0.000119032869778783	0.00022724463085761	5.19416312384016e-05	0.000690390650741738	0.000142839480057519	7.35839714214804e-05	0.00066441967407343	0.00126174877538653	0	0.000541058630432727	4.82687371267717e-06	0.000264034639147715	0.000192616871278095	0.000577850640330443	0.000186124166523778	0.00492146937873105	0.00310784079349327	0.00276156339417502	5.19416236199807e-05	1.29854078096004e-05	0.00153660649866004	0.000482624004279335	0.000218587692224247	0.000177467221556389	0.000264036609559886	0.000534565817484788	3.02992848890676e-05	0	0.000119032902441743	0.000469638832761471
0.0219691621396682	6.56136481444502e-06	0.00626033778036102	0.00192737318512317	0.00272440794372386	0.00139118707066417	0.00628932308002346	0.00152161079624166	0.00126076317713885	0.00192737271318095	0.0119844967931139	0.000883983427819087	0	7.76606744750341e-05	0.0146363371978029	0.00441991699804235	0.00930356341919646	0.0024925433398267	0.000594152789564977	0.00130423781904211	0.000768051195262511	0.000362288246514314	0.000260847575749532	0.0183172953320142	0.00284033839006495	0.00911517337304786	0.00882534205912629	0.00413008636729379	0.00146364435454657	0.000883983451151191	7.24576599304255e-05	0.00153610235852622	0.00505754376911071
6.78248718182914e-05	0.00301682374110849	4.23530987270166e-06	2.77190576672568e-05	0.000158887115254992	5.33248847402468e-06	0.0330791050223062	0.000608737931060129	6.13968243433248e-05	0.000171339907038179	1.71492036306376e-05	5.92124933852163e-06	4.55049121191721e-05	0	0.000130144505851635	0.000447481752872885	6.06901753495236e-05	0.000139483472952923	4.45846550038992e-06	7.6101178828756e-06	4.69563122829658e-06	1.2993661027125e-06	1.08361008765802e-06	2.89312273531713e-05	1.54735633447759e-05	9.34978127576209e-06	1.54230774248245e-05	2.90992245419514e-05	3.27601469830505e-06	3.6501188392604e-06	5.66124368078575e-07	2.76729193723861e-05	7.84704767086393e-05
1.06120827344347	0.000726477825963781	0.311547187076712	1.42467982247439	0.425132362352094	0.128188769025034	1.05147213327993	0.272603953348075	0.285585081744312	0.118452849173677	0.404038013452551	0.0924906283743075	2.75037914091625	0.00861516745018965	0	2.55566201825739	0.69124575853861	1.26079325402132	0.060037775688442	0.116830265155559	0.0486792793765952	0.0243396361183362	0.0162264264588651	0.457585198700878	0.256377368427204	0.194717112247096	0.611736213700924	0.679887227679249	0.0600377624725494	0.0616604205436873	0.00324528529177301	0.202830326510622	0.541962547922197
0.003357541080073	4.83245423654206e-05	0.00204539730252479	0.00533861746794759	0.00342186175763373	0.000591750544646023	0.0224865142539966	0.00969956287816861	0.0106386447698469	0.00135073420933832	0.00208399102082158	0.000514565677414952	0.00662503292505139	0.000555259527791704	0.0236827077647585	0	0.00294588854426597	0.0144464308370741	0.000360195970442556	0.000643207084300869	0.00036019598369758	0.000167233825045231	9.00489959243949e-05	0.00230268132912914	0.00146651124907573	0.000990538928414013	0.00182670801252939	0.00433521568555119	0.000308739335274818	0.000283011130048098	2.57282845498271e-05	0.00243132283931138	0.0033704046802336
0.0416012686077049	7.22775019814856e-06	0.00155712697848812	0.00195938546649934	0.00251735684110056	0.00129760665230238	0.00155712753663433	0.000635827233596345	0.00198533801165353	0.00025952119029384	0.00195938601891927	0.000791540037012325	0.0165055557539464	9.38638469299806e-05	0.00543693097149481	0.00302342332357678	0	0.00496983315574829	0.000506066575774944	0.000843444285385259	0.0002724973969835	0.000129760646197887	6.48803326151192e-05	0.00949848012527667	0.0130539142855091	0.00164796040391283	0.00272497368564607	0.00407448464283772	0.000389281895674144	0.000181664931322334	1.29760665230238e-05	0.00132355875777716	0.00860313058397072
0.00875593307854648	7.96791357261631e-06	0.00161234471902399	0.00204902213034245	0.00889029513779472	0.000649417041783844	0.0139848560826842	0.00238492800408052	0.00323588809220739	0.000850959802046894	0.00165713311906585	0.00050385803636091	0.0063150205587569	9.4846526951788e-05	0.0142534771546869	0.0182732508688669	0.00479224983485832	0	0.000324708508942819	0.000559842251771342	0.000201543219863952	0.000111968439057254	5.59842277399866e-05	0.00235133742408138	0.00269843799174292	0.000604629643260885	0.00131003079249189	0.00312391971974864	0.000235133696096026	0.00012316530102797	1.11968455479973e-05	0.00137721197371474	0.0103122929267791
0.000464345142663285	3.9396369678055e-07	0.00139891233473766	0.000149883516853352	0.000335033833901462	9.11056940044322e-05	0.000678884170495445	0.00013812798202895	7.05334346089369e-05	0.00052312273464968	0.00136952428520854	0.00685937690947895	0.000711212154704892	4.71386109318654e-06	0.000329153579558546	0.000270378172893283	0.000664189889953783	0.000199844735167719	0	0.00790268386977578	0.00308289912937579	2.93889292392618e-05	1.17555734199267e-05	0.00151059109387792	0.000487855974154602	0.00029976711411146	0.000240989229975605	0.000349728288179925	0.000514306204983251	6.46556538095971e-05	2.93889335498168e-06	0.000129311304925489	0.000443772818155549
0.00239641674967236	1.65610463336515e-06	0.00410170132399756	0.000510834775776734	0.000939034767520314	0.000360589359947677	0.00134469743620581	0.000375613901233907	0.000360589329730691	0.000751227427488589	0.00747471684117788	0.0121774028551526	0.00370355302407782	1.96087286662924e-05	0.00102166216729192	0.000691129566268453	0.00251661320995862	0.000518347171281169	0.0131164374854187	0	0.008646632360412	0.000135220990147144	8.2635061654676e-05	0.00571684346802636	0.00117191464447478	0.00115689083191799	0.000803813697719879	0.00139728368564381	0.00157006576804841	0.000202831514970568	1.50245566644865e-05	0.000405663021490704	0.00126957481372362
0	0	0	0	0	0	0	0	0	0	0	0	0	0	0	0	0	0	0	0	0	0	0	0	0	0	0	0	0	0	0	0	0
0.0013583395806002	1.94882290726742e-07	0.00149909921601841	0.000682688614119342	0.000591194423197918	0.0192701234774291	0.000844563241332277	0.000316711293273018	0.00032374930813742	0.000598232144238231	0.00293485806545807	0.000267445095987841	0.00405390450782461	2.14086010476357e-06	0.00104865843612058	0.000696764833100844	0.0014498339616183	0.000513776085664148	0.000225216920593702	0.000316711291741258	0.0106414998896541	0	0.000647498670534506	0.00210437055304847	0.000492661705976532	0.00183692552657516	0.0128866298054888	0.00198472406623592	0.000281521088771922	0.000703802902754898	3.51901451377449e-05	0.000605270483760724	0.00103459008416296
0	0	0	0	0	0	0	0	0	0	0	0	0	0	0	0	0	0	0	0	0	0	0	0	0	0	0	0	0	0	0	0	0
0.0130106296561999	9.06285015249941e-06	0.0113528164788268	0.00197257878413691	0.00325265738288565	0.00201454914026481	0.00356742974712398	0.00128007804713474	0.00142697218810889	0.00113318327936998	0.0303231611351016	0.00912842555088669	0.0346250615372023	0.000107234200267379	0.00566587683299885	0.00329462704770712	0.0323377102758794	0.0029798537432326	0.00520425175417034	0.00801622642033597	0.00247621665157549	0.00056659186259589	0.000335758190044134	0	0.00428091409074989	0.00623251123435491	0.0044697804388068	0.00526720628909219	0.00587576681613614	0.000713486153843785	4.19697737555168e-05	0.00220341307626497	0.0062954649504645
0.952026741119445	8.77633576942763e-05	0.069009302380349	0.0735427859202951	0.138018690247315	0.036771403816314	0.0810985523047561	0.0241784563139716	0.0423122967360625	0.0171263980069959	0.0483569139646703	0.0307267886793332	0.398944524646782	0.00104065320639092	0.194433631441379	0.110817922847941	1.40990627397285	0.255384938696304	0.0241784564141231	0.0377788378078649	0.00957063934945159	0.00453346007954201	0.00201487144198981	0.194938800323	0	0.0382825563637994	0.0735427999628109	0.138018685463926	0.0156152496634602	0.00906692148895413	0.000503717860497452	0.0352602495003096	0.551067241970859
0.0010532009146555	5.96383738667735e-07	0.00257270290620686	0.000442183466644442	0.000538660004624637	0.000289429263616613	0.000590917910581577	0.000229131490982129	0.000132655068041267	0.000510520786481853	0.00817235673760386	0.0002934491067548	0.00739250538820181	7.055974028796e-06	0.000916519106543346	0.000526600435042222	0.00136674928338976	0.000337667452302885	0.000176873432367969	0.000462282830447432	0.00270535964463862	0.000160794011758463	6.02977632534611e-05	0.00232749352201535	0.000345706947261943	0	0.00585692212653138	0.0010893795238364	0.000647195825972497	8.84367194384096e-05	4.01985088356407e-06	0.000241191047989554	0.000578858424907166
0.00708378688912522	3.77432586145306e-06	0.0050661106568953	0.00578984277555785	0.00311423445392597	0.0294317094649919	0.00449590067934534	0.00140359860554439	0.00153518590902036	0.00186415346748638	0.0090137350441465	0.000964974055349614	0.0296290889771981	4.4076928082807e-05	0.0123691201657485	0.00443010802181764	0.00782944869459195	0.00324582169753884	0.000943042817006393	0.00171063579223381	0.0132245311530478	0.00776365396605784	0.00160097972499584	0.00842159147305918	0.00201767174315701	0.0246507008533017	0	0.0226110958501413	0.00105269872679205	0.00197381061985788	0.000197381061985788	0.00197381057874111	0.00331161501013795
0.00279801323352014	1.86849663158513e-05	0.00332736499571124	0.0642408534630161	0.00277910771207191	0.00502886170280787	0.00778906175919152	0.00317612305068501	0.0149542453894111	0.0022308472196798	0.00351642204617692	0.000737314290349297	0.00661692294706335	0.000167968003466964	0.00758104651277474	0.00502886140958833	0.00383781546223995	0.00355423285249802	0.000699503293822145	0.00117214064398856	0.000661692329316824	0.000510448293461267	0.00103980223178358	0.00294925706238837	0.00204179212244217	0.00223084836429893	0.0108517530690609	0	0.000604975688512936	0.00162587258060705	0.00105870772690692	0.0224975387281221	0.00334627204530302
0.0183797067976977	3.65772462876596e-06	0.0694213966613689	0.00298523816855711	0.00456565960663906	0.00860451255559699	0.00485832882651927	0.00199015928512024	0.00163895463515209	0.00204869235912558	0.212069037920759	0.0223600252345719	0.0399202534419791	4.32779046758592e-05	0.00907271709432093	0.00520953450881822	0.0112385468714228	0.00462419352225976	0.0127018990194104	0.0199015927549492	0.012994569981922	0.0011121477182139	0.000585340990176666	0.066436198401202	0.00362911173802408	0.0227697639028639	0.00790210254327059	0.00760943241400752	0	0.00163895477249466	0	0.00199015932514333	0.00573634068970592
0	0	0	0	0	0	0	0	0	0	0	0	0	0	0	0	0	0	0	0	0	0	0	0	0	0	0	0	0	0	0	0	0
0	0	0	0	0	0	0	0	0	0	0	0	0	0	0	0	0	0	0	0	0	0	0	0	0	0	0	0	0	0	0	0	0
0.000548821425284708	4.74478976904549e-06	0.000488261512636196	0.00308096907193873	0.000987878556047425	0.000177893844143298	0.00133988091029993	0.00201739180949778	0.00764564968205757	0.000155183907885098	0.000548821426760489	0.000121119209836881	0.00115441743884481	5.36177127792451e-05	0.00139286047149585	0.00252079347428385	0.000662370688028819	0.0010976427968751	0.000102194332236516	0.000158968959829478	7.19145327387802e-05	4.92046730779701e-05	3.02798032584338e-05	0.000548821401149013	0.000283872967733478	0.000246023394829714	0.000503401676671438	0.0106584901050456	0.000136259079654476	7.19145327387802e-05	6.05596065168675e-05	0	0.000889469063483114
0.494551109107631	0.000118939908507707	0.0126318999020519	0.0753147502833389	0.061491173458923	0.0119168943858886	0.0281238626930029	0.0233571120400627	0.179945090147719	0.00452841742085265	0.016921989802921	0.00977185313850764	0.270275150534937	0.00148550171307903	0.154918461575779	0.137282615320852	0.184473522796051	0.32580787136345	0.00738847424735894	0.00953351507228452	0.00286005465261326	0.00119168926380052	0.000476675775435544	0.047905912558592	0.0993868334225875	0.0109635425388936	0.0316989357605651	0.113925503467766	0.00333672957075682	0.0016683652140244	0	0.0560094024469354	0
