# Supplementary material for: The effect of human mobility restrictions on the COVID-19 transmission network in China
Source: PLoS One. 2021 Jul 19;16(7):e0254403. doi: 10.1371/journal.pone.0254403 (PMC8289089; doi:10.1371/journal.pone.0254403)
Supplement: S1 File — (ZIP) [file pone.0254403.s001.zip › DataSubmission/Amatrix/Adj_m0129.csv]

0	0.000202838711699317	0.0757062634783827	0.0540758684188532	0.0813303319276081	0.0232332112910084	0.0762029401244756	0.0233608600701805	0.0298500158044311	0.0248172012907393	0.0917130565491494	0.0200650448598963	1.2229102403566	0.00240529619030899	0.130207477911292	0.0662787657918802	1.39429719568777	0.192943173915926	0.0137287237645646	0.0311536284621199	0.0105605535572676	0.0047522437435018	0.00316816489512887	0.209382518988311	0.182993015797551	0.0438262930331864	0.0744518409841957	0.0657564875435136	0.0147086844633102	0.00475224958071034	0.000528028011979026	0.0294173830224213	0.28886141974764
0.000348862176627533	0	1.94042388637004e-05	0.000207104071961962	0.000533555728211151	3.09638507521305e-05	0.125569124201835	0.00282046796746551	0.000388871326033366	0.000968967986284585	7.94575173580529e-05	3.3486181043802e-05	0.00025734163219828	1.93190129374296	0.000498573364835942	0.00169864992337518	0.000281196018983388	0.000848884501412056	2.52137804535796e-05	4.30371744390852e-05	2.63007221858116e-05	7.6157830298264e-06	6.38237514520994e-06	0.00013404717466045	6.24072623490623e-05	5.28754200755682e-05	7.2283971205187e-05	0.00014706367298955	1.45173875368856e-05	2.06423652237044e-05	3.20158129005447e-06	0.000137503440780162	0.000205063248679787
0.801074308680245	0.000234467879811369	0	0.147354453467925	0.211655166309327	0.366253408533263	0.237063182529093	0.112525628025714	0.0830547079413265	0.238717848879207	10.263950419516	0.948334659205438	3.16547195977537	0.00277422888757159	0.281297464196668	0.2392579574921	0.567986477424447	0.278634562183028	0.650754203378142	1.4421229919554	1.00392703612947	0.094833391619923	0.0327011942908906	2.6229187479771	0.139317148763116	2.1811702556237	0.644213232892845	0.434027373086588	0.886808801958068	0.0719426613205245	0.00327012270806501	0.131279915762674	0.234867430911201
0.102707271386609	0.000528559559999686	0.0800314990204261	0	0.116045922693984	0.130245428972997	0.289597681015266	0.313457646402901	1.16979835395706	0.276770503989125	0.0880349617863731	0.0293052196858874	0.253978271317418	0.00541385761296983	0.518841815618809	0.307082497368396	0.129384639626722	0.112044304113924	0.0179087569217879	0.037445565915244	0.0179087515211152	0.0179087313323602	0.0179087448958383	0.102707396775923	0.0706945533046244	0.0797753399862162	0.289795921227806	8.03251800950417	0.0200079277890327	0.0358175066595175	0.0179087628530857	0.594902671317531	0.0972608089145079
0.137482789076524	0.000214612559618771	0.0341749784322033	0.119481910394751	0	0.0273840832942982	0.182957502425292	0.0526974533371937	0.112699609643552	0.0194235214990689	0.0297401632593237	0.0203788514094348	0.179588416414687	0.00798042414898156	0.0973019296997814	0.102165412538141	0.0881769228435621	0.620107425296106	0.0149657286625833	0.0286577654790864	0.00668681291782951	0.00382103164554479	0.001592097724778	0.060262927986349	0.0472189050776898	0.0238814724018428	0.0528576202876408	0.211572424763258	0.0091307436308169	0.0066868135931452	0.000955259592712576	0.0576541516947646	0.193857411770822
0.00753913620025883	6.20706279950542e-06	0.0100987016835073	0.010377921920477	0.00642222960368324	0	0.00842631301531763	0.00321111755764066	0.00232689895867093	0.00863397087876864	0.00967989592251067	0.00102244767044546	0.035672021132177	7.24541254088495e-05	0.00856247468409287	0.00518541787817899	0.0115414075060919	0.00390918201453144	0.000852040275272218	0.00329455425827813	0.0244251471920067	0.0624260616355948	0.058052305105687	0.0108898766951726	0.0053983890829609	0.00874761001062007	0.131100449026059	0.0445367993277657	0.0020011305226787	0.0277765074026309	0.00147687029960432	0.00428149061169324	0.00754934319984704
0.306898870261325	0.0924612672730951	0.122456968907827	0.385512437037085	0.758932473533418	0.092263790584726	0	3.52102639001021	0.445987014679254	0.265718725537615	0.116410124889237	0.075656303547185	0.981685513577234	1.01383536236973	0.810287136184066	2.56641733762483	0.182930087475814	1.62369167664557	0.060894137277665	0.103335459488951	0.0332149739531247	0.0147621940042123	0.0092263782403797	0.170835540284708	0.0982680248942636	0.0959543599378013	0.315541991504536	0.781610320683293	0.0257009134503478	0.0276791477563139	0.00369055499669835	0.258521076816168	0.164735916741681
0.0185077228423551	0.00086201504181458	0.0161085452006319	0.0300464164461478	0.0318744238214317	0.00725109096566467	0.281268559259369	0	0.0864838068925727	0.0218926352767373	0.0179365289673064	0.0062749821739414	0.0446220428755376	0.00975183965979955	0.0237616289781502	0.188042573868469	0.0179365183014219	0.0488969502843035	0.00543832139393822	0.0100399734698404	0.00306777011759885	0.00181277120774692	0.00097610831267363	0.0191932174905892	0.00925385329687541	0.0103188621270065	0.0186854934394596	0.061121252481658	0.00365584973589557	0.0018127734343843	0.000418332553468094	0.0486685229293968	0.0185327798667161
0.00327448107574932	3.48335257051457e-05	0.00249805332614692	0.0572526455701443	0.00654896467037313	0.00119489786626286	0.014160528132801	0.020220789712118	0	0.00803462809056984	0.00212672863305813	0.000700457326064728	0.00725178494771241	0.000319081213960788	0.00732496218816628	0.039522213236103	0.00411842442770986	0.00742665864391172	0.00045323738585233	0.000824067605891555	0.00028842370401812	0.000123610019517662	0.000123610113135784	0.00249806077762413	0.00168787536132116	0.00131850823398252	0.00379070840244367	0.0834487253602661	0.000303818101737395	0.00020601695224761	8.24068247204481e-05	0.0454714643483964	0.00578035406252786
0.0502126697193251	0.00355108164003428	0.136849862809151	0.074701457000703	0.0607079641987897	0.0263739283811176	0.349342944933015	0.126354989855701	0.0471259279443957	0	0.078200199517768	0.0439565445523875	0.123831719584406	0.0047008708762197	0.0403324366589926	0.0928994970578682	0.0681164490747553	0.0699684792296807	0.0308951912535103	0.0454636350980873	0.0193408862529748	0.0118054627160853	0.00427006421641615	0.0617369643701352	0.0477431522438683	0.0512407846083232	0.0743493194108024	0.143847113806524	0.030045312677275	0.0228574133346623	0.000251180499885003	0.0302511169854309	0.0564814318148211
0.0458603795076294	4.31821190123656e-05	0.28556591965744	0.00807688333938735	0.00917207942930746	0.0100255019267932	0.00874835060032015	0.00780311904698673	0.00355932079123891	0.0198838379719612	0	0.0452818475369765	0.209699821737147	0.00051093174078705	0.0173848705407985	0.00672949330344929	0.0340873079640698	0.00780310991009038	0.0329170838451426	0.10610324313518	0.0765280195667946	0.00284055647604574	0.000835458419820245	0.204113162162306	0.00616034407770417	0.105267789681877	0.0334183215085889	0.0232724576722093	0.146479551272793	0.00150382586388586	0.00016709185150827	0.00711863580931011	0.0105428516405492
0.00606821998912034	1.07837183750405e-05	0.0378404372169288	0.0025761249652828	0.00646895398593648	0.00153723466524606	0.0173069507263153	0.00314860862451199	0.00114494966230339	0.027041254361923	0.0296541847792017	0	0.0125773589256809	0.000127678476279021	0.00423605971787547	0.00253272180241249	0.0148270835727303	0.0032630996627235	0.176921838226953	0.108025687056059	0.088670515404528	0.000628868194646594	0.000279497187080208	0.0382985295179063	0.01454081626461	0.00552007095424763	0.00670792942198291	0.00595373199555928	0.0111059973958307	0.000558994637412483	0.000209623100500771	0.00337759876458418	0.010412279804308
0.751903350807113	0.000195317632331335	0.14667050419226	0.0772176579747283	0.0703157161910032	0.05739223904116	0.154095466521499	0.0586683779690172	0.034079457333247	0.118469776215862	0.359775397698191	0.0294859191309351	0	0.00231180999810806	0.315755276695714	0.0993137156706094	0.262282148352034	0.0811003098767291	0.0189552459606167	0.0415962155964725	0.0231675158542159	0.013163346441586	0.0100041508724111	0.622920117092587	0.0668645536752628	0.269585613014407	0.333822565907403	0.148827853678793	0.0289027936136559	0.0294859322468498	0.00368574349082077	0.0556486889957135	0.110623240189164
0.000497467421142539	0.0221269994546233	3.10642134111543e-05	0.000203307409667437	0.00116537182478885	4.77383735244503e-05	0.198777978944151	0.00446484695830438	0.000450321359553021	0.00153389218248938	0.000125782550549338	5.30091726987422e-05	0.000407376015973003	0	0.000954508201513354	0.0026889906324378	0.000445137900705705	0.00102305378698023	3.9913827160633e-05	6.81285515754449e-05	4.20370079847519e-05	1.16323891326285e-05	9.7008702005904e-06	0.00021219887159003	0.000113492169736796	8.37026554517516e-05	0.000138072929617975	0.000213431043646763	2.40282418630594e-05	3.26772020261886e-05	5.06815558607788e-06	0.00020296971246997	0.000471540964753662
5.58995184308932	0.00422749175541627	1.75629934246483	8.67762408034196	2.06790527785562	0.749137872938962	8.25447618331086	1.44470218739446	1.25585340362579	0.841336318433725	1.53912801189755	0.414907103675356	18.0253873737146	0.0501334789872395	0	13.4531572760131	4.25856638401378	6.72305067303802	0.276604914302503	0.449482784807933	0.265079629600864	0.103726694650441	0.0691511821397288	1.92626954083987	1.88849558630639	1.02574281555275	4.11449345550699	4.12637113844587	0.302159827579239	0.218978846568032	0.011525208579699	0.897037417955433	2.81595135180841
0.118535848571514	0.0017740254226921	0.0930339482931412	0.202124389773332	0.125147457980858	0.0305501887850571	0.81174610801391	0.370247891548784	0.340968402915061	0.0979908059895156	0.0500590536341891	0.0219039075701435	0.255929565805464	0.0203841132067485	0.769257924186739	0	0.0906729488907626	0.578039398737528	0.0126812178302444	0.0265152617918596	0.0132576328244754	0.00576418168651455	0.00461134884169138	0.0632821637457846	0.0406138407465869	0.0363143820581592	0.0835806595291623	0.154899610502914	0.00850058633547618	0.0138340530400616	0.00172925754957345	0.0859504141320832	0.1040796147113
3.16618970821619	0.000431191933930411	0.0580596111707598	0.0828316597562084	0.157148351583972	0.105826317664403	0.0684977206391781	0.0356100018555929	0.063478758370481	0.0283462293342497	0.130053991216142	0.0566926666312411	1.0592067400344	0.00559976184672951	0.15094653180363	0.0945013844323452	0	0.263204053347788	0.0396848922542286	0.0689760914168087	0.0217321963474311	0.0103936474057852	0.00755902202006426	0.770259805810335	0.445124079190501	0.153070237761974	0.2069281331585	0.178824119441632	0.0154826040177658	0.013228294764825	0	0.0603821846023588	0.395763391278482
0.202020317816887	0.000161347858463506	0.0317427549473692	0.0358239437300461	0.215170993655328	0.0132837477634531	0.286258719520813	0.056456926660477	0.0437598274833336	0.0334859892238013	0.0229002117390278	0.0105162996549408	0.122597769926468	0.00192063012921585	0.232389292687823	0.301676616478303	0.0881997729630414	0	0.00885583700386823	0.0143907286981553	0.00525815163536638	0.00387442315310667	0.00110697888213315	0.0435330509256196	0.0464805036963604	0.0149442189951592	0.0276744593961236	0.0532826355753342	0.00362775303844419	0.00221395880690462	0	0.0267546914784565	0.186318373055215
0.0019102535101568	2.87720170625389e-06	0.00725465785086517	0.000686831079830927	0.00163122834394436	0.000419163076759026	0.00395660100937041	0.000987323266029508	0.000257562832194194	0.00592065637037018	0.00944396685951764	0.0714411024264863	0.00502995067908027	3.44266369586297e-05	0.000987264984694885	0.000738564736118801	0.00371319385263695	0.000858540965168976	0	0.0798505769671544	0.0256213502736036	0.000157186020799642	7.85930699235555e-05	0.00965859695531716	0.00379904016240885	0.00204342037676728	0.00178144210350597	0.00152391182447618	0.00285465104052943	0.000235779320808213	2.61977162431601e-05	0.000987323389364844	0.00335870430756805
0.0178477919238689	2.16185290337491e-05	0.032263259319956	0.00470709869841164	0.0109832607929361	0.00359084284144567	0.0150242725124428	0.00431485615740143	0.00205936509341633	0.0135254575751835	0.0849242609915298	0.231369959278327	0.0397386114641607	0.00025597144442961	0.00382430583334623	0.00441889897963353	0.0234375130571675	0.00549162867910663	0.302349143471928	0	0.143394364468666	0.00131664126127117	0.000598473753841597	0.0771770845729982	0.0133367998386336	0.0184329966586575	0.0125679430825925	0.0128465021003865	0.0133368233983476	0.00155603249278368	0	0.00519744102067389	0.0104446493114595
0.00622522982561714	4.94417117824643e-06	0.0211993939432358	0.00229940371461979	0.00330890721602385	0.0286134832478717	0.00441105409087256	0.00140208053209702	0.000785165832820198	0.00841972561986186	0.074198142491115	0.0598281885033057	0.0209466866226111	5.84727495614376e-05	0.00398167366052721	0.00202173097441592	0.00768340096494336	0.00314065671440781	0.0495602247505844	0.0832392352985844	0	0.0420987495442951	0.0021220523972084	0.0182831297365554	0.00325281993599225	0.0888524117660987	0.0853612299694296	0.00790773330283983	0.00588873614874042	0.001095253365969	6.84533717744511e-05	0.00252374527303807	0.00376776378449329
0.00868067648881401	1.7292469783453e-06	0.00668223559452154	0.00574546997586566	0.00380950697469891	0.253145192289303	0.00399091164740306	0.00243558851668252	0.000936765690838608	0.00541199686774152	0.018922659632964	0.00304902350442771	0.0378078469013016	1.89966338769854e-05	0.00405907457462492	0.00214895013963108	0.0100546085455103	0.00287274206615305	0.00144828709931782	0.00335392652015703	0.114643323183984	0	0.00754633297635547	0.0158000995172372	0.0044340107166112	0.0212669442031646	0.161293265402224	0.0151131372843514	0.0016861760680728	0.00640295220745555	0.000304902648207123	0.00374705972451317	0.0054235299219529
0.00328416846043768	7.0252993951325e-07	0.00218944178234255	0.00542384099853853	0.00211480626140968	0.139479370087967	0.00342451849555434	0.00111960427571459	0.000920564377154502	0.00252051916539369	0.00487650130016449	0.00051625280713704	0.019192434683835	8.20222338694473e-06	0.00263713439340599	0.00242569802074016	0.00594634243718917	0.00109472289885471	0.000364413981404689	0.000880666728040915	0.00221685105168469	0.00504105287303867	0	0.00559802125548972	0.000870801478788848	0.00476774769213995	0.0269969719795637	0.0243576102539259	0.000597122068852422	0.00331009300050754	0.008442260031912	0.00218944863490091	0.00232377326276086
0.161845515467827	0.000111655838201778	0.0917812408167067	0.0212001605798453	0.0442102137214612	0.0356588076749973	0.0347383290501807	0.0147367505543154	0.0121513670928313	0.0293474047915662	0.470800657743219	0.114549967932475	0.598309871246891	0.00132115468145698	0.0411053512848066	0.0209700665714528	0.399960562565124	0.0330930151267497	0.0741577405995563	0.115181120079763	0.0353432529465673	0.00788911006778689	0.00568016355077044	0	0.0377466845258014	0.0877269943833861	0.0744732213823233	0.0718739682240233	0.0429175390424921	0.00915137891931076	0.000631129916257518	0.02533687253914	0.0548609729279694
3.73202806001166	0.000334137237002409	0.132327586018049	0.166847720741233	0.458353057249811	0.180241514020217	0.213687792422505	0.103561030682052	0.118903516881101	0.0749052848106669	0.193697589646858	0.138107125480807	1.62919400104792	0.0039620630953674	0.279981814013757	0.274965616879182	6.07174459561741	0.845747426925631	0.114699212137271	0.203649530511789	0.0538383894612522	0.0280895628357789	0.00936319470329348	0.94355603657947	0	0.234079931589379	0.29728129586484	0.362463566217333	0.0498627008128319	0.0304303971165477	0.00234080102296167	0.128492405971452	2.00488812327247
0.0209313109623691	1.0017227065518e-05	0.0282909801274883	0.00823746396478207	0.0100605372030276	0.00774684071950363	0.00874038498895806	0.0036461038604053	0.001958094646525	0.0154936236352228	0.138281940840576	0.00428548608741359	0.174303699882818	0.000118517481066398	0.0131657089496676	0.00591911518354865	0.0234295922550231	0.00432130321905483	0.00403824911170596	0.0104664777127036	0.0621395696327764	0.00255480701199526	0.00148343745305102	0.0365285582427618	0.00519906299716984	0	0.0956816719607715	0.0229569476246531	0.00783236848109251	0.00115378522906817	0.000247239823417682	0.00722468818145124	0.0101786448932571
0.0802933180796071	4.33173694815844e-05	0.041782656160416	0.0740005612810763	0.0362452735127076	0.5019989532203	0.0406250293719635	0.0193811698307955	0.017619261790796	0.031643634808745	0.0830622020163371	0.0144393814721886	0.541322556859418	0.000505868591393692	0.0901045353859235	0.0340260036349726	0.0777763792749513	0.0259254305856254	0.0104455167426233	0.0224271288629069	0.124117279159251	0.0940095163552933	0.0282643204413657	0.0951439225319833	0.0206396435804029	0.359141300333905	0	0.242390447105558	0.00830621269931866	0.0251921235616785	0.00430109655381835	0.0289459066099356	0.0315513217395434
0.0391003111314085	0.000354531567714793	0.0380240887780696	1.41334731517032	0.0408939191138351	0.118216886358302	0.106096157863564	0.0868099729705242	0.276572528104789	0.0779352861706721	0.0459160439677914	0.0148865699435964	0.118216739654636	0.00318707927208789	0.0835765691155432	0.0784699280241737	0.0570363019498143	0.0437636541376542	0.0113838549509893	0.0232055401033747	0.0140108941760067	0.0105081587860155	0.0192649723650007	0.0451985799743466	0.0294148871368191	0.0547300500932804	0.211038918932092	0	0.00825053169843951	0.0319623555669623	0.023643398882637	0.495390858050177	0.0405574093285381
0.090995461031031	1.79373989910948e-05	0.128024934095168	0.00803743474539219	0.0186583824666949	0.0367884765562496	0.0136404029713149	0.00660220253887763	0.00487989340023266	0.0129635100411272	1.1726092250886	0.0886427046338042	0.248409500096295	0.000212235682299123	0.0226757918368295	0.0105830600133741	0.046502467932388	0.0157878571499692	0.0798835956531968	0.14049696288152	0.0760295396016445	0.00560585835152908	0.00245256488628372	0.533343132501019	0.00861155026588011	0.149606498971852	0.0399417527374111	0.0246864936457401	0	0.00525549865991005	0	0.0083245172845612	0.0150514328619193
0.00515609393362913	2.87054709548504e-06	0.00429673737353979	0.0072430670096864	0.00282357633537731	0.094580271782031	0.00504910017280668	0.00117853722097602	0.00105577391523548	0.00383594094488054	0.00699756859099908	0.00122870434109887	0.0322759272181022	3.35143987403908e-05	0.00326533745338902	0.00341970564275798	0.00800423159352619	0.00179235659151006	0.00101892620876321	0.00182807267498403	0.00239747270938749	0.00488484513862504	0.00443532287153483	0.0100666718745017	0.00262715031685229	0.00521450263969011	0.0239447388753537	0.0292670043299916	0.00103121970304754	0	0.000269715850471821	0.00174325319045894	0.00333923526542186
0	0	0	0	0	0	0	0	0	0	0	0	0	0	0	0	0	0	0	0	0	0	0	0	0	0	0	0	0	0	0	0	0
0.014976637369126	0.000164687375215185	0.0156334798818927	0.122308912614335	0.0222022165691255	0.00833824868650612	0.0376717891698338	0.0530751668152433	0.292045064987509	0.00657436385972723	0.0145825414620385	0.00368807130372787	0.0355978636779773	0.0018610383862779	0.0204931615691859	0.0525251815986933	0.0195747512234035	0.025223812119448	0.00336737162450856	0.0080175479028167	0.00304666864625951	0.00240526200924681	0.00128280737648658	0.0149766556532286	0.0109040334237631	0.0126677263066802	0.0218077154262837	0.452321234130946	0.00354710147615189	0.00192421197091526	0.00240526624269038	0	0.0227106373565423
5.06466739917639	0.0010908281647206	0.179241258067053	0.454660465751576	1.01424539364764	0.242788619558438	0.336683230207232	0.255747441588999	0.736640756229766	0.144071830145265	0.242632321372	0.189428471543026	2.81741169327215	0.013624030697588	0.697253145524381	0.65903881341163	2.31047037104411	2.91376872183975	0.133400418168277	0.194764523459517	0.0586961662932669	0.0293480500621798	0.0160080394305915	0.830632698008907	0.915879921100481	0.23478464251508	0.432216866947039	0.800030367433869	0.0415316211011464	0.0373521095952579	0.00266800924699762	0.380342396541742	0
