# Supplementary material for: The effect of human mobility restrictions on the COVID-19 transmission network in China
Source: PLoS One. 2021 Jul 19;16(7):e0254403. doi: 10.1371/journal.pone.0254403 (PMC8289089; doi:10.1371/journal.pone.0254403)
Supplement: S1 File — (ZIP) [file pone.0254403.s001.zip › DataSubmission/Amatrix/Adj_m0125.csv]

0	8.55280526871021e-05	0.0259022513060213	0.0167817367357167	0.0317394228837704	0.00784365129340712	0.0344755647675296	0.00930293229208526	0.0147752507108287	0.00583712601658053	0.0348404061832593	0.00711400870644912	0.362267177373944	0.00101419868570962	0.0963115665048721	0.0403127003112662	0.610710294041636	0.0806254197606368	0.00510749389173635	0.00930293411695292	0.00364821017112199	0.00145928354175952	0.00072964209193555	0.0851856963548987	0.100508061012842	0.0136807870066934	0.0249902318753735	0.0293680842954837	0.00693159631157466	0.00218892600719048	0.000182410522983888	0.0129511457829187	0.145016206836099
0.000104754868741726	0	5.82662756075682e-06	6.21884118848227e-05	0.000160213869778188	7.6175175569292e-06	0.0460218872410097	0.000846917348534121	0.000116768453389623	0.000238379451397165	2.3859139079203e-05	8.23804404296347e-06	6.33095183211495e-05	0.580102390296501	0.000149716411180161	0.000622566769365557	8.44362918424629e-05	0.00025489951305301	6.20292049145144e-06	1.05877124226945e-05	6.47032479698782e-06	1.87358458080806e-06	1.57014923079378e-06	4.02510899512384e-05	1.87393931149182e-05	1.30080514094563e-05	1.77828201454518e-05	4.41596246483708e-05	4.35921674300869e-06	5.07829356611945e-06	7.87630818458805e-07	4.12889204828621e-05	7.51571935595684e-05
0.463476960608899	0.000126359386937125	0	0.12128353947142	0.144385399093672	0.180481767519763	0.223797269526236	0.0750803913759074	0.0620857305479703	0.125615098658882	4.72862252629793	0.463477139498434	1.60123394934015	0.00149507570048641	0.384060515914243	0.226684992450856	0.368182779290356	0.166043186750386	0.298877808549511	0.540001382361321	0.438931690757442	0.0404279042941855	0.0144385436011452	1.32401417034398	0.131390567477494	0.883638725188247	0.32486710397363	0.324867121458403	0.441819207165459	0.0433156254879167	0.00288770872022903	0.0952943778420932	0.151604541655194
0.0661406750703664	0.000220245872902722	0.0450200767745164	0	0.0739219581518704	0.0455759488339543	0.176189852337453	0.0967099094075468	0.554136863812734	0.0728102346716294	0.0622500793165228	0.0122276925476908	0.128390759269884	0.00225588738527045	0.376830687094121	0.191752376675369	0.0811474152650351	0.072810340020638	0.0100044766247485	0.0194531465128581	0.0111160858956455	0.00833706141269532	0.00611384772618076	0.064473289762765	0.0383504470410666	0.0372388846609222	0.122276906702392	2.87184004970828	0.0116718851159989	0.0222321708215059	0.00555804338743706	0.181192195558225	0.0778125221424914
0.0509094448395548	8.1799089008271e-05	0.00696026845825492	0.0671168602327881	0	0.00467333014624253	0.0533952535797363	0.0208808301733123	0.0826284576431889	0.00288353927692967	0.00785517230888461	0.00288354388708471	0.0686084513336203	0.00304169767843612	0.0766615656725663	0.0709948115158523	0.0215768631676932	0.226308444489391	0.00228694880672888	0.00397730176558209	0.00169035358096083	0.000696027693888979	0.000298297714351696	0.0155114778907751	0.0109375679343769	0.00477276265615676	0.0130256617658236	0.099333105377213	0.00188921788678278	0.00119319071098324	9.94325714505654e-05	0.0236649495403922	0.0445457431882322
0.00186488496838736	1.65822326979475e-06	0.00237461773551256	0.00239948233552614	0.00128055481598855	0	0.00248651310509137	0.000708656396193456	0.000571898349663607	0.00116865982949356	0.00303354778398631	0.000261083996345532	0.00729791861698945	1.93560494905038e-05	0.00246161928749221	0.00147947540339722	0.00360544571202247	0.00106920096549571	0.000236218875178953	0.000634061110445537	0.0046000520930769	0.0127682480932376	0.0115374288649205	0.00298381718365659	0.00133028362496578	0.00216326756159506	0.0342392959778933	0.0118233740840534	0.000671358662247139	0.00556979256163158	0.000285949206781435	0.000944875541385231	0.00222542834416823
0.282367143389884	0.102794083689477	0.067230202657014	0.443719243749948	0.49582344011799	0.0453804551415176	0	4.31282262245341	0.573138364135339	0.161352457675748	0.0655495493275261	0.0336151490923741	0.860547733110906	1.12712596031659	1.27063724275216	3.78842582804449	0.126056810781727	1.8891710920548	0.0268921217036189	0.0403381774134881	0.0134460617675233	0.00504227134294857	0.00336151570776043	0.105887722570983	0.0521034223710039	0.0420189395374471	0.176479505638128	0.95803165359807	0.0117652989315418	0.00840378823812209	0	0.310940170581609	0.132779724931489
0.0171791485010983	0.00067162035140139	0.00916813712099803	0.023231876532143	0.0325780863428632	0.00364945813688877	0.242911361403291	0	0.0771726910529086	0.0121945103121899	0.0168231126723383	0.00364945782592295	0.0340912734500958	0.00759787763531104	0.0390754287140459	0.16084311523098	0.0162890436847017	0.0383638069285497	0.0029373687594286	0.00578572560681793	0.0024923130565213	0.000979122633102442	0.000534067125782398	0.0170901444381968	0.00551868610239667	0.00560770391193484	0.0102362825741926	0.0444165676472718	0.0021362674054048	0.000979122943780381	0	0.0418352538289024	0.0192263954562585
0.00269877521821337	2.26407566599021e-05	0.00127259187528249	0.036597979298485	0.00544143496183483	0.000680179440525456	0.00778914740458306	0.0152930619050061	0	0.00304983171033358	0.00210636223518872	0.000307177785675964	0.00546337579985615	0.000207391750812252	0.00735023654250682	0.0297742923503523	0.00313760170992427	0.00579249450723982	0.000307177813429667	0.000548531739774047	0.000263295286585135	0.000109706329814914	4.38825512350862e-05	0.00228189218530623	0.00109706228384802	0.000789885794223246	0.00265489331142163	0.0423685889278963	0.000351060229487768	0.000153588910474991	2.19412756175431e-05	0.035808158078202	0.00526590037684423
0.0361635733755009	0.00238182510095185	0.0597664544495833	0.0477579419600843	0.0452734978254308	0.00993808591560391	0.284891640690161	0.110423141671436	0.0350593600704011	0	0.0441692727655948	0.0178057357482521	0.0652876913969727	0.00315300219023978	0.0692896981635668	0.104487881509108	0.0358875298948823	0.0596285013560804	0.01242260745838	0.019186024628951	0.0124226083043939	0.00496904152831522	0.0022084638732377	0.0338170959614985	0.0240170118483284	0.021118432365398	0.0307804531953362	0.113597822166726	0.0153212102477555	0.00897188338403484	0.000138028992077356	0.0154592455024934	0.0343691813590351
0.0110457773544375	1.32986867935283e-05	0.133687495195698	0.00223444835943388	0.00244524932141601	0.00265604695121122	0.0034149156440805	0.00181285686551438	0.00118046535958566	0.00333059294917478	0	0.00940156221668384	0.0388288697750669	0.000157349160638767	0.00737781819170197	0.00371003207633424	0.00902212709089244	0.00257172739063871	0.00594448606422884	0.0169902665142669	0.0143763821698658	0.000632391949315158	0.00021079740919308	0.0524885438729028	0.00168637697234852	0.0243260170786251	0.00746222536703651	0.00602880386959801	0.0516874981744306	0.000505913719979702	0	0.00189717648513573	0.00387866807817717
0.00264143045498883	3.29517110573359e-06	0.0111954552425594	0.000664730014526864	0.00176678525884645	0.00055977360520953	0.00624497087322628	0.00103208225589774	0.00050729485032132	0.00559772662556613	0.00963860220759521	0	0.00360354192618252	3.9014304026621e-05	0.00213411083465646	0.00134695459845338	0.00488052576980746	0.00131196907615021	0.0407585158388929	0.0258720331508789	0.0222335095104006	0.000157436281174137	8.74646391383302e-05	0.0133296082070942	0.00351607369539739	0.00187174297422699	0.00218661512329588	0.00197670017784807	0.00412832884598008	0.000244900959534067	0	0.00113704019036893	0.00386593281289639
0.170604811458699	4.54917934336825e-05	0.0365724894591362	0.0143677606792596	0.0171810562369636	0.0103488244169551	0.0447109160290333	0.0112530870441556	0.00864076636892363	0.0165781859542819	0.0791735341289023	0.00612891490916328	0	0.000538443928840281	0.104793128044958	0.0330559380363101	0.0597820396673275	0.0171810539390948	0.00401896095928821	0.00934408303924724	0.00532512363371249	0.00241137586947285	0.00190900673666369	0.127802950494708	0.0167791415784068	0.0577725629311909	0.0602843996864639	0.0290369874117888	0.00894218485573027	0.00552607145431034	0.000401896155087093	0.0107507210288295	0.0315488135972007
0.0002357819389393	0.0104874780990629	1.47233476691081e-05	9.63606220970254e-05	0.000552344961986692	1.85375218616384e-05	0.114994055095638	0.00211617702091975	0.000213436019718862	0.000595634412471612	5.96163981594287e-05	2.05842512627923e-05	0.000158190345384473	0	0.000452423920213144	0.00155559629708844	0.000210979431272679	0.00048489134042657	1.54991249492311e-05	2.64553250347191e-05	1.63235932620116e-05	4.51703257423365e-06	3.7669933741851e-06	0.000100574668554393	5.37912762936657e-05	3.25029821709045e-05	5.36157926803722e-05	0.000101158670377462	1.13885267700569e-05	1.2689040044707e-05	1.96803884331294e-06	9.62003735673645e-05	0.000272789537010929
1.91184704580096	0.00133326714471351	0.458604579975779	2.43000816989139	0.747466954842749	0.25014832946538	2.02203122577128	0.601546981651796	0.533054199911729	0.244192005641576	0.720665458479113	0.157831670618799	5.46157086370087	0.0158109873252579	0	4.58009462116699	1.17629265524398	2.38832038887799	0.10125051482803	0.205478959781962	0.0982725652021914	0.035735465357584	0.0238236540545638	0.798092243326133	0.387133850111592	0.3752224905511	1.10482152469622	1.34603600010766	0.0952945672509726	0.0804048225671973	0.00595591351364094	0.381178425171066	0.952945117765685
0.0393692739367662	0.000566635000561569	0.0199108765570233	0.0577716977992845	0.0389167678615268	0.00678780904945637	0.271059693370356	0.122633044436178	0.123688969923955	0.0168940740735988	0.0235310724527011	0.00497772621212207	0.0782860500895486	0.00651076649443141	0.290816359888431	0	0.0315255997649231	0.160493935917264	0.00482688645998807	0.00724032876705152	0.00422352594012333	0.00135756141934995	0.00105588156854595	0.0248886317493003	0.0126705615325578	0.0104079737746729	0.0218718239374666	0.0547549828731943	0.00346932337107585	0.00301680411134982	0.000150840224077992	0.0273020777144461	0.0390675752185878
0.777903349777878	0.000131541170296421	0.021726482729984	0.0340066614330552	0.0410914488917294	0.0262135132090459	0.0278666024298697	0.0118078850722165	0.0311728277847288	0.00543161971632924	0.0370767726389943	0.0139333076355862	0.318104467130183	0.00170827336646908	0.113590504818795	0.0585671008231954	0	0.0869060412052937	0.00921015333702196	0.0160587268483014	0.00543162926097316	0.00212541937848504	0.00118078906317146	0.174756744671836	0.211124796398405	0.0361321394774991	0.0609286918310716	0.07627894775441	0.00566778459082186	0.00283389340384755	0	0.0214903587113745	0.125163503518418
0.0554415443342997	4.89495595240417e-05	0.00935489109929963	0.0118999692507939	0.0582617932061831	0.00405837798633132	0.0902472713681873	0.0174716555969558	0.0179531643634892	0.00529651828320359	0.0105930548917511	0.00282022852985424	0.036800539434131	0.000582674563546349	0.0844682604944601	0.109438581571101	0.0277207832372306	0	0.00185722383380287	0.00288901448431723	0.00144450752466607	0.000756646525543327	0.000343930390218957	0.014651431548319	0.0152704884879201	0.00419595008067872	0.00811675403478953	0.0196728116855098	0.00130693481126127	0.000481502487218498	0	0.00832311457639788	0.0645900564931628
0.00160482870437065	1.58183702296657e-06	0.00501508451088798	0.000507408443265413	0.00135702477123546	0.000377606931890949	0.0029146519140687	0.000696212558937569	0.000212403907813938	0.00252524210453218	0.00539269924386206	0.0289813295531669	0.00285565190150068	1.89270428807144e-05	0.00121540748459219	0.000849615193642445	0.00263144811757389	0.0006962126156063	0	0.0307749611844432	0.0128858374945967	0.000106201919042314	2.36004368384689e-05	0.00640751725684942	0.00194703338229107	0.00106201948562101	0.0011682211666251	0.00130982380277305	0.00171103079157279	0.000177003254567392	1.18002184192345e-05	0.000542809990747962	0.00177003082295179
0.0109505786445181	1.04960264885205e-05	0.023234247165117	0.00299950258609949	0.00566573625229061	0.00228533922870891	0.00866523984410821	0.0020948936257816	0.00142833707594485	0.00442783729917908	0.046468566452311	0.0835577084298197	0.0229486105686937	0.000124275934137943	0.00604655294403041	0.00414217538672	0.0140453130007693	0.0034756192529473	0.0914135696183907	0	0.0565621500534176	0.000618945863051204	0.0002380562059226	0.0371843715609403	0.00599900820312353	0.00699885131989579	0.00595140282053342	0.00876046542332492	0.00785585075870296	0.000999835942179089	4.76112411845201e-05	0.00242817304750215	0.00728451191749047
0.00150307082364176	1.0115139770424e-06	0.0079628249773964	0.000504847586384729	0.000826115565720769	0.00494522007810822	0.00100969635558253	0.000309793270496337	0.000183581263254692	0.00117032853489961	0.0148586085740525	0.010223180311249	0.00371751975180125	1.19626843969586e-05	0.000917895081086662	0.000596638798265594	0.0017210741494829	0.000458953030684722	0.00767599129759961	0.0133325870715019	0	0.00811199440700856	0.000195055114001978	0.00473869089267905	0.000608112172659109	0.012013098309641	0.0125523653684399	0.00129654237931881	0.00151454481282264	0.000172107432410828	0	0.000470426990654117	0.00096380068346004
0.00361535146951632	5.82026800311727e-07	0.00342617255607052	0.00222806266368996	0.00161850096250388	0.0612508089891442	0.00252233804577335	0.00105097442486981	0.000588545889272315	0.00182869300218859	0.00853391544003737	0.000777721255830962	0.0114135838071396	6.39380444889858e-06	0.00275352027841141	0.0018286952140429	0.00489754202787295	0.00134524737333075	0.000651604354298791	0.00111403310889123	0.0303311337834776	0	0.00151340388436707	0.00647400414659903	0.00151340181920937	0.00546506869677167	0.0402313041920478	0.00538098977402374	0.000693643090571842	0.0020178715981977	4.20389967879742e-05	0.00140830624571383	0.00327903815567397
0	0	0	0	0	0	0	0	0	0	0	0	0	0	0	0	0	0	0	0	0	0	0	0	0	0	0	0	0	0	0	0	0
0.0438253601335143	3.213423380984e-05	0.0374263723819758	0.00706859766358143	0.0103424911702744	0.00840792534550764	0.0129467098345114	0.00468760290321581	0.0042411660544721	0.00483640908966534	0.114809109772099	0.0325900087392608	0.126862921230299	0.000380221718672114	0.0188245943519637	0.0104913000993891	0.110121492189413	0.00989605137895188	0.0205361717459487	0.0303578152329715	0.0107145251188794	0.00178575354196002	0.00126490931547145	0	0.0127978885516168	0.0243308987721976	0.0182295682994592	0.0178575372544638	0.0180063468852944	0.0026786311628758	0.0001488128606437	0.00766386152491472	0.0183783681470173
2.44585681160092	0.000191353440557317	0.114220406444587	0.179018483801022	0.277863493915717	0.0900585330272093	0.161446306419905	0.0615033688206505	0.101041285060432	0.0340464612494747	0.112024034035007	0.0713878554630871	1.02908329333067	0.00226897402949153	0.485431536463252	0.264684099533363	2.60730417131033	0.574397580560654	0.0549137399330953	0.0889602473517794	0.0285551467098938	0.0109827447706472	0.00439309984130271	0.450292639227151	0	0.103237829539968	0.175723924928314	0.341563397462799	0.0274568598993858	0.0153758475576975	0.00109827496032568	0.0834688882909804	0.931336145622494
0.00657197384642669	3.55844860181268e-06	0.0142952275866933	0.00251845399219042	0.00319004687257971	0.00203875197137493	0.00417344293319867	0.00124723610290369	0.000935427413087191	0.00374170319940596	0.0508728603527393	0.00170295738392392	0.0452123148823262	4.21009921975374e-05	0.00513279528657868	0.0031900456887058	0.00789116882819115	0.00175092774851744	0.00122325118911473	0.0031180908689053	0.0158303105842784	0.000863471174768411	0.000239853209642111	0.0147269839811603	0.00194280834698388	0	0.0309410519431096	0.00666791697917405	0.00359779629589765	0.000383765088333274	2.39853209642111e-05	0.00172694292955203	0.00350185302278427
0.0299287109812796	1.57996118173696e-05	0.0170758726421093	0.0240531058420175	0.0156070022647373	0.124213389685547	0.0224924344835686	0.0068854406942851	0.00734447271128417	0.00853793480234213	0.0358043046587796	0.00495751845637827	0.132384091095706	0.000184509527359598	0.0481975122223236	0.0179939488744605	0.0306631701216261	0.0124856001419115	0.00413126575357761	0.00862975402965369	0.0482899096527165	0.0321320575633479	0.00642641434040877	0.0372731953515589	0.00780349247915026	0.101996359644748	0	0.0879500408816958	0.00440668185475616	0.00872156124885139	0.000918059191486967	0.01019045596411	0.0184529695246461
0.0169278315028304	0.000115381763477706	0.017044557528413	0.394826584774474	0.0173948125633487	0.0311705733853115	0.0471644373470436	0.0228817619390703	0.09327823650268	0.016110606304966	0.0222980516485445	0.00478649213446263	0.0431951687217566	0.00103722235041592	0.0473973723140575	0.0310538149308365	0.0238157172801221	0.0200799151727871	0.00396928651891354	0.00817205943841705	0.00466974916380343	0.00256836111311079	0.00595393065477642	0.019029225353809	0.0120245886393699	0.0142427337679649	0.0645592620474548	0	0.00408602874190011	0.00968972909221835	0.00630416186976326	0.137407365701395	0.0217143115305494
0.0420958147922462	8.48552814858062e-06	0.118818709105631	0.00583908961330248	0.00923392406063973	0.0194184011344009	0.00936971291381478	0.00339482429193122	0.00312323947012348	0.00407378358755576	0.488311704111381	0.0471201721642286	0.107955427172974	0.000100400193830076	0.0203687037497378	0.0105918501387625	0.0253932919669056	0.00801178598108282	0.0313681866091687	0.048342307399949	0.0353061864667165	0.00271585951722304	0.00108634428490046	0.191060761007478	0.00638226396468109	0.0632795443404157	0.0199615684282847	0.0152088148591562	0	0.00258006736002314	0	0.00407379064406768	0.0101844665088839
0.00216663745646253	1.11100803970597e-06	0.00221414914427762	0.0030028797498127	0.00113083312349643	0.0276151377857765	0.0017485143076891	0.000370609095194528	0.000484642836980608	0.000969284002333643	0.00268929261957252	0.000446631577886463	0.0110802631742833	1.29712161696956e-05	0.00219512009886926	0.00169149765782588	0.00310741548769101	0.000731715452634886	0.000361106414747154	0.000617681946488976	0.001254369736653	0.00150144202166424	0.00161547630376884	0.00368708631947056	0.00107381513661038	0.00161547604196599	0.00760223845634423	0.0110422519521484	0.000532156626615402	0	2.85084053606265e-05	0.000712710059782757	0.00155845778499582
0	0	0	0	0	0	0	0	0	0	0	0	0	0	0	0	0	0	0	0	0	0	0	0	0	0	0	0	0	0	0	0	0
0.00268073936382563	2.47097971025568e-05	0.00203026374053643	0.0164195081398622	0.00473071826450844	0.00100527773510284	0.00685953844700639	0.0104075779428313	0.0400928430633646	0.000808163092769611	0.00301583334388602	0.000689896426089273	0.00616964458213273	0.00027922927072542	0.00676090307175373	0.0119647705036797	0.00337063686967152	0.00502638748378931	0.000689896488421841	0.000749030377664202	0.000394226591660399	0.000236535869624957	0.000157690649136725	0.00305525568579406	0.00136007999286644	0.00137979295633812	0.00301583248527923	0.0576359128207101	0.000591339630401801	0.000394226574463919	0.00031538129827345	0	0.00467158036067726
2.94550756995175	0.000668450129077915	0.0776895235335248	0.372373844436962	0.350942822733963	0.0817080702260475	0.170113430371804	0.129929185043949	0.759483240974943	0.0334868576354544	0.109837083055797	0.0656343459004325	1.63550058273596	0.00834862630139813	0.881364824932812	0.72733542757314	1.07426012481436	1.66229001818517	0.0442027267430142	0.0602764378751692	0.0214316265470749	0.00937633323020912	0.00401843029541489	0.317455926710862	0.570616323297351	0.0803685928838233	0.226371484776845	0.632232819913225	0.018752665075846	0.00937633620534195	0	0.283969044632288	0
