# Supplementary material for: The effect of human mobility restrictions on the COVID-19 transmission network in China
Source: PLoS One. 2021 Jul 19;16(7):e0254403. doi: 10.1371/journal.pone.0254403 (PMC8289089; doi:10.1371/journal.pone.0254403)
Supplement: S1 File — (ZIP) [file pone.0254403.s001.zip › DataSubmission/Amatrix/Adj_m0126.csv]

0	0.000154390208605662	0.0503792466506631	0.0312812137034947	0.0566355738736176	0.0141588962102158	0.0638796322541087	0.0204151443265629	0.0270006892234167	0.0092197269173282	0.0701359343114983	0.0115246814714357	0.635832840263901	0.00183077179632676	0.168257416947529	0.0730993636078223	1.10044245303075	0.145869483905889	0.00856119407951785	0.0174516610320153	0.00658553305360478	0.0023049358545587	0.00131710675522754	0.17089456344025	0.163320994803197	0.0266714097671044	0.0470865473596371	0.0523549745219791	0.0135003378257648	0.0032927668995824	0.000329276743834918	0.0227200901184631	0.270994261971169
0.000121072138030492	0	6.73421998534709e-06	7.18752470424086e-05	0.000185169801976262	8.80407137588305e-06	0.0531905507055182	0.000978838585640624	0.000134957074815104	0.000275510859704495	2.75755942645584e-05	9.52125466211173e-06	7.31709878205163e-05	0.670462968395064	0.000173036280804239	0.000719541606789201	9.75886303006759e-05	0.000294604229301953	7.16912833834635e-06	1.22369232884513e-05	7.47818382517264e-06	2.16542616674948e-06	1.81472573769892e-06	4.65208570873912e-05	2.1658358433205e-05	1.5034270156806e-05	2.0552785860895e-05	5.10382094853107e-05	5.03823647484615e-06	5.86932185834811e-06	9.10317394612723e-07	4.77203493587431e-05	8.68641097179526e-05
0.644438504177159	0.000174607742215612	0	0.159613012225743	0.175574664605268	0.247400711670087	0.285308710956014	0.0997583106844034	0.0778115240309006	0.149637211509789	6.7576313625124	0.642443700449788	2.06100630149593	0.00206594696944243	0.488807339681834	0.29528450210383	0.480835196677298	0.229444090865791	0.4189851262409	0.835974902112841	0.656409946016934	0.0478839933828386	0.0159613378245609	1.9173552792667	0.139661498299634	1.27291659480401	0.424970446836877	0.403023633822929	0.592564385152119	0.0518743481112077	0.00199516756149829	0.119710026259201	0.195526061565143
0.0962046551361358	0.000352986905247943	0.0650271601565741	0	0.108675683181763	0.075716679174104	0.278815365942812	0.17103054654563	0.848026914389828	0.110457040101831	0.0970955153339648	0.0204880399505454	0.200426383102446	0.00361549887959172	0.605722798000075	0.314446682246321	0.118474319139283	0.118474272604829	0.0151433376428849	0.0302866686521692	0.0169249045832792	0.00979862593308363	0.0115801991432934	0.091750788168095	0.0552285599476443	0.0596825602812927	0.178156837479602	4.71313934103962	0.0178156825237268	0.0329590284461573	0.00890784698350166	0.300194374556611	0.114020231770191
0.0953572102922038	0.000152619712385524	0.0150270950467821	0.123370524631819	0	0.00946151963716821	0.107044970508252	0.0380315829888059	0.144520092801825	0.00593662724702911	0.0153981608524892	0.00612215897351098	0.125967999376198	0.00567516130649936	0.132829982652759	0.130049418879301	0.0417419934114603	0.426881284950302	0.00463800037590309	0.00816287887369788	0.00315383984676556	0.00111311960100817	0.000371040022681136	0.0304252750855146	0.0189230130197587	0.0102035998485537	0.0269003907099072	0.181624025195583	0.00426695823318813	0.00204072013188187	0	0.0443392799602551	0.0901625748214116
0.00398423026301242	3.26016204678869e-06	0.00547525613092069	0.00491306184541371	0.00249320054985359	0	0.00523083034392055	0.00161324706728364	0.00109994177166753	0.00244430958080062	0.00613523056705307	0.000659964893884871	0.0156436049099846	3.80551033592207e-05	0.00498631451467203	0.00300650490517751	0.00747960220420631	0.00224876840687981	0.000439976705352625	0.00105105523257726	0.00884841926058097	0.0254941945556279	0.0209722225373755	0.00559748006028882	0.00249319757348527	0.00398423311641902	0.064774320668245	0.0239298349809004	0.00117327063336766	0.0107549859542089	0.000562192539593029	0.00188212241866698	0.00457086137520495
0.368630066132312	0.131843289642977	0.0883849044600899	0.655341356108171	0.648875469451997	0.0668277190970956	0	5.12201921424697	0.748039402261122	0.209105647608998	0.0970079884252286	0.0495818496923889	1.2007424884039	1.44564734775054	1.84096355050325	4.88919854432495	0.168147144087643	2.32172311605044	0.0366474632352828	0.0560490491424079	0.019401595668256	0.0064671965521723	0.0043114661770901	0.157368480424915	0.0689833562608091	0.0582047889688414	0.25006493662479	1.29775084838268	0.0172458565131845	0.012934398576497	0	0.379409000051114	0.172458358851284
0.0274899387164788	0.00110920503864422	0.0145534834396466	0.0358691710088498	0.0508637622586752	0.0066152304765043	0.406468913215499	0	0.130981580060247	0.0176405773852808	0.0257258987083216	0.00529218369682005	0.0538038421692262	0.0125481667410827	0.0614470619717773	0.280632569879708	0.0241088370780158	0.0623301396708185	0.0058802055700808	0.00793827578091169	0.00396913824526466	0.00176406089573135	0.0007350256816184	0.0266079237501998	0.00911430489983907	0.00970233826026671	0.0155825381163175	0.0742375669044954	0.00367512666168354	0.00161705650521471	0	0.0685043892778552	0.0319000612671733
0.0041480777014008	3.34400096430661e-05	0.00184718913438714	0.0517860798213162	0.00829615954277742	0.000907392625704087	0.0185367237450832	0.0224579583021496	0	0.00440732631182563	0.0026573643671582	0.000583323755374542	0.00829615615761501	0.000306314062344773	0.0103376130474096	0.0434900001266715	0.00476381071571182	0.00862022552828358	0.000388882600304469	0.000810171906518053	0.000421289429049251	0.000129627476464419	9.72206481394834e-05	0.0030786531722729	0.00162034172634188	0.00116664768904243	0.00385641747530897	0.0611517654892833	0.000421289275075776	0.000194441296958854	6.48137762578635e-05	0.0507491751810965	0.00810170713778197
0.0498401775710536	0.00345398304672816	0.0786633396729255	0.0666536314017954	0.0606489210444506	0.0150121120764515	0.486992618288159	0.158928161523462	0.0454366649853255	0	0.0578466772888081	0.0278224441170345	0.0976787504721925	0.00457229882539772	0.0906715649136844	0.150521332486683	0.0530427896653023	0.0792639111589351	0.0198159903068793	0.0294237367383468	0.0140113044612337	0.00380306717535239	0.00340274574248957	0.0456368150909496	0.034627890478835	0.0284229328661829	0.0420339009095125	0.14231478499928	0.0196158190765064	0.0134108215025867	0.000200161547714667	0.0292235792699671	0.0498401337531733
0.0195496831152682	2.38096969632934e-05	0.216857866339782	0.00483080247617816	0.00467984925869925	0.00513273889057143	0.00747265940847908	0.00422695971070821	0.00211348098791072	0.0070197604368537	0	0.0184174724608974	0.0673294167004583	0.000281714720438472	0.0132090225713362	0.00701977005833062	0.0165304365105651	0.00475532918318109	0.0120770341256552	0.0336647252517772	0.0290603595976133	0.00135866574201176	0.000452888770690531	0.097974915578117	0.00347214207916825	0.0464210954691232	0.0130582875803088	0.0120015480682364	0.0932950424287431	0.000754814620456852	7.54814743960596e-05	0.00347214702660108	0.00717072688472011
0.0050294548140121	6.76719604377889e-06	0.023602491009388	0.00150883417940846	0.00402356585906226	0.000718494042537358	0.0122503159423454	0.00233510468332152	0.000934042373856352	0.0111366341628539	0.0206207809532203	0	0.00700531269974195	8.01225294189872e-05	0.00405942006428886	0.00305359742354085	0.00912487324988014	0.00226325507458914	0.085069704793463	0.0574076682791868	0.0446903289882629	0.000395171596902484	0.000107774117101616	0.0260813305314534	0.0081189714160725	0.00290990094067561	0.00387986663856936	0.00413133965640175	0.00793935618706235	0.000395171764087692	3.59247117042006e-05	0.00229918102222795	0.00725677842314293
0.514666122692327	0.000135796292736298	0.106772126671948	0.0500868959662015	0.0500869961423679	0.0305920634481068	0.141863109530937	0.0374902585020826	0.0260932339000994	0.0527861941872885	0.234839097299874	0.017995329112913	0	0.00160729406039946	0.29391858617754	0.102273391416405	0.185351891684681	0.0551856548127611	0.0122968112855746	0.0275928387923445	0.0164957203178333	0.00659828608260113	0.00509867774855073	0.376702225077128	0.049187171025172	0.158358920394893	0.17485458347832	0.0956751536223229	0.0245936103944395	0.0155959555206883	0.000899766811876078	0.0314918311995348	0.0962748718757769
0.00029191308811406	0.0129841715614483	1.82284459861964e-05	0.000119300569544418	0.000683838403551799	2.29506402208007e-05	0.1423700014855	0.00261996255055248	0.000264247495330613	0.000737433265591875	7.38089255391265e-05	2.54846212796974e-05	0.000195849704628489	0	0.000560126809704623	0.00192592741132929	0.000261206046122658	0.0006003263931948	1.91889122906605e-05	3.27533887814029e-05	2.02096530263058e-05	5.5923756632581e-06	4.66377899484508e-06	0.000124517877795755	6.65970361170189e-05	4.02407765320585e-05	6.63797832934421e-05	0.000125240907829866	1.40997258847089e-05	1.57098460273171e-05	2.43655850718323e-06	0.000119102227128052	0.000337730719012273
3.41054200569446	0.00232058091333736	0.746379319622212	4.26576270137788	1.28024968964406	0.435388642732661	3.76818273715233	1.02627280961126	0.870777395992899	0.445754098520018	1.16103648942255	0.269526267788984	9.67184188700831	0.0275193726579804	0	8.11169907372877	2.00071423825089	4.01697649123463	0.186595154878553	0.347274239961509	0.165862338390456	0.0570151611551115	0.0362823905036406	1.42019611207165	0.585700575812572	0.647899781200571	1.86076755660733	2.32725534637341	0.145129493049491	0.134763165199023	0.00518319950958257	0.642716591914327	1.60678889399584
0.0733807678672315	0.00107678483718574	0.0475827974342653	0.11551720727198	0.0702277230431972	0.0131856158594093	0.541756494604308	0.235047838763937	0.220715771748994	0.0338238997547234	0.0407034266847175	0.00945924493674473	0.14819476734015	0.0123725054624453	0.538594286736609	0	0.0590486204885063	0.313014894400506	0.00831267186039386	0.0137589021346659	0.00659280786220438	0.00257979358149273	0.00171986310927012	0.0464362936110219	0.0249379780036744	0.018345205105178	0.0398434791691738	0.0971722304123808	0.00458629944532546	0.00487294549330417	0.000286643899448342	0.053029109246702	0.0736673467256952
1.64478438817252	0.000264555188842648	0.0365718394934725	0.0645943808914417	0.0797932183381517	0.0536704489181255	0.0536704161343798	0.0242229360660954	0.0531954959452786	0.0104490919027881	0.0778934021895071	0.0275476604840175	0.657818823240486	0.00343567403302469	0.211353366616482	0.106390899741394	0	0.173835170276741	0.0180484717026157	0.0313473387228374	0.0104491138416786	0.00379967658324996	0.00237479886093295	0.395166442473473	0.345770200019711	0.0788433161931698	0.117789975622986	0.150562193147881	0.0113990291156959	0.00569951728616813	0	0.0413214976172705	0.245553791822621
0.127683948788786	0.00011231465834102	0.0187816758742099	0.0288827287456703	0.133997189885847	0.00915410897333724	0.214016623889269	0.0405621559321746	0.0407200071534262	0.0126263305651124	0.0219382976988621	0.00583968945194229	0.0850700304805825	0.00133694552443457	0.194126833505977	0.250475175893119	0.0610799956787304	0	0.00457705503315376	0.00710232521998184	0.00331441873227372	0.00157829414536888	0.000789147403789466	0.0351959663724535	0.0315658492157317	0.00931193865727857	0.0186238711591972	0.0429296031880637	0.00331441752091513	0.00142046533178786	0	0.017519071277507	0.151358219079489
0.00204215701772278	1.9278484619652e-06	0.00586760062497938	0.000675924195513416	0.0013087069109115	0.000330772140436874	0.00356658437916107	0.000747832359514675	0.000230102387771625	0.00310637528668118	0.00707564818893452	0.0372478144757994	0.00268931969760037	2.30671491293739e-05	0.00132306533112206	0.000891645980326897	0.00286189774267717	0.000719069502155347	0	0.0378805970046687	0.0152730438933647	0.000115051142454918	4.31441965227385e-05	0.00796729318390832	0.00212844386363242	0.00135185138834433	0.00125118119057908	0.00130870681962597	0.00220035297705895	0.000186958185585588	1.43814012443022e-05	0.000647162907700845	0.00241607096725662
0.0177227483917625	1.67683751712312e-05	0.0308816702089595	0.00410741191689031	0.00791058692071336	0.00296647066971222	0.0130068249914121	0.00342284937299431	0.00190158400400366	0.00768238219248069	0.0698261623074887	0.141097496940914	0.034760930265828	0.000198542323674527	0.00844288366439331	0.00616112683658796	0.0206892288652942	0.00441167206933693	0.155397443636555	0	0.0947749337594294	0.000836696587736169	0.000228190074215918	0.0619916230259151	0.00943184237654315	0.0108770593779512	0.00844302931406503	0.013158956171394	0.0117898148986734	0.00106488701673112	0	0.00403135772776988	0.0116376743347869
0.00636421010460884	4.00756299759573e-06	0.0272751608095263	0.00177288443942886	0.00254568531219949	0.0196836063149052	0.00418219555384907	0.0015910529775755	0.000727338893795518	0.00436402360147189	0.0599599980654822	0.0401400049154855	0.0143194740382059	4.73955006349432e-05	0.00363663015474889	0.00200018022550628	0.00659150710073446	0.00172742876858767	0.0297754357404527	0.0573233835800628	0	0.0308664305073388	0.000727338873827822	0.0194108518733575	0.00200017892892334	0.0508682586238217	0.0484134741100476	0.00554595690044759	0.00595508419962829	0.000681880196597859	0	0.00200018177896538	0.00340939527289292
0.00531351814485258	9.02642161571749e-07	0.00511792376262448	0.00325982218966278	0.00224928180952857	0.102945410579751	0.00342281871697378	0.0013691277632046	0.000749760843531213	0.00257525974578761	0.0118331816156938	0.00127133327847011	0.0171792902890279	9.91589642492377e-06	0.00446588778389579	0.0028360494299915	0.00684564079750406	0.00198849487918417	0.000717162540583921	0.00162991450796803	0.0432253366153073	0	0.00218408587554407	0.0105292474735322	0.00140172467169577	0.00876894113264113	0.0648379856813191	0.00893193004090094	0.00120613640289456	0.00228188077347268	6.51966041953417e-05	0.00198849597230829	0.00420517323966758
0.00131769037773141	1.7974597269866e-07	0.000700221288980506	0.00110125648876395	0.000413767716395338	0.0244632252619292	0.00115218346805381	0.000343745413459486	0.000203701094911611	0.000585639337932507	0.00150229552506901	0.000101850521356664	0.00478697224255981	2.09856615270215e-06	0.000973928636004548	0.000693856253567652	0.0017632871683172	0.000362842343381595	0.000114581865024624	0.000184604075439714	0.00062383451759651	0.00103760198837056	0	0.00187786899904625	0.000388304624137731	0.00109489327191159	0.00669667058931112	0.00718046079289812	0.000114581808293246	0.000782976064809165	0.00166780294752219	0.000572909278176121	0.000757512159864695
0.102597297518146	6.83783806860876e-05	0.0710897280336116	0.0153579057425812	0.0218494353748316	0.0182078663382372	0.0264409723575105	0.00949975246552663	0.00902476967837736	0.00997472312287083	0.248260322554824	0.0674482613653448	0.273592818274159	0.000809073139205175	0.0398982761303144	0.0215327651436846	0.235910587845254	0.0212161116474266	0.0424322500979875	0.0688732266784225	0.0234327320910333	0.00379990132381857	0.00189995145907781	0	0.0256493065591206	0.0512986854978893	0.0375240260640145	0.0375240277002522	0.0349907560771874	0.00490820795311315	0.000158329314716144	0.0150412814514316	0.0398989139569626
3.69472285207055	0.000274046626095098	0.136841459915468	0.228068969519383	0.396368932885309	0.122685645841113	0.226496438585584	0.0849361816174763	0.133695913078897	0.0534782456132176	0.158862197322454	0.0928006688275834	1.50211181130656	0.00324950873978825	0.649593360119549	0.366483773720289	3.73876596561259	0.828914131245223	0.0739259749102629	0.124258526356587	0.0393223219823715	0.0141560315272932	0.00471867915559524	0.709374608445372	0	0.14627904271049	0.234360969464812	0.443555679670649	0.0361765230019286	0.0220205028031084	0	0.116394078618682	1.27875991395511
0.0111841017501017	5.94719920472939e-06	0.0214461966826932	0.00497070442779124	0.00493062796323061	0.00352760442915709	0.00697503176978824	0.00244527025205301	0.00164354318129003	0.00685476232604926	0.0861056252716687	0.00252544375337522	0.0744003395584114	7.03629630024632e-05	0.00845808483856778	0.0052112299636186	0.0141104160305543	0.0032069114746027	0.00200432093769396	0.00525131970657694	0.0264570329477986	0.0014831968420385	0.000561209851375019	0.0241320182360121	0.0033672541014175	0	0.0512705077244592	0.0118655754090645	0.00517114545892943	0.000641382689528407	4.0086424654517e-05	0.00312674040658212	0.00641381615334732
0.0471714707110968	2.69705045871101e-05	0.0278953952882483	0.0390221879618824	0.024290968800228	0.240088847795105	0.0371416593801099	0.0108133966862015	0.0112835504147561	0.0137909752152901	0.0589252057640925	0.00799251282904177	0.227394718369574	0.000314964387197586	0.0813341541690247	0.0280521357618966	0.0507759643541257	0.0203730641152417	0.00658207102569097	0.0136342869955103	0.0774176825042162	0.0510893859840648	0.0104999702365859	0.0683281493110468	0.0133208379558317	0.174111433531492	0	0.155775621311213	0.00705221546442711	0.0133208578094108	0.000940295999222596	0.0159850283239292	0.0286789752518962
0.0322707290997906	0.000215501876005324	0.0292180654042526	0.757488814969201	0.0298722438709371	0.0603986361649197	0.0924512855272911	0.0466617431537174	0.171819968733101	0.0307443672616872	0.0375038497974412	0.00828573240960004	0.0784963752224476	0.00193725035579363	0.0931038441190141	0.0560376823829518	0.042954981598255	0.0359775085271517	0.00697746060665031	0.0133007813681958	0.00828573339627485	0.00523309315507851	0.0106842363411035	0.0348872945704677	0.019406033070487	0.026165474765906	0.120579189693691	0	0.0063233205439946	0.0154812404667513	0.0111203294787381	0.254677291273228	0.037721832608202
0.0619662992909874	1.24507917537398e-05	0.151229509465752	0.00836842657134215	0.0121541676624789	0.0310827954509672	0.0127519082931416	0.004582717968059	0.00398497428157691	0.00557895151539656	0.729449518011378	0.0677445454273041	0.147244692419475	0.000147316924005783	0.0286913074182336	0.0145451435296593	0.0358647596963532	0.0123534123765571	0.0466241987432251	0.079898716243749	0.0526016533015378	0.0039849725001891	0.00139474096026198	0.302459472324137	0.00796993649370768	0.0932483885447718	0.0286918023770265	0.0215188527211008	0	0.00278948193027771	0	0.00597746088751404	0.0137481379165356
0.00329818597342293	1.62018322372176e-06	0.00274386645259328	0.00478097669268031	0.00155208829143293	0.0421835506608282	0.00299331188470214	0.000665180553116914	0.000679038845185182	0.00144122208038943	0.00375550042719016	0.000609749010857205	0.0159504722722795	1.89159268685141e-05	0.00317341113392326	0.00263300548649941	0.00448997003316778	0.000914623166028231	0.000471169807395451	0.00092848147591668	0.00184310518411567	0.00196782597780531	0.00192625299774577	0.00570946804581799	0.00128878606058913	0.00241128054780375	0.0098807038066592	0.015825756296261	0.00069289643251688	0	8.31476253089415e-05	0.00105320301257932	0.00236970296476318
0	0	0	0	0	0	0	0	0	0	0	0	0	0	0	0	0	0	0	0	0	0	0	0	0	0	0	0	0	0	0	0	0
0.00664664055824081	6.26475648446747e-05	0.00499746945864215	0.0418787701300137	0.0104947008553738	0.00259868833407966	0.0171913123244021	0.0285355852297908	0.103197924827245	0.0023488095001992	0.006696620565369	0.0015492178449724	0.0143927267288493	0.000707939193984394	0.0162914908146486	0.0299348684894842	0.00839576130688183	0.0126436117638349	0.00124936954055502	0.00219888990976038	0.000949520727730539	0.000599697115903561	0.00039979824501363	0.00684654342144154	0.00339828002965022	0.00349823437810496	0.00724634024537849	0.150424035101245	0.00129934367885033	0.000749621712021699	0.000599697467740618	0	0.0114442056366375
5.35152120130162	0.0011636672288305	0.137577105615453	0.652907924703998	0.666900142634031	0.156231881849738	0.307799937420462	0.223854545136456	1.14259151975085	0.0652907979455018	0.207531922203688	0.116590941526782	2.82383126989649	0.014533653910862	1.45036603436257	1.16124506937728	1.94240510492655	2.94275423719975	0.0792818599569022	0.109595488288985	0.0419727439478048	0.0139909103140718	0.00699545809214196	0.652909276559758	0.9070763838657	0.139909151213803	0.373090946593503	1.07030469971082	0.0326454555836462	0.0186545549776064	0	0.459368386225031	0
