# Supplementary material for: The effect of human mobility restrictions on the COVID-19 transmission network in China
Source: PLoS One. 2021 Jul 19;16(7):e0254403. doi: 10.1371/journal.pone.0254403 (PMC8289089; doi:10.1371/journal.pone.0254403)
Supplement: S1 File — (ZIP) [file pone.0254403.s001.zip › DataSubmission/Amatrix/Adj_m0130.csv]

0	0.000149015160277038	0.0451295765061054	0.0289210619819233	0.0384555868557612	0.0166803284802227	0.0367140013242077	0.0130304183080831	0.0165264050441661	0.0166802621144333	0.0384556529242779	0.0120253513497747	0.950389701741073	0.00176704682172906	0.058791315221937	0.0343705113547686	1.23916098733395	0.127125789694788	0.00892204040195152	0.0147407561640656	0.00620663558073679	0.00271539822886102	0.00271540227679423	0.134435798968391	0.135388875106142	0.0205594755607714	0.0426705799031724	0.0378199903011213	0.0073097458504854	0.00465497733344171	0.000946951679867293	0.0184332772335368	0.19762974303417
0.000196525397137269	0	1.09310349192225e-05	0.000116668472306973	0.000300569343919985	1.74429550693287e-05	0.0707371768187999	0.00158886179984374	0.000219064000479199	0.000545851386312768	4.47610249940354e-05	1.88638650940342e-05	0.000144969012599475	1.08830330022099	0.000280857877120546	0.000956904636936615	0.000158406914729269	0.000478204034917801	1.42037499042849e-05	2.4244253176473e-05	1.48160614036174e-05	4.290218131055e-06	3.59540201457812e-06	7.55131679438836e-05	3.51560346774978e-05	2.97864582475357e-05	4.07199329948072e-05	8.2845774114202e-05	8.1781207075935e-06	1.16285233610514e-05	2.20135919952224e-06	7.74601838770771e-05	0.000115518608709313
0.317524428717478	0.000106061539399332	0	0.0811988152673634	0.104225639946309	0.198217953384125	0.159860265061808	0.0605963620264195	0.0375697918517831	0.174549443574486	4.75802983065978	0.44525071143709	1.2040987023491	0.00125492202810728	0.0945231304485513	0.119150358790003	0.233901955108427	0.112709018299776	0.272180005578491	0.622759423088306	0.437854705472603	0.0517732682059448	0.0207093381544216	1.05680070969256	0.0654439021614647	0.955588086796888	0.273658936220334	0.235113857928475	0.482346975395813	0.0665657584075506	0.00541652963960322	0.0715037170975453	0.124114519185581
0.0402134394231525	0.000300662420296741	0.0349021587457232	0	0.0531121224726943	0.0500093773240168	0.13551602186084	0.137332909196332	0.882421960689423	0.138914384312242	0.0478009923496491	0.0157436905824323	0.114836214167774	0.00307958311245673	0.31789010846434	0.136759116716869	0.0622171184680244	0.0447658905043923	0.0111132002398399	0.023152490700165	0.014817597405701	0.0101870800672757	0.00926099568499104	0.0493184553318431	0.0356609396744584	0.0490832799459597	0.133358252532019	4.63593358993262	0.0121399240052779	0.0351917987366051	0.0101733005870582	0.298945711159257	0.0621630155545186
0.0627065018972374	0.000108373567583071	0.0185747869849699	0.050454909722379	0	0.01897360985294	0.1186156831871	0.0272694677979556	0.0455809070576647	0.012220242471023	0.0201557083499883	0.0139890154090968	0.096636663044347	0.00402989836467745	0.0360930701748546	0.0452228471034819	0.0505868383132384	0.272957630245433	0.00980839619329152	0.0192951974592801	0.00546697385225232	0.0028942751183262	0.00209031292377343	0.0328024081338358	0.0267424525722231	0.0147929846167956	0.0310330873958241	0.103149714289535	0.00750898285372508	0.00546697461315685	0.00058877707737203	0.0255568960663602	0.104368350511802
0.00346256739600103	3.44646073416764e-06	0.00439280035917022	0.0055814395585215	0.00217056597138421	0	0.00395889373195924	0.00155040579356623	0.000723523616410668	0.00504631119536405	0.00395353766880281	0.000946186976755647	0.0184821667597803	4.02300152421711e-05	0.00284219429740316	0.00220173493107708	0.00532305983859303	0.00162792297687058	0.000473093781583181	0.00138774117193664	0.0134043211753782	0.042168342312314	0.0498955998394461	0.00431529676223321	0.00266152307963262	0.00334319461843506	0.0716893968810389	0.0207237550842378	0.00111112399924912	0.0160851876492226	0.000885411768723474	0.00222224861198954	0.00364131800064871
0.144411074393528	0.0462410891586327	0.0771198917777972	0.210945552400474	0.395429520227487	0.0701363339530645	0	1.65581549318881	0.22001959651919	0.167034551807542	0.0672911811928777	0.0692134774353258	0.501105065476487	0.507032189226771	0.27594824598486	1.1205828076196	0.114168099086051	0.697860631922335	0.0498337346384696	0.0756734168659945	0.0276854026877655	0.0166112120183819	0.0129198508298693	0.112655956572159	0.0635105674059958	0.0673677974772307	0.197489022032268	0.438526427784763	0.0189020007474176	0.0322996409645888	0.00337918838532741	0.142899165100336	0.0947753259699468
0.0117946622856677	0.000556215045729811	0.00928827746971805	0.0204194638511133	0.0135638699714664	0.00548855094889272	0.180401253542165	0	0.0757072052466271	0.0138562866097946	0.0145222118214281	0.00512864522628789	0.0255532238336778	0.00629237103664271	0.0106881163171536	0.112697796188467	0.0100991956492272	0.0202720695727257	0.00413890923898337	0.00809786247486511	0.00260931183315832	0.00134964164713301	0.000989738683331262	0.0116472493710507	0.00648705790696476	0.00701814742983189	0.0130465470230999	0.0415762463856637	0.0022852191618047	0.00233938334843168	0.000549110248343008	0.0414288233382691	0.0102671799351024
0.00155389248805997	2.19646923135151e-05	0.00149003083179629	0.0410184135856147	0.00268206265648803	0.000441681659400236	0.00882444548719895	0.0147726453841813	0	0.0047805354108305	0.00102173991024705	0.000519625406433771	0.00387120532908503	0.000201200385526511	0.00251158427910508	0.0181371774796022	0.00236277178879688	0.00295878067745149	0.000181869004967245	0.00041570040683331	0.000311775375771763	0.000103924940106194	5.19625475152559e-05	0.00112817049121237	0.000808874749925909	0.000519625504959234	0.00166280045651322	0.0580049770815235	0.000149003607302702	0.000181868994513088	3.1711889851633e-05	0.0351222885603416	0.00256361123371271
0.0318149657982349	0.00231643766862436	0.104707267281274	0.0590656284521829	0.0293986573646201	0.0194981053866198	0.17663121499128	0.0519511032653933	0.0277878344761989	0	0.0605425445236508	0.0432562947646139	0.105191336785611	0.00306646609277679	0.0161076432500624	0.05048170988281	0.0452390739722702	0.0460444300200436	0.0257244033598321	0.0422732054631305	0.0165488167412617	0.0103225108640253	0.00753708266028601	0.0441651563218705	0.0405405496444304	0.0399793103174126	0.0552172876359004	0.0966532043873542	0.0236263382875179	0.0244136043330633	0.000999947355710003	0.0169143150344255	0.0360739486353625
0.0244055268751887	3.1294248488494e-05	0.274214380940899	0.00515888043241184	0.00496047599323158	0.00726551942787938	0.0055271441856419	0.00535731935359606	0.0020834045991194	0.0159840791454497	0	0.0242183945874217	0.115158348795216	0.00037027410693537	0.00615052816794153	0.00390150865306311	0.0163695867518522	0.00426600541902859	0.0173161628618993	0.0681747941601301	0.0554601470702664	0.00217965255184083	0.00096873591160906	0.138199017793239	0.00347232766043177	0.0666005977434557	0.0190114301004973	0.0158735370205415	0.141274476117991	0.0016952885743461	0.000147800906582036	0.00505969120160547	0.00715274062842805
0.0037683223194484	6.45310566899809e-06	0.015998208255863	0.00171286998740638	0.00407664210761662	0.000836272258896492	0.0119845583214014	0.00277485996819665	0.000924954489589646	0.021617551882681	0.0119558868899723	0	0.00618840750756473	7.6404302175516e-05	0.00174700108689152	0.00140334230693538	0.00770794427986161	0.0019526755108181	0.129120498107914	0.0461204174651999	0.0627622505001921	0.000418135500893672	0.000292695286955386	0.0208970966714329	0.00853010308212549	0.00280151219298716	0.00292695099668777	0.00387110050311643	0.00448773587460157	0.000376322673630997	5.10363226915429e-05	0.00253505760611128	0.00653955207818297
0.469206737881014	0.000100161477606023	0.0769842571243429	0.0356162741472225	0.0296434425029812	0.0286214593711188	0.0601728325694709	0.0249978530206792	0.0157066354291479	0.0726334145117058	0.171666797784255	0.0145807413427112	0	0.00118552657157163	0.125200955788661	0.0409609732442227	0.138041240093944	0.0318556103196836	0.00810041687738908	0.0180909233690217	0.0116105952408734	0.00783038749102252	0.00621031657837497	0.357712692915341	0.0267675434737496	0.133656820984002	0.180099065533011	0.0683569531423078	0.0130519745609647	0.0207910687901906	0.00230698955784183	0.025661516390622	0.0480292903258031
0.000333635525601773	0.0148398838689629	2.08337706157088e-05	0.000136351816425312	0.000781577876996879	3.20166259635702e-05	0.133314066397265	0.00299443145749283	0.000302016372946567	0.00102873299770425	8.435838870627e-05	3.55515823044095e-05	0.000273214304562067	0	0.00064014749025158	0.00180342012561795	0.000298539903594105	0.000686129269940833	2.67689458780711e-05	4.56916733615164e-05	2.81928992961823e-05	7.8014724773198e-06	6.50606908993098e-06	0.000142315087170163	7.61155691202221e-05	5.61367310816395e-05	9.26011622688575e-05	0.000143141441798776	1.61149843585464e-05	2.19155726193096e-05	4.14876815399488e-06	0.000136125360151176	0.000316246983351336
3.91067636550185	0.00428080368168082	2.72503783532298	8.17511219091221	1.5011652005679	0.583526938909347	14.5158605930445	1.22388111516771	1.48204540754248	0.54851314020455	1.38642884106944	0.210069667600674	12.3707566953963	0.0507656870956845	0	12.8550984236728	5.67001167278013	5.39271587342224	0.175058164828223	0.326775102702161	0.175058130400619	0.0816936486428196	0.0583526931615867	1.66371363644489	2.60074066054371	0.781926133217984	4.45814290491644	3.87243590063823	0.621502043324395	0.105034892859339	0	0.583255924753386	4.02650656789462
0.0547657921749508	0.00101845579928254	0.0642547825874891	0.147758864459975	0.0536813540614307	0.0205169136865001	0.438251983665052	0.242650804265446	0.246989007322282	0.053277580016758	0.0225028284946891	0.012574880761888	0.12674143207987	0.0117023761073802	0.358662102796423	0	0.053681406446191	0.385529368993797	0.00827295299692172	0.0135676371723263	0.00728019720553958	0.00529467944383737	0.00330917958549356	0.0382276742461953	0.0203338138236423	0.0188623247192909	0.0496376620207873	0.0919090651314266	0.00460900905610692	0.0105893792273632	0.00121172279111567	0.0496146405950972	0.0475344531572678
1.76480057593375	0.00023227759160686	0.0229356881580943	0.0471224062719272	0.0654711391412787	0.0610792310861969	0.0362155131924849	0.0191826456638061	0.0337781795419176	0.0193416795558531	0.0604670795251579	0.0330845787161714	0.478962412537896	0.00301651942640221	0.0504548581733647	0.0396320213702015	0	0.110091495474147	0.0223957287032671	0.041737476735778	0.0127248433516125	0.00712589958151093	0.00559892944625393	0.410758886242735	0.349456860808687	0.0727860869764449	0.104343618368454	0.0938281474692886	0.00834027957640189	0.0101798760981456	0.000621260862178199	0.0325270993276524	0.226175048129272
0.139479974636399	0.000111398757906123	0.0154977431236926	0.0252033963792363	0.146054878091955	0.0152857404137354	0.185584408698999	0.0430494438022816	0.0295867459741227	0.0238838743696469	0.0140889191981809	0.00974465810325854	0.0697411094030856	0.00132605263705834	0.102058549823445	0.255611100885729	0.0685660225414394	0	0.00592322722394984	0.00898037295786747	0.00363036435878206	0.0019107146794699	0.00171964577505145	0.0269254742788123	0.0305258904933093	0.0105089470059047	0.017769661638604	0.0338133774689829	0.00187852092575707	0.00210179018445784	0.000466431818128215	0.0175328668139928	0.151339706423573
0.00117049204868615	2.27399245717339e-06	0.00405430470973402	0.000525872074410849	0.00125531108520815	0.000310579633742075	0.00322437958419769	0.000627656161307748	0.000220528118662219	0.00515560140751767	0.00519088989214782	0.0582854361623605	0.00240181303663547	2.72090383954179e-05	0.000559758836990332	0.000514232306443084	0.00252758830026566	0.000491945782302712	0	0.0649111468117053	0.0278279429292589	0.000144936944539147	6.21159259720304e-05	0.00610692571392146	0.00269721816754697	0.00115949735132214	0.000890327702572406	0.00122138482366511	0.0013740578938964	0.000186347858051843	0	0.000746402024964256	0.00301589234609334
0.00940019318660092	1.10817548887659e-05	0.0159853224209912	0.00356904940037718	0.00487603903715352	0.00227017446227742	0.00774268912669912	0.00236261918197405	0.00125671391621901	0.0101237107012	0.0494642335648295	0.0914205259238451	0.0176705265831707	0.00013121207449899	0.00135714602266334	0.00197685432072369	0.0106066519673548	0.00206100428980101	0.169710960687286	0	0.0952246417885437	0.000736271691789453	0.000613560657811513	0.0295578783831408	0.00522790980972952	0.00822171328628688	0.00509255020126903	0.00723866220253788	0.00693705111220777	0.00110440965899346	0.00022466759920231	0.0034685265136524	0.00477738108671293
0.00378661089314706	2.82898141091326e-06	0.0103650237797911	0.0012835940696549	0.00134777758757709	0.015628018103076	0.00228731893886886	0.000641799483872449	0.000449260205465744	0.00493514397603132	0.0370639473358748	0.0395988070557347	0.00826443102457451	3.34572309621722e-05	0.00128350127832797	0.00089389363740606	0.00343362720475519	0.00176494521281186	0.0344678257229094	0.0543259705033991	0	0.0288667469373331	0.00125337486979385	0.00760532500620435	0.00137986533065694	0.0428889237859459	0.0558534818962601	0.0039149764064627	0.00256719758243745	0.000900863575065509	4.78071319083688e-05	0.0017649488251713	0.0021295626228822
0.00541372847097714	1.20890833600459e-06	0.0042785830669071	0.00410394636319495	0.00205197898904647	0.18123570175593	0.0035054167771022	0.00161538930712969	0.000916843736347729	0.00511571836074511	0.00868818128455826	0.00181182386585606	0.0247793305361363	1.32804527957809e-05	0.00165892221426391	0.00189578424837347	0.00488982704348616	0.000785863568762337	0.00170524704824058	0.0027177363328269	0.0977852411917247	0	0.00564862809350523	0.0087754945580533	0.00209563477606734	0.00953872157298349	0.10700413164227	0.011569678857135	0.00122245660484537	0.0069275657352684	0.000130085472100362	0.00270686894372271	0.00357693879225928
0.00160836058812006	3.54802873473816e-07	0.00113087621544364	0.00287745124087024	0.000565439617055031	0.0741996153916839	0.00145154788110306	0.000728789558154385	0.000464918063261539	0.0016717085363877	0.00139475345165068	0.000245389349819287	0.0110578462966082	4.14241654273167e-06	0.00101771485400409	0.000772098969088843	0.00208584595615534	0.000552873782236553	6.13473754755692e-05	0.000490778796077982	0.0011042525413937	0.00265326874049303	0	0.00291515866280674	0.000854440726030506	0.00176373628624569	0.0124381663550726	0.0127035544743836	0.000238741374148841	0.00202446327432399	0.00430551697735773	0.00119370720028833	0.00103975627668471
0.0713430345167063	5.51182223397147e-05	0.0530923817392409	0.0107205753574396	0.0183781811975559	0.015733432490081	0.0167301006300726	0.00816808858383121	0.00663658034660514	0.0180700089845191	0.217220264848491	0.0492253856160785	0.340059832866415	0.000652179761030954	0.0118683504034919	0.00815591383539092	0.210838784484712	0.0125073617776641	0.0367632854597717	0.0459540873742308	0.0166680964855287	0.00342707915307582	0.00498484983554201	0	0.0155703786956812	0.0364517165133385	0.0319341738252436	0.0311408341849335	0.0344591189740677	0.00700994809574084	0.000570407256538573	0.0145494098056745	0.022376402602392
1.48125309337712	0.00015181108871262	0.056636031344593	0.101944840021318	0.16990854757224	0.103160733287765	0.121357905107544	0.056636238352495	0.0566363098008739	0.0531754241461853	0.0932320298702463	0.0957161304331146	0.738076964015451	0.00180011349691068	0.0940961265268456	0.0963723332729869	2.80828606776278	0.29712185270194	0.0733824121449888	0.140383685554355	0.0350959293411553	0.0191432000808567	0.0116986397111546	0.367699940180659	0	0.137193146300464	0.149955194891256	0.196919821726793	0.0217831656013963	0.0297783684340784	0.00129808869053114	0.0766767640849013	0.984422064524394
0.00888201713334494	5.16754826649388e-06	0.0147685001112942	0.0035527989835687	0.00379662926676229	0.00378376164122677	0.00490838560488133	0.00163708028838899	0.00118427234091426	0.0118614078396047	0.0649956181954311	0.00263587851460331	0.0804792409412422	6.11391391021397e-05	0.00344805561701857	0.0023685784570828	0.0122258547987436	0.00167190859358009	0.00216822399289114	0.00552684313278903	0.0373699708810959	0.00123290924323115	0.00106285438031845	0.0167191203061025	0.00250786120624543	0	0.0713387403595047	0.0101359640372851	0.00421461037560236	0.00106285483738124	0.000103782813272082	0.00358764453330129	0.00479421417942968
0.030297832649965	2.10248820549183e-05	0.0226011593794854	0.0408042487483398	0.0142937443565854	0.225462340007228	0.0203186439547782	0.00891832791959035	0.00781881790276281	0.0207269448226909	0.0350624929768662	0.00835045582861181	0.233066949046502	0.000245532559656401	0.0338382030622864	0.012411372870462	0.0351846358279027	0.0101399973267343	0.00506992275237202	0.0126748015162055	0.0878289386433155	0.0560672701112296	0.0135694925160157	0.0403157349009553	0.00904047347329367	0.186692369281014	0	0.134874423338221	0.00452024777595615	0.0181920747127982	0.00254807340219628	0.0155154493521386	0.0183167195325449
0.0219898086378434	0.00025568429524295	0.019661435569459	1.06792622335346	0.0227659335339541	0.0631531267035596	0.0610427109569397	0.0522582171248701	0.248097492302867	0.0533641797443481	0.0256117192277675	0.0119990923368588	0.0663107057998963	0.00229848615024398	0.0367331785911978	0.0358201570224653	0.034407637667629	0.0219898018791203	0.00947297350534738	0.0186301733417935	0.00789414303529701	0.00726259865354024	0.0138936877011265	0.0302683777518936	0.0165570161785505	0.027471611348504	0.141147146102536	0	0.00491537618229562	0.0233666666366988	0.0269789213189145	0.440831754048495	0.0277658225718537
0.0380578308768043	8.11662994132692e-06	0.0900137290762923	0.00532548672216513	0.00714396582154088	0.0174393957822239	0.00595940964074675	0.00272769872974454	0.00272770217082146	0.00824404520554446	0.582039378993543	0.0378910453513554	0.0905262126607964	9.60361104039454e-05	0.00545498227171601	0.00425671583703949	0.018054767604013	0.00545538704961558	0.0305982271343659	0.061037888396927	0.0367812813424773	0.0036464136366965	0.00158539959674997	0.198732365351128	0.00363692225741135	0.0556475290379685	0.0161710655394813	0.0119499168858089	0	0.00459766080772135	0.000193508670329135	0.00467605561311314	0.00681072131041754
0.00260934100442226	1.61410773476037e-06	0.00364478629673063	0.00492874431296345	0.00146344082854831	0.0511266042643332	0.00363088812774453	0.000648884780589602	0.000427988373925893	0.00331967731278273	0.00367241442629394	0.000539238991314183	0.0183341070028648	1.88451308659281e-05	0.00111820568358565	0.00154962943947957	0.00405898135332752	0.000731719739303766	0.000522388096591696	0.00121328796887139	0.00139865172548774	0.00448241802599772	0.00247712944394188	0.00465264262400832	0.00200187341413802	0.00252768325105571	0.0136494800388577	0.0160564449790761	0.000690302863140546	0	8.22721872551501e-05	0.00115970913023448	0.00166273521111639
0.000184886726009697	5.0145362890904e-08	5.66804856996844e-05	0.000852906219043522	4.72338641648618e-05	0.00127823063933119	0.000147053581586083	3.64375882736162e-05	6.74771004458683e-05	3.45911554467908e-05	9.0419266745616e-05	2.30608587118284e-05	0.000803834826569984	5.83325803241364e-07	9.58100694928121e-05	0.000128257098383677	0.000144400811359749	5.93796601757082e-05	2.63552834332251e-05	6.58881806952933e-05	4.11801222657732e-05	5.43576645480494e-05	0.00281671954373252	0.000195683373309328	0.000121458314250046	0.000148248405542355	0.00104762133539838	0.00538196613007789	2.15926419333682e-05	6.91826150354746e-05	0	0.00040756122900686	9.72981451522703e-05
0.0101268596823702	0.000111357922277366	0.0131471241593873	0.0552534453493006	0.0115481804251269	0.00542128554657186	0.0249633497712668	0.0333120917555845	0.209822026634531	0.00618024093375599	0.0104822125486365	0.00542128476186396	0.0265642682360899	0.00125839222295247	0.00870489743457159	0.0257638913808697	0.0139466622770566	0.0134136433512373	0.00336119863549749	0.00683082014222388	0.00260221778668753	0.00184323431502603	0.00173481135321966	0.0119923548017191	0.00941619364508416	0.0100835915690026	0.0149627383473226	0.324504152923422	0.00310912813627352	0.00260221814886949	0.00291149895910914	0	0.0175397624762818
2.94678412522308	0.000645544791556886	0.0802020370745261	0.297523638061679	0.606691222478	0.164206475081193	0.191827990519431	0.152643144607526	0.376433992516423	0.0978919322002091	0.133239452611146	0.135786103970372	1.43996279651741	0.0080626078184192	0.271632379570376	0.333843874487933	1.59887224465064	1.66742913518262	0.0963134590192054	0.134207222156765	0.0442094479045798	0.0173679664485855	0.0205258091285979	0.44758081210196	0.822718555330056	0.13104940426136	0.243151737168828	0.488975441532776	0.0258717158670118	0.0394727268372684	0.00385432750984669	0.212148128676766	0
