# Supplementary material for: The effect of human mobility restrictions on the COVID-19 transmission network in China
Source: PLoS One. 2021 Jul 19;16(7):e0254403. doi: 10.1371/journal.pone.0254403 (PMC8289089; doi:10.1371/journal.pone.0254403)
Supplement: S1 File — (ZIP) [file pone.0254403.s001.zip › DataSubmission/Amatrix/Adj_m0131.csv]

0	0.000223021353721478	0.0922763222293021	0.0242581920081647	0.0432843846456556	0.0150947329806987	0.0475431674057824	0.0123669829617462	0.0199774612237971	0.0116112844281241	0.0523218871185785	0.00754736307290399	0.918454077536812	0.00264462399300791	0.0399510086839678	0.0409182457696811	2.20703011826611	0.148878940831198	0.00522510295693484	0.01973926767523	0.00580566835118413	0.00232226202439126	0.00290283259066783	0.165527310741998	0.384326428454762	0.0238032339930824	0.0516703719892572	0.0356739767892015	0.0180748174522233	0.00406396823418658	0.000864918517422961	0.0133182908679537	0.413077511352506
0.000133230933433314	0	7.4105009364949e-06	7.9093277424465e-05	0.000203765717151485	1.18251499743797e-05	0.0479550169550288	0.00107714132623536	0.000148510658214351	0.000370050437381389	3.03449600293526e-05	1.27884274327261e-05	9.82790981453879e-05	0.737796302163141	0.000190398830200799	0.000648716517289459	0.000107389190672149	0.00032418965204311	9.62918790649856e-06	1.64359728725236e-05	1.00442931596794e-05	2.90847787275517e-06	2.43744013091994e-06	5.1192836302594e-05	2.38334023257018e-05	2.01932147833874e-05	2.76053608121158e-05	5.61638437219633e-05	5.54421482450168e-06	7.8833564046339e-06	1.82154093958125e-06	5.25127882055895e-05	7.83137026590826e-05
0.180896247637536	6.56893322095798e-05	0	0.0577965548541374	0.0638016271066667	0.123682663402232	0.133447667829006	0.0397822422314954	0.0337774214833484	0.0934487320487501	2.86582463611512	0.277598741050546	0.624824881420851	0.000777237142497853	0.0390278637188414	0.0830203288539219	0.168886824810665	0.0585472510972764	0.1914791991373	0.427850430439921	0.331652875470519	0.0338981444794275	0.0155748502890662	0.626007360139616	0.0600484566311481	0.501143854345838	0.179568694910021	0.151622832258123	0.34452915746716	0.0494730855990004	0.00545956649556341	0.0442858973648115	0.111308219264844
0.0520843871861704	0.000312714255279062	0.0615541346888352	0	0.0505061088289284	0.0732048339839769	0.166809994439013	0.112060573220786	1.01722729304817	0.0751309622969568	0.0434037731178013	0.0105954317000703	0.12232881512302	0.00320302510504549	0.214630505115044	0.177154566301494	0.0899640941505659	0.0449819076257792	0.00866899860649039	0.0260069824306756	0.0115586616212481	0.0115586351614187	0.0134850978620299	0.052084491882806	0.0568192460295216	0.0433449697044963	0.171453227415246	4.80755473524885	0.0142048584081398	0.0308231006021541	0.0157849045893872	0.243060989456826	0.0756459409141397
0.0568378299887512	9.92737865404468e-05	0.0272724419047108	0.0331854710150402	0	0.0122252350672838	0.170744867478477	0.0216008322690011	0.0406675440731197	0.00603894624508906	0.0168945173503715	0.0101631426227393	0.0628935170690124	0.00369151972448678	0.0187028245646202	0.040634654222225	0.0655265266473125	0.184511507629962	0.00942669283567208	0.0197371279637106	0.006186265467491	0.00309312565301531	0.00206208736327985	0.0328236111112562	0.0495972675063987	0.012225235691727	0.0241558580430517	0.0637163990735623	0.00760252596021456	0.00559709786259535	0.000219433148403592	0.0158084321293511	0.128132036068108
0.00223509283787903	3.17137697034708e-06	0.00418484508388253	0.0034952943813031	0.00128399042814145	0	0.00270782910738425	0.000832217089560505	0.000594441587868094	0.0027861190638881	0.00278198476311586	0.00049337709400168	0.00943218910579158	3.70189940792753e-05	0.00116499138491761	0.00111040327520338	0.00354286593525364	0.000832214250461108	0.000319244334676113	0.00107382130018171	0.0164265675999232	0.0453325792485467	0.055606512963394	0.00313864731547461	0.00199731400044794	0.00275710867925553	0.0731358466364307	0.0189507653580883	0.000808439288485846	0.0154978585452325	0.000778262081496718	0.00109377115719697	0.00216235421089986
0.111421709871641	0.0334041812398377	0.0748271532695142	0.151838938207785	0.268176955793347	0.0486659332539677	0	1.19942434427879	0.193350089326987	0.143997226768688	0.0442410924261831	0.04533262962777	0.303327980116297	0.366275771017629	0.114687970231997	0.771462957781248	0.104867669578819	0.497027518094206	0.0426660488165687	0.0626657269380528	0.0239996458411999	0.011999795450874	0.0126664728337256	0.0852050082338684	0.0704577399920111	0.0519992190095819	0.117998084392348	0.310779695951434	0.0174779466979146	0.0259996188125214	0.00496586957110368	0.0841126457935816	0.0953137154233179
0.0083712576136734	0.000664881981072922	0.0105741959084646	0.0282859549170432	0.0119841248011677	0.00473240955711927	0.281992838660776	0	0.100191073514125	0.0136593976455594	0.0118079110251418	0.0038719697025973	0.026996175834946	0.00752170051214278	0.00740125398889473	0.103815966816085	0.0130415603054462	0.0187692144148598	0.0030115351291402	0.00742127917622083	0.00268886990953777	0.00129065460203375	0.00118310211423198	0.011191072147481	0.00951678381763488	0.00580795748039739	0.0106479091108632	0.0428256625469552	0.00290791576768344	0.00268887016648944	0.000160233291674422	0.0471434982069709	0.0111901251599483
0.00137115607450203	2.57247685657983e-05	0.00181989389148486	0.0487880813140694	0.0026176634836492	0.000456434019363794	0.0106414464661088	0.021390077716319	0	0.00441217704008009	0.000747905331660417	0.000243431366768321	0.0028298836249274	0.000235643271752394	0.00129624312679917	0.0207722394652091	0.00251794542733545	0.00306639928152631	0.000152144762775733	0.00045643405334791	0.000121715776656357	9.12866235204949e-05	9.12867826503878e-05	0.00109692706456838	0.00107199313706421	0.000760723404462717	0.00173444725493194	0.057912742530758	0.000224371397411013	6.0857894143832e-05	9.06650386523791e-05	0.0526774351844709	0.00349266118015553
0.0269620380028818	0.00252855645339958	0.112976541612431	0.0590525492410187	0.0200750101574615	0.0227143942273134	0.27720276963293	0.0663794985993303	0.0401501266836772	0	0.0641815462722559	0.036486097041082	0.0854917515853537	0.003347264917118	0.00967025106105408	0.0429789781072742	0.0526053699271807	0.0306253154052951	0.0320147949810465	0.0418517216136686	0.0282588615202417	0.00679641949092512	0.00751184516346478	0.0467440620210176	0.0490884192825961	0.0397054785514202	0.0534771336182107	0.0868941034234321	0.0206611640949591	0.0305839606439142	0.000799358874843009	0.0145067795001689	0.0421384109485496
0.0156089750350133	4.97337142023298e-05	0.628614553862875	0.00362631676864046	0.00283799750660597	0.0059657277458771	0.00490864389593905	0.00268033442888023	0.0017343364043278	0.00981454324783247	0	0.0221309154880222	0.095066513202015	0.000588450036135252	0.00299537853162337	0.00361689072490907	0.0175010017038964	0.00283799147818126	0.0192442943913175	0.0927574512131841	0.09545167385927	0.0021168669534028	0.00115465671463814	0.185731409619615	0.00457231914438171	0.101417376860129	0.020014031079773	0.0110366673032648	0.291052724447136	0.0017319861831184	0	0.00299566823401331	0.00555448490998631
0.00326471186428844	9.17875400971672e-06	0.022414388293466	0.00136435314692429	0.00253380804945747	0.000832646450622498	0.0099005762843663	0.00160799563983551	0.000584726483591839	0.0150470478330054	0.0178828729481418	0	0.00642325606064159	0.000108675751204229	0.00102317111227375	0.00123757040090377	0.00935560808230096	0.00180289805165207	0.211968121336526	0.0840378230234939	0.114429448089115	0.000475797031766256	0.000118949465292674	0.022950483268991	0.0065781408789434	0.00237898998043598	0.00220056305835919	0.00316726302718642	0.00769888659656481	0.000356848624815379	0.000177208970816887	0.00175417726243809	0.0075052307337611
0.71218260573096	0.00019251029479817	0.333768396524144	0.0442189678377888	0.0378413717008525	0.0524155888738591	0.18776042294399	0.0293377304336819	0.0238103643751378	0.0477446928565907	0.335895986166049	0.0114172518126941	0	0.0022785806859627	0.130519032808761	0.0867389305387886	0.445168031879348	0.068454470812791	0.0124551967748564	0.0394414361486524	0.0217965883453918	0.0124551648280742	0.01037932211649	0.522551750363489	0.123303071685175	0.240281375130538	0.366389729464888	0.0892887134529128	0.0773835625580516	0.0285431541322978	0.00231944168750304	0.0204088582900523	0.180444003808299
0.000221624751144101	0.00985772575947241	1.38392880144437e-05	9.05746309881337e-05	0.000519180385518625	2.12677595875561e-05	0.0885567941900768	0.00198911790252319	0.000200621133977931	0.000683358749593668	5.60369394206559e-05	2.36159260925025e-05	0.000181488453560745	0	0.000425223540029798	0.00119796131368653	0.000198311731711215	0.000455775990183302	1.77818728007759e-05	3.03517162417169e-05	1.87277643206812e-05	5.18230006118094e-06	4.32180089755342e-06	9.45359579938531e-05	5.05614178194461e-05	3.72900788938401e-05	6.15123608454706e-05	9.50848736856094e-05	1.070473711337e-05	1.45579089526101e-05	3.3637737266691e-06	9.0424305311125e-05	0.000210073748205591
3.07737373012384	0.00525867039176733	3.68814174274954	4.66302955799024	2.74849607602318	0.659476504156234	33.9601303015258	1.98502749913858	2.18470779703987	0.458764342222974	1.80884287538163	0.17203727101186	6.79545776401649	0.0623621085288486	0	10.3929986628107	7.78741314873524	4.04051556313782	0.186373904477551	0.516112085158451	0.272392554506319	0.143364174184938	0.114691539276701	1.86757025440261	3.79385580168299	0.874523234963223	3.58410726423946	3.7821220729927	1.01013212449696	0.172037419286199	0	1.26853842868181	6.51484014322857
0.0526972913428002	0.00139406937385028	0.0786746490133424	0.181100012933543	0.0593772724825443	0.0144948081486774	1.06841615078503	0.375190623485399	0.340306894482362	0.0416723988822927	0.0233798472801028	0.0090592509908953	0.115505204675085	0.0160182894070578	0.239341816940032	0	0.0642017385284241	0.42565991792796	0.00634148230189681	0.0126829580744112	0.00543555475986518	0.0040766567376862	0.00498258914275446	0.02968867451913	0.0415639982723686	0.0163066600001772	0.0443902982913166	0.0990859162248907	0.007051058701973	0.00815333291894005	0.000674816357608369	0.0471307760999163	0.0802675522950518
1.4219783523632	0.000202880716227052	0.0382447194669058	0.0251322272168023	0.0448010920633065	0.038233510161708	0.0274542599844606	0.010927109691765	0.022582724119935	0.0120034936112552	0.0484435530822023	0.0226733504108008	0.283638565126964	0.00263475031220863	0.0229447138480634	0.0262605618206725	0	0.0699332634499273	0.0168938865381545	0.0320094527512277	0.00933609261762583	0.0057794726758796	0.00533490715439656	0.404667296394068	0.667644057424144	0.0413455421704477	0.0631296758627894	0.0593706084829074	0.0131125288736954	0.00800236586553783	0.000662321462807851	0.0185760886023913	0.207696204311715
0.206095050395568	0.000224251968092761	0.0412819414738459	0.036870105988574	0.347588691813468	0.0134623352799299	0.601309466134199	0.0617656131428438	0.0545176817702923	0.0196164635299077	0.0154414139475092	0.00730812155713082	0.0780813433384951	0.00266941785706157	0.0775146590388033	0.378496570631616	0.181200084176391	0	0.00538493728515833	0.0111545072053157	0.00230782962866291	0.0042310113003235	0.001923190307172	0.0308828066331649	0.123845922022419	0.00961595426254428	0.0250014507074433	0.0441182796140886	0.00882365716555979	0.00307710646560253	0.000573027502360626	0.0182775814916339	0.448462130942973
0.000806287898359104	2.45644680959479e-06	0.00529583337664004	0.000238220717355339	0.000366494763432068	0.000156566213929038	0.0019517291836711	0.000274871426418553	0.000109948720314091	0.00257214845537112	0.00516758638472051	0.065959079401839	0.00116306030523156	2.93921544710644e-05	0.000219875900688873	0.00027023906848673	0.00175917658131454	0.000293195187944237	0	0.0802066407074885	0.0373522370334415	6.70996734027609e-05	2.23665967900713e-05	0.00436129330789377	0.00175917095093157	0.000648631490836953	0.000447331519166841	0.000549742659847196	0.00172252724345884	0.000156566277976087	0	0.000366495277177175	0.00180158540677599
0.00557998554335579	1.24254321898707e-05	0.0397925329769004	0.00152180972159433	0.0023109047695678	0.00158229792954031	0.00489488488957291	0.00123999927749392	0.000507273122591962	0.00488446445431283	0.0623381885383389	0.0789772695918067	0.00928737694894584	0.000147121670862001	0.000619939751343419	0.00106209626185124	0.00777817486416636	0.00112726822477281	0.216362170470012	0	0.145846637490982	0.000619158836131664	0.000343977730801616	0.0233908955085817	0.00411452860705761	0.00557244081909839	0.00275181928342992	0.0037763601102941	0.0123436265766273	0.00110072944474161	0.000204980962324804	0.00135272663938442	0.00337098549305258
0.00162178342064551	3.32495734942603e-06	0.020592830655899	0.000452589378525901	0.000792034334487793	0.01408667100882	0.00157591690991618	0.000414875661662079	0.000188580103050156	0.00257794206662956	0.0499736937508831	0.0541830204900542	0.00455744063662676	3.93229293078506e-05	0.000377123261568686	0.000401703779781276	0.00211209361989854	0.000942896014359882	0.055656193743183	0.0766020336729889	0	0.026608103781155	0.000736557790010376	0.00520480376580279	0.000754316735706016	0.0469095375528777	0.0623311449257921	0.00162178610807018	0.00467677920288962	0.000690523371142169	0	0.000565739603389893	0.00108150514387547
0.00317065635351387	1.12557235065753e-06	0.00459337624093958	0.00166662211023698	0.000772339924884174	0.172066452525414	0.00169849192479005	0.000650392352947962	0.000650393238762927	0.0023319173575144	0.00613808206909408	0.000843462620655753	0.0136938346229713	1.23649626710522e-05	0.000569038338602862	0.00116563017347128	0.00406495094019929	0.00109753335136402	0.00148846499930114	0.00173654160518627	0.110245610547011	0	0.00560654689017924	0.00483729313472151	0.00195117020640202	0.00724385909800524	0.117786990448797	0.00605677666056616	0.00117883589191168	0.00664847579883745	0.000295665203394207	0.00178857917534421	0.00209812454925708
0.00119008566336132	3.05491739058991e-07	0.000887152733957289	0.00161202034053223	0.00035702595636099	0.0737383630812765	0.00150686101938466	0.000389483362870212	0.000335388908149517	0.00136013961059725	0.00120090786470463	0.000316926918449428	0.00590275131224921	3.56669516375752e-06	0.000227176682625043	0.000531832598489426	0.00143892419811389	0.000259654689434685	0.000132053020295787	0.000264105904625781	0.00182233117755751	0.00239015353674724	0	0.001547114472272	0.000497671438084943	0.00125450301764534	0.00895317907996803	0.00970462371799277	0.000205560620525564	0.00246939103455228	0.00576419695206694	0.000908794617392864	0.000664787654722483
0.0834053919881309	7.2475868520895e-05	0.198863507011012	0.0083908595975233	0.0097334330428683	0.0112658242846138	0.0129242196819147	0.00402763265082283	0.00402763813633824	0.00880778936738811	0.275221754504637	0.0389182844519244	0.330190216929599	0.000857561798669075	0.00771888358802126	0.00797450799402832	0.311973615270761	0.0102368647311047	0.0311346600060427	0.0563291256170932	0.0180253245065359	0.00348215699019584	0.00430149554502174	0	0.0327244003609801	0.0417859685718293	0.0311346054230337	0.0196347022799008	0.166643265897232	0.00532566456767615	0.000610314077600048	0.00704835794576016	0.0262607575769052
0.846910371461968	8.99191666092648e-05	0.0449000813203971	0.0479966061786358	0.104251077605656	0.0692921600898364	0.0832978582950904	0.0335461820178102	0.0371588983828155	0.0321262305716031	0.0578026920031211	0.0585833451857824	0.374806627003027	0.00106622423464778	0.0371552585022707	0.0566593820729666	1.77020566912605	0.155860190888695	0.0503943279430604	0.0951192450236724	0.0289767305766635	0.018267897023253	0.0107087858879393	0.222436991978191	0	0.0800009525536624	0.0869300633020823	0.123862782429265	0.0201277049795831	0.0264570174026093	0.00469228656751514	0.0397393278623368	0.523885430826989
0.00496832498540823	5.04859476542987e-06	0.0364796724490574	0.002348037029789	0.00224595674932777	0.00311516423542736	0.00295530115938077	0.000918801671143155	0.000748654233167376	0.00548266609016417	0.0647245179684986	0.00203523971225617	0.0503409242711512	5.97317409783308e-05	0.00119092415770959	0.00139400813956754	0.00704414395205815	0.00122506471554856	0.00182756409504757	0.00531654735764328	0.0624694463860187	0.00166141764314789	0.000789174756174081	0.0127611343469456	0.00275639533306497	0	0.0813264596537654	0.00656772815846355	0.00833727267073386	0.000872246342732159	6.18789296659369e-05	0.00170148477095871	0.0029274034713007
0.026226705935375	2.14930671493896e-05	0.0403390790565189	0.0284746247741433	0.010365800770177	0.22865371176122	0.0232267822251136	0.00724358094726135	0.0101160492385688	0.012956989396022	0.0403392803696171	0.00823152989616788	0.179111612482958	0.000251000046409099	0.0241013118143562	0.0114598950359672	0.0377165649124216	0.00761822293772016	0.00655474359967408	0.0163106326533866	0.156551623733314	0.0722544301656194	0.0163106276470688	0.0374667980779821	0.0128635554713636	0.191306948611839	0	0.133506643349453	0.00699380082372043	0.0160057663708135	0.0034064448642112	0.00886714320907651	0.0231243234526391
0.0199368007191146	0.000289766610788327	0.0263868816518382	1.29061082712961	0.0190572497184144	0.0840963142393984	0.0641352150429775	0.0451510805331809	0.321628589638195	0.0332805296436737	0.0269733914103128	0.00858855586321139	0.0658454550238407	0.00260487004799098	0.0287297304451782	0.0365113850569144	0.0428055565275378	0.0181776457340758	0.00823070794588688	0.0168192641001697	0.00858856244472536	0.00715711898665044	0.0196821115228811	0.0281461281808519	0.020816334152563	0.0257656805723913	0.172128851364956	0	0.00674334177897666	0.0239764057827391	0.0351865059794038	0.464704356084563	0.028104027460964
0.0222563355637634	6.07320260315183e-06	0.132565817170742	0.00311004639243642	0.00398476164136674	0.0110322392477127	0.00390169212518725	0.0016522203684607	0.0013606539213116	0.00367739767976316	0.444739154494287	0.0284702819414656	0.0446033469222179	7.18582223065445e-05	0.00223514105005702	0.00238878794182835	0.0150643574923546	0.00242972754695469	0.0301310797867532	0.0531445543114877	0.0314359604001055	0.00201664189977114	0.00106763580802605	0.104964588323826	0.00330442913188128	0.0352319916551858	0.0113881046789849	0.00777515194560322	0	0.00344016203290851	0.000176727376791707	0.00223535722497355	0.0037424170279863
0.00199407421524593	1.05490362524011e-06	0.00248130838180533	0.00203016002970173	0.000965457442672157	0.0334689654966071	0.0027795572772017	0.000667700399328792	0.000270689719750054	0.00222464715796666	0.00169632110468491	0.000495591564785822	0.0124448284026993	1.23162730028749e-05	0.000369906379455298	0.000850129427316464	0.00285126027688919	0.000478216222138406	0.000539644710670042	0.000627749646379749	0.00102422335209814	0.00374446389827368	0.00219161651379782	0.00312195052202218	0.00130832726874982	0.0013546176263098	0.00769818349915258	0.0104395823084218	0.000523332635408598	0	0.000180479293457872	0.000812068146194548	0.00130106159118573
0.0001307110935781	3.09356087414009e-08	4.82880640256653e-05	0.000518680060926214	4.16277668145726e-05	0.000964365250404616	0.000126189512590625	2.08139102012233e-05	6.49394882733403e-05	3.04856020391083e-05	5.32836469057711e-05	3.04857159243512e-05	0.000424766739212203	3.59864460440964e-07	2.74717076444361e-05	8.7991489853349e-05	8.40881710299594e-05	5.32834283386851e-05	2.23562149746042e-05	4.47124069305719e-05	1.93076348810846e-05	1.42266457660373e-05	0.00208319104713181	0.000139869476831857	4.16276742075033e-05	5.69066983994834e-05	0.000547726306642416	0.00291144873686848	1.33208997285581e-05	3.96314648589304e-05	0	0.000348008618400738	3.81976783189671e-05
0.00882064492977878	0.000124240093210737	0.0176412494273723	0.0580773324155796	0.0098117357022807	0.00568552712770083	0.0304495122233257	0.0432113360929582	0.265512218025264	0.00350807651284895	0.0111001673946087	0.00471777569316033	0.024435606790583	0.00140396589478045	0.00436035581792611	0.0219236198430316	0.0170466685636218	0.00971260662945042	0.00350809327367068	0.00798393230568871	0.00338712360606578	0.00181452634946693	0.0016935608783617	0.0129832225676485	0.0118929865147108	0.0101613681515111	0.0156049392736695	0.353619250125503	0.00346879918653282	0.00290324908263721	0.00486586158209432	0	0.020380751759123
1.9527452371389	0.000523638114756583	0.0870916083907877	0.154246479173292	0.533044221128314	0.115266808373569	0.171936447207662	0.103880798867851	0.301149796773373	0.058913899740736	0.0954864568088477	0.0768445041205277	0.840164792959547	0.00654003823875844	0.112264361898239	0.265641460063925	1.4900069541531	1.08497353123194	0.0730023549880843	0.111424589723979	0.0320185679197493	0.0268955354837909	0.0153689042101764	0.303247989220504	1.88348867785726	0.089651966647594	0.151127417310034	0.304297182787848	0.0230846171179494	0.0307378281403031	0.00381605708352356	0.15214866222279	0
