# Supplementary material for: The effect of human mobility restrictions on the COVID-19 transmission network in China
Source: PLoS One. 2021 Jul 19;16(7):e0254403. doi: 10.1371/journal.pone.0254403 (PMC8289089; doi:10.1371/journal.pone.0254403)
Supplement: S1 File — (ZIP) [file pone.0254403.s001.zip › DataSubmission/Amatrix/Adj_m0122.csv]

0	0	0	0	0	0	0	0	0	0	0	0	0	0	0	0	0	0	0	0	0	0	0	0	0	0	0	0	0	0	0	0	0
0	0	0	0	0	0	0	0	0	0	0	0	0	0	0	0	0	0	0	0	0	0	0	0	0	0	0	0	0	0	0	0	0
0.0953688913795405	2.58398333067324e-05	0	0.0277544096572785	0.0301164920145917	0.0380885046066896	0.0563945944680096	0.0165345446354621	0.0159440251841956	0.025687596130093	0.994139496207161	0.0941878524770075	0.280496736417256	0.00030573439426035	0.0758812673519265	0.047241555412688	0.0891684371412422	0.0374979835328712	0.0581661659497507	0.100388306715306	0.0906447357694085	0.00944831122026408	0.00442889588449879	0.220854272566417	0.0439936882042936	0.145858304462827	0.0673192174443815	0.0747007087856294	0.128437964150952	0.0115151292996968	0.000885779176899757	0.0200776613430612	0.0413363579350968
0.00485619823865026	1.51523469822013e-05	0.00466500718253615	0	0.00523857605271721	0.00359435145222933	0.012541989381781	0.00527681383412391	0.0413350417006373	0.00424439373614314	0.00443558264317662	0.000955944535167375	0.0096741585946905	0.000155198836625935	0.028104590762445	0.0140332655716965	0.0068445628717984	0.00577390474257191	0.0007647556281339	0.0015295112562678	0.000879468972353985	0.000879468972353985	0.00099418231657407	0.00542976490548468	0.00370906387621153	0.00298254694972221	0.00929178088182689	0.181705932867213	0.00114713329483679	0.00172070016330127	0.00053532893969373	0.0122743278315491	0.00604156892826723
0	0	0	0	0	0	0	0	0	0	0	0	0	0	0	0	0	0	0	0	0	0	0	0	0	0	0	0	0	0	0	0	0
0	0	0	0	0	0	0	0	0	0	0	0	0	0	0	0	0	0	0	0	0	0	0	0	0	0	0	0	0	0	0	0	0
0.0756675469146091	0.030446011799788	0.0248906289657949	0.145361316283433	0.138889773613	0.0129431330248673	0	1.23955389353537	0.197133872224903	0.0348468966054121	0.019414699537301	0.0104540689816236	0.269316726661593	0.333836379999856	0.359418564163981	1.07029752299325	0.0393272118832508	0.636204741924276	0.0079650049383799	0.0124453202162186	0.00348468966054121	0.00149343842594623	0.000497812808648744	0.0293709554167375	0.0214059454609705	0.0119475074075699	0.0502790936735231	0.299185490790343	0.00398250195758622	0.00298687685189246	0	0.100060374538397	0.0428118977598162
0	0	0	0	0	0	0	0	0	0	0	0	0	0	0	0	0	0	0	0	0	0	0	0	0	0	0	0	0	0	0	0	0
0	0	0	0	0	0	0	0	0	0	0	0	0	0	0	0	0	0	0	0	0	0	0	0	0	0	0	0	0	0	0	0	0
0	0	0	0	0	0	0	0	0	0	0	0	0	0	0	0	0	0	0	0	0	0	0	0	0	0	0	0	0	0	0	0	0
0	0	0	0	0	0	0	0	0	0	0	0	0	0	0	0	0	0	0	0	0	0	0	0	0	0	0	0	0	0	0	0	0
0	0	0	0	0	0	0	0	0	0	0	0	0	0	0	0	0	0	0	0	0	0	0	0	0	0	0	0	0	0	0	0	0
0.00402311429634357	1.311416664558e-06	0.00141344771214557	0.000373636903603692	0.000547421599718456	0.000266469773407925	0.00137289829557373	0.000301226700374177	0.000240402078183237	0.000364947733145637	0.00229975000093362	0.00018826668773386	0	1.55219772298786e-05	0.00278922566680731	0.000921058551179537	0.002007212532301	0.00055031798648651	0.000115856423220837	0.000275159005149488	0.000150613350187088	7.82030856740651e-05	5.50318010298976e-05	0.00358865267339981	0.000651692218929008	0.00178998173876193	0.00176101763295672	0.000854441100669691	0.000318605122928366	0.000173784634831256	2.02748740636465e-05	0.000295433879213135	0.00110932515429062
0	0	0	0	0	0	0	0	0	0	0	0	0	0	0	0	0	0	0	0	0	0	0	0	0	0	0	0	0	0	0	0	0
0.816435919249007	0.000579285834241201	0.295003651084357	1.00275393603335	0.358403723663985	0.108685605732039	0.882423403026556	0.248424241673232	0.243248736638373	0.0970407194036062	0.314411930867684	0.0750448230054554	2.24358140914081	0.00686963464024241	0	1.91364295874426	0.558954543764772	1.04545197180442	0.0543428028660194	0.104803976955895	0.0439917927963015	0.0168203913632917	0.0116448863284327	0.375224111277222	0.234191544723239	0.156559027304485	0.46579545313731	0.53825251065852	0.0452856632374889	0.0349346589852982	0.00388162877614425	0.172085542409062	0.434742384502981
0.000740815877374513	1.16928647724656e-05	0.000507365262115345	0.00121705445606679	0.000824858014723722	0.000130732213654326	0.00582380749541682	0.00250881343346159	0.00257417954028875	0.000357957251672559	0.000470013434804838	0.000127619541900651	0.00185203967406172	0.000134353371083498	0.00537866261530202	0	0.000719027175098792	0.00327764321479431	0.00010583083962493	0.00016185893119107	7.15914503345118e-05	3.73520610440931e-05	2.49013740293954e-05	0.000494914803887969	0.000348619149917326	0.000233450381525582	0.000401534656224001	0.000996054937180273	7.78167838452914e-05	9.02674808565583e-05	1.24506870146977e-05	0.000625647022488559	0.000818632598860649
0	0	0	0	0	0	0	0	0	0	0	0	0	0	0	0	0	0	0	0	0	0	0	0	0	0	0	0	0	0	0	0	0
0.00536249148398484	5.25629352279903e-06	0.0011301113210453	0.00124090691672879	0.00582044530217638	0.000391476651034706	0.00974259589647781	0.00172101999417144	0.00211988299711246	0.000517044633442064	0.00106363467450939	0.000317613131971554	0.00435056122730755	6.2568507928769e-05	0.00833913831685646	0.011773844767041	0.00333124470974816	0	0.000251135964814717	0.000421022058659966	0.000147727038126304	5.90908152505216e-05	4.43181114378912e-05	0.00166192916231131	0.00195738276953677	0.000450567466285227	0.000930680340195715	0.00194261050456228	0.000192045124893523	7.3863519063152e-05	0	0.00090852128447677	0.00739373760471805
0	0	0	0	0	0	0	0	0	0	0	0	0	0	0	0	0	0	0	0	0	0	0	0	0	0	0	0	0	0	0	0	0
0	0	0	0	0	0	0	0	0	0	0	0	0	0	0	0	0	0	0	0	0	0	0	0	0	0	0	0	0	0	0	0	0
0	0	0	0	0	0	0	0	0	0	0	0	0	0	0	0	0	0	0	0	0	0	0	0	0	0	0	0	0	0	0	0	0
0	0	0	0	0	0	0	0	0	0	0	0	0	0	0	0	0	0	0	0	0	0	0	0	0	0	0	0	0	0	0	0	0
0	0	0	0	0	0	0	0	0	0	0	0	0	0	0	0	0	0	0	0	0	0	0	0	0	0	0	0	0	0	0	0	0
0.00199598010303966	1.51496568321645e-06	0.0020836759842121	0.000350787306794602	0.000536704667425427	0.000343771617043737	0.000613877744675201	0.000235027534101331	0.000252566902317848	0.000196440924024993	0.00495662545798776	0.00145576756197093	0.00583710168139382	1.79254754908919e-05	0.000929580609088708	0.000585814889892348	0.00532144431689132	0.000470055047863202	0.000894507779042378	0.00137157859453165	0.000424452710839717	8.06810937959792e-05	5.61259782928551e-05	0	0.000806810737785886	0.000940110136405323	0.00085592116896604	0.000876968389699183	0.000968173001177445	0.000129791324802227	3.50787364330344e-06	0.000350787364330344	0.0010593777466434
0.260117952149813	2.5853239986524e-05	0.0265608054677704	0.0237415091373019	0.0373928830243883	0.0126126787979088	0.0278962713179495	0.0081611451045292	0.0137997544494767	0.00578699380139343	0.0152835990139365	0.010238527494773	0.127907400118374	0.00030655411148112	0.0578695703211733	0.0319026576708471	0.397670343275241	0.0710761515621352	0.00786437619163723	0.0129094477108007	0.00341284249825767	0.00178061347735183	0.000593537825783942	0.0551990172462381	0	0.0127610632543548	0.0241866664006956	0.0451088736728806	0.00489668643367501	0.00281930467247372	0.000296768912891971	0.0117223720592329	0.164558347653931
0	0	0	0	0	0	0	0	0	0	0	0	0	0	0	0	0	0	0	0	0	0	0	0	0	0	0	0	0	0	0	0	0
0	0	0	0	0	0	0	0	0	0	0	0	0	0	0	0	0	0	0	0	0	0	0	0	0	0	0	0	0	0	0	0	0
0.00103508431877122	7.20430906026662e-06	0.00147244321175625	0.0244338173763443	0.00104237364495975	0.00182233154713243	0.0031489881804006	0.00129750006155829	0.00557633453422525	0.000860140490246509	0.00144328658532889	0.000306151699918249	0.00274807594432753	6.47628492830753e-05	0.00265329787405104	0.00189522478139135	0.00147973321627154	0.00128292135366874	0.000255126416598541	0.000473806202254433	0.000247837090410011	0.000196811807090303	0.000415491592746195	0.00126834274412814	0.000947612169401398	0.000860140490246509	0.00406744401319959	0	0.000306151660589121	0.000670618009344736	0.000415491592746195	0.00867429816435039	0.00140683983004118
0.00899203444900467	1.77817145928092e-06	0.0354559169682173	0.00145124582810511	0.00236183183312464	0.00412609175666354	0.00261793347066848	0.00125205542960825	0.00119514381917151	0.00116668801395314	0.0972050306259492	0.0107847501777619	0.0207158259822603	2.10391517445537e-05	0.00472363365313721	0.00261793404192878	0.00620336553760449	0.0023618317309273	0.00654483520022492	0.0102156340733945	0.0063741003689147	0.000682939325240861	0.000256102246965323	0.0309599157681669	0.0020488174674004	0.0101302666577394	0.00455292883493907	0.00401226843913218	0	0.000796762546114338	2.84558052183692e-05	0.00119514381917151	0.00293094767843706
0	0	0	0	0	0	0	0	0	0	0	0	0	0	0	0	0	0	0	0	0	0	0	0	0	0	0	0	0	0	0	0	0
0	0	0	0	0	0	0	0	0	0	0	0	0	0	0	0	0	0	0	0	0	0	0	0	0	0	0	0	0	0	0	0	0
0	0	0	0	0	0	0	0	0	0	0	0	0	0	0	0	0	0	0	0	0	0	0	0	0	0	0	0	0	0	0	0	0
0.229420738187632	5.89547291468618e-05	0.00649749474118619	0.0355590272235066	0.0291796716438441	0.00543427083245679	0.0137038102135146	0.0120499048893607	0.092973285763989	0.00248086277133897	0.00850581521601932	0.0046073165753438	0.144126311874815	0.000736314879133405	0.0816316801363966	0.0730082462066034	0.0832861073235225	0.166099662170071	0.00330781702845196	0.00472545289778851	0.00129949954689184	0.00082695425711299	0.000236272644889426	0.0237454005740716	0.0502079245821578	0.00590681612223564	0.015239585595368	0.0532794801390318	0.00153577199449155	0.00082695425711299	0	0.0289433989989546	0
