# Supplementary material for: The effect of human mobility restrictions on the COVID-19 transmission network in China
Source: PLoS One. 2021 Jul 19;16(7):e0254403. doi: 10.1371/journal.pone.0254403 (PMC8289089; doi:10.1371/journal.pone.0254403)
Supplement: S1 File — (ZIP) [file pone.0254403.s001.zip › DataSubmission/Amatrix/Adj_m0128.csv]

0	0.000225430713640214	0.0759649598396216	0.0427903611854641	0.0851001719090485	0.0182701077453665	0.0842964896716575	0.0269243606824279	0.032693892456645	0.0139429268084072	0.0927929420774572	0.0177893142227873	1.05101090105889	0.00267319601941285	0.18413511989516	0.0760243737312153	1.59430706067209	0.224529821059335	0.0125006054017898	0.0211548638340492	0.00769267855699845	0.00240395940642956	0.00240396087451242	0.249050439513885	0.245203585867684	0.0379825993846327	0.0591374258845881	0.0615413933799621	0.0173085100815852	0.00480792460327037	0	0.0293283251952819	0.318671805513263
0.000431797764858889	0	2.40172355026866e-05	0.000256339206692671	0.000660398692019199	3.13992918769635e-05	0.155420841385662	0.00349098046348745	0.000481318002232989	0.000982594604597528	9.83470330309349e-05	3.39570932213815e-05	0.000260960652459707	2.39117365813674	0.000617108373560129	0.00210247365253174	0.000348045088222375	0.00105069130086415	2.55683550633559e-05	4.36424000289265e-05	2.66705843474933e-05	7.722882585794e-06	6.47212853128123e-06	0.000165914407652814	7.72434330253632e-05	5.36190010444654e-05	7.33004976554173e-05	0.000182025271324471	1.79686182753235e-05	2.09326550496797e-05	3.24660414675391e-06	0.000170192263189562	0.000253813642672998
0.999000719014404	0.000328674178227224	0	0.210315386577712	0.300451399988453	0.413120999264422	0.338466332535318	0.153981414026731	0.116425063861536	0.259138603735057	14.9700070179648	1.1004040411589	3.11718249896059	0.00388887979270501	0.525766564991419	0.387697643519206	0.826241876085307	0.39434244309582	0.751129411970032	1.57737125468565	1.2393632574342	0.0938910526533602	0.0262895107977696	3.6279538435897	0.202804447450351	2.44492563499541	0.736106157594189	0.600903055054195	1.2318507784388	0.0826242258432243	0.00375564816549723	0.180270946712559	0.307696242879827
0.141879538670063	0.00066930431997909	0.101342325873634	0	0.157080947051258	0.13681254514565	0.370863337153673	0.36145525037744	1.56067717789947	0.233087201422082	0.1249892743665	0.0304027857362311	0.275313849419766	0.00685545880224841	0.825905019336101	0.373630824075822	0.175660525760227	0.162148066402998	0.0219575783985838	0.0506713183682718	0.0236466176950817	0.0118232958503891	0.0168904329582876	0.118233074817773	0.0895191401282939	0.0962755123906379	0.297271561612222	10.0818986124488	0.0219575524243576	0.0489822846575823	0.0202685398733582	0.589476161019473	0.128694936319244
0.174916458004308	0.000284378823874282	0.0394079773042457	0.160742961696438	0	0.0231608973652968	0.236485904073895	0.0618776014937156	0.181139044035725	0.0159014544236045	0.0359512539088453	0.0148644555040537	0.201879851899367	0.010574700928672	0.191500841678278	0.158601261247889	0.107853715031315	0.839668250365919	0.0117532962450276	0.0214324744522515	0.00725938726217011	0.00311116254945241	0.00138273975529767	0.0732852343716378	0.0521983356444894	0.0210867910211437	0.0563466339487269	0.291066694806382	0.00967917369318835	0.0048395920165869	0.000345685285445581	0.0770877479978909	0.213545061685559
0.00854309158614606	7.39900952925445e-06	0.0118715451941524	0.0113722672707032	0.00665695572179147	0	0.00918088055417973	0.00427154857251359	0.00232993743175271	0.00649051357598908	0.0142015207313058	0.00138686676939309	0.0340059403474959	8.6367543176233e-05	0.00915290701545567	0.00481768786262285	0.0162540772373063	0.00371680009525265	0.000776645777189112	0.00244088593841617	0.021801551669368	0.0595797474640144	0.0493724465787724	0.0126482269883506	0.00615767652663521	0.00904237361178468	0.143457440165243	0.0566396223091911	0.00271825700465677	0.0262950040127716	0.00116496900874566	0.00465987176387452	0.00786282253506112
0.378816130331026	0.130892712395828	0.136972791395095	0.579993789668585	0.847520991712707	0.0941690729974246	0	5.05944584636664	0.648482786184312	0.273945408744471	0.134833029277208	0.0706267999302908	1.08722362783133	1.43523514674989	1.59866167472075	3.78745429047549	0.211880382844945	2.32426199935707	0.0535051780775651	0.0877484636510209	0.0278226864870556	0.0128412258009574	0.00642061682150651	0.2011794021288	0.100589489873861	0.0834680572844057	0.316750367577156	1.19209442619363	0.0256824550967096	0.0235422756548325	0.0021402077531708	0.344573132434403	0.184112182077373
0.0304282555887286	0.00130449055749729	0.0191905093551796	0.0423574032528821	0.0477170460549585	0.00674263136562759	0.432019006027622	0	0.141941101672688	0.0257602169123375	0.0300825177359044	0.0060510790179196	0.0572258634518568	0.014757495098528	0.0529013285561489	0.283432683339695	0.0259331937169797	0.0714026777236864	0.00501375368028112	0.00916306410560929	0.00328487237911252	0.00190176612890643	0.000864439677410462	0.0292180719969947	0.0129665727749723	0.00968172886489473	0.0183261175575675	0.0819488747504216	0.00466797204252003	0.00207465645741402	0.000172888108838263	0.0769351379164314	0.0287540123417846
0.0066183584369624	5.33539624158234e-05	0.00382623085427703	0.0847974939973554	0.0125645421838489	0.00144776731399118	0.0227061619084561	0.033867403101218	0	0.00915192474236004	0.00367112530585308	0.000723883607616175	0.00972071334398567	0.00048873166734151	0.0137014633397304	0.0572737286980081	0.00729054146504597	0.0125128356337049	0.000672177970006873	0.00108582560016671	0.000568765849650381	0.00020682371796955	0.000103411922137745	0.00398136048764775	0.0027921170772589	0.00139606159455218	0.00496377128656652	0.108685921323116	0.000672177174868979	0.000258529958821808	5.17060129148698e-05	0.0809198360429129	0.00974330234792328
0.0596041232452665	0.00480617280705798	0.15040262840023	0.0807717298488646	0.0779867178274784	0.0211678400260613	0.606078987800553	0.206943422371409	0.0612753553265114	0	0.0891277728578325	0.0448423948910405	0.122550526081132	0.00636234253813434	0.0882881786683399	0.132351533084301	0.0782652916558587	0.104167967976402	0.0289665303633595	0.0437283057245862	0.025067184229691	0.00724162303909316	0.00752015159464157	0.0623894290981242	0.0635033927190982	0.0437283091269605	0.0601612009274064	0.181040671806586	0.0284094480961647	0.0225604681770456	0.000278524412413337	0.0370437128977427	0.0600145160502232
0.0330370198980222	4.28849970609223e-05	0.337575132113461	0.00815726736595927	0.00856515490115407	0.00883707151723583	0.0106931202478102	0.00829324907441262	0.0031269652442443	0.0163145348840278	0	0.0335808694747912	0.12249528007932	0.000507416187605571	0.0184890358459815	0.00946786308702804	0.0315415428949646	0.00802133514795771	0.0228404408019253	0.0766785978782991	0.0598201889564217	0.00217527720716941	0.000951684359323899	0.200805474732769	0.00693368836152663	0.0836123073835664	0.0258314275308881	0.0220246933807993	0.170623329155283	0.00122359490266607	0	0.00720561076983058	0.0109158785777169
0.00738840178286964	1.31297786855902e-05	0.0441909189166588	0.00285777051669201	0.00683078782541	0.00111523154077668	0.0192447895531193	0.00390330914210276	0.00167284810111279	0.0224439540232774	0.0402180488915949	0	0.00982796779225216	0.000155455667345414	0.00536680887276367	0.00319794594224341	0.0172860863203558	0.00369420139741181	0.183037455192965	0.117308430084312	0.0873365883336894	0.000557615274229153	0.000209105855535482	0.0467003251589638	0.0156132102578349	0.00480943690172932	0.0067610879995221	0.00717930045587974	0.0142191914277502	0.000627317939016494	6.97020217358874e-05	0.00390330963954525	0.010450420314532
0.914259912524477	0.000222194508570131	0.165381093483054	0.076065439064664	0.0873528152014768	0.051037639955113	0.191784642865766	0.0642877758841941	0.0368060077326776	0.102565657501532	0.3788564352408	0.0269910577504626	0	0.00262992890250558	0.422022920733073	0.121021287922693	0.289049668064397	0.0927510183220858	0.0171761362033566	0.0402412203683031	0.0215928521969208	0.00932417592603212	0.00981492802131324	0.658581915930317	0.0888249452407497	0.257151233093454	0.279234647299389	0.152131371951592	0.0309170085934149	0.0260095746971782	0.0024537344657058	0.0583988267570667	0.124639743279552
0.000672632755297209	0.0299182077686344	4.20023539060149e-05	0.000274894765049436	0.00157571545904329	5.28834002110155e-05	0.268770454310221	0.00603697931882503	0.000608885448991421	0.00169920839397034	0.00017007227931675	5.87222620260966e-05	0.00045128125992218	0	0.00129062149668014	0.00363582382985578	0.000601877043310089	0.00138328562451052	4.42155527217291e-05	7.54711374509716e-05	4.65675638533625e-05	1.28860750289614e-05	1.07463842114226e-05	0.000286917059024311	0.000153454348247869	9.27237501862519e-05	0.00015295381827121	0.000288582991366052	3.24889047890629e-05	3.6199001095747e-05	5.61437747800663e-06	0.000274438064968991	0.000637578143311423
8.0436742915453	0.00535896960335012	1.71167133011549	10.0186572009248	3.00440866513955	0.849853317392797	7.8846038654581	2.21440582174176	1.66379812535871	1.0653052559089	2.22637693024293	0.538639389773501	22.9220763410881	0.0635515822493553	0	16.4360581791669	4.58441932852725	9.3723182037408	0.335153564797622	0.550609249699741	0.311213956074136	0.083788280682132	0.0957580935441221	2.59743925642298	1.62788477978274	1.43637206749844	3.91411130396937	4.94351117696721	0.275304388275351	0.287274451174105	0.0239395473903897	1.34061342509305	2.90278549167319
0.118290157605912	0.00182113571811897	0.0785367515711734	0.183737096648763	0.124592525259324	0.0213310327415495	0.863489279702891	0.382988874241366	0.339842295748179	0.0669016347597215	0.0567211713962759	0.0121199041400353	0.220582042342384	0.0209254254015463	0.843991980379787	0	0.096959225365605	0.605994742866536	0.0111503173553646	0.0184222574950824	0.0116351112056205	0.00387836613845033	0.00242398031684005	0.0688410666811122	0.0426619799224615	0.0276333883926983	0.0639930677813766	0.141560438984841	0.00824152916569059	0.00872633432105084	0.000484796549477054	0.0843545222920116	0.105254988272025
3.25274915194405	0.000463017502735764	0.0689950529393706	0.0872828420296055	0.147965616359617	0.0931020339361498	0.0769587126291663	0.0399008589027335	0.0764767068468879	0.0216128944183635	0.133002943496474	0.0448884775857378	1.01747117608344	0.00601307107615366	0.272643615892123	0.124632201416352	0	0.291774880835059	0.0324194721606485	0.0523698996198346	0.0182879033544044	0.00831267420492708	0.00498760756885489	0.771416925112299	0.501253695278733	0.138821808206285	0.204491870113035	0.211142036567794	0.0191191532730118	0.0091439526379149	0	0.065670171979835	0.369128892871224
0.205775024596162	0.000174324695921211	0.0296413433438616	0.0384602306195879	0.225862628561552	0.0137183482947648	0.321725529894642	0.0592828432796525	0.0465444179791731	0.0242519927824152	0.0291514984274431	0.00906390807646463	0.11440110768224	0.00207510199664905	0.278028939083843	0.305669236068695	0.0974982466463456	0	0.00636923587064655	0.010288762307663	0.00465444057509351	0.00171479201104484	0.000979881747575723	0.0502189582986746	0.0536484330582473	0.0134733802607409	0.0252319500386204	0.0575680479858247	0.0046544360919126	0.00171479407625254	0.000244970682527825	0.0308662777073391	0.198694845083668
0.0026350377353136	3.75775079529813e-06	0.0100916137899842	0.000812935031242876	0.00229865036717119	0.000560646871098443	0.00521342906516908	0.00106522871378903	0.000364420638299708	0.00569054527175619	0.0132873346286831	0.0787989123576513	0.00434500875883817	4.49626879233176e-05	0.00162580233768994	0.0011483319324319	0.00479353003752249	0.00112129280690302	0	0.0809293843899588	0.0295180639472324	0.000196226230284778	2.80323357312714e-05	0.0133714291323573	0.00498974714560003	0.00221455554702479	0.00159784282249255	0.0022706190094752	0.00367223423789366	0.000224258818982403	2.80323638395276e-05	0.000981131835105466	0.00353685890814384
0.0190691234381587	2.57902671286158e-05	0.0429346893852062	0.00538145623578319	0.0116988509126109	0.00397761243252393	0.0158148725421324	0.00503050822936433	0.00233977312401301	0.01193279437321	0.105055793574295	0.221459406504057	0.0331077398416106	0.000305366378944258	0.0067850317454067	0.00546331741326521	0.0260884541471837	0.00514749414845685	0.286622195367076	0	0.158987542007163	0.00128687346547833	0.000584942841529018	0.0927719692773695	0.0177822316822865	0.0164953957604057	0.0120498201660957	0.0150915240834679	0.015676460712671	0.00152085229083608	0.000116988685611214	0.00549846318398948	0.0130352709606027
0.00605774481243697	5.93374984488679e-06	0.0307598207567447	0.00282694012898891	0.00390388071687884	0.0297502867467031	0.00590052790922317	0.00215386622369228	0.000875008846920855	0.00794235567454356	0.0893855023752908	0.063471761286004	0.0162212934237586	7.01761035634982e-05	0.0034325700258464	0.0025918196304186	0.0083462330540742	0.00255771482668017	0.0522986034479344	0.0860200689539491	0	0.0391734196385025	0.00127885812314054	0.0267214139104917	0.00424041698216234	0.0792219319533882	0.0805007376064169	0.00747122316410635	0.00733660364541747	0.00107693379565535	0.000201925169283508	0.00289425810693425	0.00452189367575381
0.0113700766362763	2.29805680583832e-06	0.0117020263808728	0.00730338764302869	0.00448163688059674	0.311888974397289	0.00741153133327203	0.00232381279540101	0.00240680801719662	0.0068054294580911	0.0265578765904938	0.00248980005153205	0.033778254747628	2.52452913410891e-05	0.00763504176156665	0.00305980528596542	0.0138598858450321	0.00348571740241174	0.00157687415035902	0.00323674062961457	0.103990677698239	0	0.00580953222846533	0.0182585366726877	0.00365169966768864	0.0195864320006061	0.171796133546546	0.0192544481047717	0.00232381178846676	0.0048136152754951	0.000331973603070377	0.00464762618310112	0.00822746842472647
0.00542430259668622	9.81821037303442e-07	0.00399867664614216	0.00573722801115818	0.00243398238745534	0.148264414953494	0.00487140286416787	0.00212104278012096	0.000625881972185229	0.00260783093847704	0.00733672618748622	0.000660652835824179	0.0216624378562042	1.14630210344405e-05	0.00538929272498686	0.00316213743246964	0.00897096936896777	0.00198195698947908	0.00069542438363647	0.00135607710925246	0.00236444238484212	0.00500704895785326	0	0.00851894584367813	0.00208626807133295	0.00632836033556973	0.0334498825825714	0.0392566754560212	0.000904050629299677	0.00413777460821051	0.00987502915480507	0.00274692460629362	0.00287725738479142
0.11983334274359	8.15002101591712e-05	0.0732208573603592	0.0169842085418757	0.0296280918309023	0.0218908366252042	0.0276755083012768	0.0130212693378205	0.00962442409555563	0.0143422206801932	0.314020366525601	0.0777502075375444	0.321757222913553	0.000964341730138057	0.0360427633887903	0.0176257356445504	0.308736236306262	0.0258538113455947	0.0507641170662921	0.0792599340825352	0.0260425524754351	0.00452913458214318	0.00264199678636665	0	0.0305716243188986	0.052651246022898	0.0443477944794501	0.0477446523258387	0.0345346558882186	0.0060388533824013	0.0001887142453942	0.0188714072424159	0.0372613873190122
5.07114902672973	0.000389055655137523	0.180872854882301	0.241163651042746	0.553784761214644	0.174174376132869	0.261615760103837	0.125048229978807	0.167475440751016	0.0692229004817466	0.225533551265904	0.125048261513996	1.86679010135428	0.00461326330190865	0.631911762541149	0.389679262534082	6.1028012747226	1.11426847685119	0.10271826591049	0.183106414759481	0.0513591216704753	0.0178640226825433	0.00893201679599469	1.0495123650758	0	0.221067517946832	0.317086533907878	0.484561871754443	0.0558250784794645	0.0312620773448508	0	0.149611294219859	1.71788014668571
0.0177297619552016	1.03151414359388e-05	0.0324002063662489	0.00813481051734912	0.00883011838205086	0.00667474039428924	0.0100826482622733	0.00403265436282541	0.00278114314425768	0.0144618854990123	0.151294158685828	0.00438029808495211	0.135371938664675	0.00012204221505963	0.0132098257822762	0.00672176281102243	0.0222491313504579	0.00451935170561387	0.00312878590275469	0.00820436926777185	0.0523550059358405	0.00243349693678909	0.001042927895533	0.0355290902294927	0.00688331222679949	0	0.086006770206449	0.0240568681661468	0.00862153317781771	0.00104292851467209	0.000208585788257094	0.00549275405626541	0.00979781421856565
0.083215918370365	5.04267645651889e-05	0.0512773124081662	0.0682720347944959	0.0383848145620034	0.522151093447621	0.0556948042080055	0.0210970071172155	0.0222690807189979	0.0281292506496961	0.1005038586149	0.0125996046502021	0.425162992867938	0.000588893477707095	0.123939346673713	0.0374499395265785	0.0940575062614653	0.0310594667444132	0.0108415256733355	0.0234411290052371	0.125996081492391	0.0896622291955096	0.0234411199873641	0.108708234497684	0.0293013493967887	0.343998594917399	0	0.305027549015818	0.0114275405701409	0.0281293606839553	0.00293014293649626	0.0336966128843341	0.0403306648366393
0.0544141341211165	0.000413684497987938	0.0477169149288619	1.5985156196282	0.0498098705052141	0.12431548867458	0.136829548026713	0.0979455051498637	0.326066705077017	0.0669710661233636	0.0590184811261295	0.0150685430538729	0.117199666133401	0.00371883749935091	0.130169586189398	0.0788741439053801	0.0665527264984686	0.0590184150917562	0.012138554609289	0.0230213892228626	0.015068547238559	0.0113013980054811	0.0200913865016419	0.0544141920758343	0.0380898544823346	0.0514842017224216	0.217656644302466	0	0.0100456884829716	0.0272071020392556	0.0217656905347291	0.533258929330643	0.049039093897444
0.0945271899601094	2.62526356483629e-05	0.209219763939551	0.0130237118494518	0.0239468925805387	0.0474737015032053	0.0216846993551851	0.00840242235268895	0.00714206466069914	0.0126035922298829	1.81828529746587	0.109651639354996	0.233167053929167	0.000310621737396081	0.0352885879251152	0.0178984748255517	0.0646986632571658	0.0201658032868364	0.0920065937316227	0.150403424186196	0.102929728362292	0.00714205493318054	0.00210060567493778	0.755798203811743	0.0142840939287534	0.19409605413564	0.0466334368139085	0.0386511412738542	0	0.00588169938152244	0	0.0113432716217303	0.0216846695402419
0.00634295988134943	3.12900638693552e-06	0.00508506319948096	0.0079219880880436	0.00315809875660006	0.0840643727194149	0.00539407961118192	0.00123112381602156	0.00117759762696836	0.00307779945479402	0.0085643447724691	0.00125788769445876	0.0283425911080945	3.65319795233205e-05	0.00524542225648686	0.00405652165712098	0.00928695734186186	0.00211432025003808	0.000883198182249482	0.00171286864763881	0.00254253966297339	0.00377365998303907	0.0031045732295062	0.0101969210494009	0.00289045974067531	0.00414835407877178	0.0209023380644138	0.0299751873630807	0.00155228587801264	0	8.02907674781274e-05	0.0022213758641772	0.00383724647996962
0	0	0	0	0	0	0	0	0	0	0	0	0	0	0	0	0	0	0	0	0	0	0	0	0	0	0	0	0	0	0	0	0
0.0213419728980783	0.000196718942524596	0.0161633737675355	0.123971427618795	0.0313852601037177	0.00816017403231438	0.0451275128395183	0.083327904285664	0.359989385957229	0.00674781194596186	0.017261911522254	0.00517857162879156	0.0404869754559007	0.00222300891533374	0.0368760404533321	0.0647984539738079	0.0263636352744084	0.0354653421734414	0.00376623578529713	0.00690476337193503	0.00298160267490084	0.0018831154088074	0.00125541103920941	0.0186742461751272	0.0111417537372641	0.0106709987687249	0.0238528050547108	0.492121087326734	0.00439393655179822	0.00235389709591898	0.00298160420779868	0	0.0295706942513961
5.09252420341276	0.00109164455457485	0.179375495432871	0.461563477284858	0.85969174590255	0.181563539236059	0.310052227083827	0.225313717464139	0.802817474280589	0.0962502046913921	0.227501366957712	0.140000791788552	2.41063630576498	0.0136342270977133	1.02808435077246	0.740182187306069	2.12844936742963	2.93563935439136	0.0984381056926557	0.129063252364351	0.0459377725629971	0.0131250634469789	0.00875004764158157	0.774379505181309	0.896878334843396	0.159688443316384	0.356564371281838	0.815941876185185	0.0459377283155003	0.0240626452992443	0.00218751410383178	0.376252080996931	0
