# Supplementary material for: The effect of human mobility restrictions on the COVID-19 transmission network in China
Source: PLoS One. 2021 Jul 19;16(7):e0254403. doi: 10.1371/journal.pone.0254403 (PMC8289089; doi:10.1371/journal.pone.0254403)
Supplement: S1 File — (ZIP) [file pone.0254403.s001.zip › DataSubmission/Amatrix/Adj_m0127.csv]

0	0.000156503507165416	0.0544068627731985	0.0307081533350838	0.0560759104263554	0.0136851973757284	0.0690935040038645	0.0180243989373243	0.0220298373604651	0.0110148839494234	0.0660895091836171	0.0120162706130613	0.701616139087938	0.00185583952458897	0.155874060787281	0.0687597086124353	1.12151855569972	0.149201954533816	0.00901220596521393	0.0180244068338009	0.00634192135765359	0.00267028109693782	0.00166892628345863	0.160216929434636	0.165223450406135	0.0216960485700581	0.0440596431296415	0.0433920763120457	0.0113486961085936	0.00367163952704797	0.000333785479817819	0.0223636182964468	0.268696703276398
0.000327853409008353	0	1.82356950319765e-05	0.000194632075237623	0.00050142448236658	2.38406998724647e-05	0.144035605161419	0.00265061423954654	0.000365452715792373	0.00074606018089391	7.46724521132126e-05	2.57827759095369e-05	0.000198140965625619	1.81555822642011	0.000468565170498732	0.00194845902336818	0.000264261987808527	0.000797763984530597	1.94134125850167e-05	3.31365842843432e-05	2.02503078271621e-05	5.86379462186305e-06	4.91412661931982e-06	0.000125974651264104	5.86490341998614e-05	4.07115712876131e-05	5.56552466332809e-05	0.000138207261208182	1.36431293791757e-05	1.58936435753474e-05	2.46506515597942e-06	0.000129222787049847	0.000235220814843741
0.964761340404917	0.000289147596590541	0	0.214757982962427	0.277534146457252	0.376653620721925	0.403085141766564	0.145375022300898	0.112335328321723	0.234581857722375	12.2082064690912	1.02092952937202	2.96036291411269	0.00342118962039709	0.677299752201416	0.452644722224048	0.783043012757067	0.366741498019878	0.680619913223218	1.47357473525815	1.13326495254281	0.0859034149625363	0.0264318294573532	3.1156520182932	0.198238418987896	2.14097886547094	0.667403530904549	0.591412087912959	1.06388089014794	0.0792955251608263	0.00330398089078635	0.168502958737937	0.313877474417745
0.119146582497253	0.000524594039053862	0.0873739845708319	0	0.139004377415596	0.11120354215734	0.373325888287727	0.259474825712934	1.26560264522736	0.177395627331541	0.119146687318187	0.0238293299597094	0.251531618850628	0.00537322311300947	0.808854312979445	0.419660598500315	0.158862194794544	0.141652059504531	0.0185339294827475	0.0357439967525214	0.0185339255122882	0.0172100635070218	0.0132385151325533	0.123118195514489	0.0767832708181499	0.0807549679356245	0.256827130887567	7.44401584823857	0.0211816193240283	0.0397155638234993	0.0145623763803428	0.442166525997047	0.144299584900201
0.136775398124269	0.000221931142438827	0.0264377949257527	0.142170523437505	0	0.0151073506568306	0.193697667427806	0.0531454797094768	0.159976106508367	0.00971184093647624	0.0232005810396038	0.012139835093201	0.157547958461849	0.00825254144897252	0.175349042913286	0.168608668416999	0.0744576529244295	0.678751340108564	0.00863277450071578	0.0134887063432676	0.00431638632567325	0.00242796587159687	0.000809322247128781	0.050177981270829	0.0331821615916396	0.0145678050713136	0.0412754245294477	0.239829120223419	0.00647457648289994	0.00404661311305004	0	0.0623178300217135	0.168608532686832
0.00647587584332397	5.87572618068113e-06	0.009515553508214	0.00894285390329332	0.0052423768581833	0	0.00938341017170134	0.00268726868403687	0.00224673451054529	0.00563884530556034	0.0105728678213382	0.000925125643042232	0.0270929439991935	6.85862650478259e-05	0.00801756670514476	0.00453751691189673	0.0117182577810413	0.00330401855388453	0.000704857867852233	0.0022907874227709	0.0158152450218888	0.0476659748988748	0.0397803981082213	0.0103525957015625	0.0051542630006351	0.00726884581486637	0.117975504022714	0.0432165716463768	0.00198241140837949	0.0189430555067375	0.000748911649950335	0.00370050315865349	0.00779747424152156
0.409432160354658	0.13911400139182	0.113730926657325	0.643716738608714	0.81204063345306	0.0818864800524532	0	5.41587859347072	0.702859191109908	0.250207984608504	0.120555131053348	0.061414858744056	1.17370526825952	1.52537653703896	1.87424635272274	5.01781688870863	0.19561769214273	2.53620497563475	0.0454925031295387	0.0750626089388453	0.0227462466919189	0.00909849329331303	0.00454924827636923	0.181969938122234	0.0932594476196028	0.0796118701007561	0.30934880729014	1.28743705280619	0.0227462361327243	0.0181970015478857	0	0.357116087073236	0.206990466587396
0.0335551950394534	0.00135392883443746	0.0172261616990857	0.04180931006485	0.0534729965985187	0.00807478428638221	0.532397031872733	0	0.154318151802134	0.0245831629488257	0.0308636290071718	0.00645982729286332	0.0611888716168918	0.0153167340253185	0.071056426362374	0.347933161254965	0.0294281011974158	0.0748262965773838	0.0059215103265147	0.0105869397113909	0.00466543137900676	0.00179439562251392	0.0007177585061338	0.0301458584284438	0.0118429973128208	0.010766381008646	0.0197383541011264	0.0832599731689843	0.00412711045786098	0.00251215593697062	0.000179439746483814	0.0818244920111183	0.0331962779866684
0.00486920590139496	4.29437302894443e-05	0.00278834306425945	0.0690426707863454	0.010071351216729	0.00124851506526053	0.022764573736771	0.0296314121119914	0	0.00615932364753331	0.00324614012343298	0.000665874687428504	0.00873959841405372	0.000393370867650431	0.0117773810969616	0.0562663602564011	0.00561831750058138	0.00990488117945976	0.000624257727643594	0.00108204642195337	0.00041617172927402	0.000166468593212409	8.32343264238868e-05	0.00366231050489018	0.00208085499119111	0.00137336682182291	0.00412009815238732	0.0814447751584852	0.000582640150512033	0.000291320277640205	4.16171910318511e-05	0.0673365884382345	0.00911414421350591
0.0565325142517831	0.00411611908008764	0.108532667480733	0.0732296990409015	0.0756152364395748	0.0193212503693971	0.626628215240791	0.185579341324801	0.0472297390727139	0	0.0691748673259658	0.0360186264721802	0.106863125804411	0.00544884208121522	0.0966039741329374	0.151468921505503	0.0701289791638346	0.0870648496459722	0.0231378008803126	0.0357800943368215	0.0155047086085858	0.00572481209895373	0.00238533922908274	0.0579637455179437	0.0508076481929706	0.0331562258061567	0.0510462470434795	0.152184618062099	0.0240919206540718	0.0159817802495222	0	0.0291011465300968	0.069651794449248
0.0202790666386115	2.76915904680534e-05	0.247562133226817	0.00491612512930792	0.00500392665622788	0.00553065777850144	0.00877881507582173	0.00500392642231237	0.00219470620872042	0.0087787971546328	0	0.0214203249125846	0.0772535702071306	0.000327646444233666	0.0125534192923694	0.00746199169146255	0.018523313180738	0.00517950228647135	0.014221695873181	0.0452109339733764	0.0367832672488298	0.00131682263071663	0.000526729240980978	0.116231590357413	0.00421382750965411	0.0531118819869492	0.014485050591601	0.0125537115348066	0.113685701609947	0.00087788247559086	8.778826551412e-05	0.00447719976917909	0.00807650215269032
0.00559040342953548	9.31919924761085e-06	0.0318602881381226	0.00197889894282201	0.0049472607814742	0.00118734301704292	0.0181069669950861	0.00237468506409965	0.00123681606037445	0.0149406909001311	0.0270120615741999	0	0.00949873648182503	0.000110338322393168	0.00410613112019491	0.00341360801813254	0.0129123546367424	0.00321571904625378	0.125858399123748	0.0812340538229756	0.0618407882083044	0.000445253411649413	0.000197890476069366	0.0342845263105821	0.0106860694315068	0.00371044760378636	0.00440306201788515	0.00554093242868951	0.0103397749885268	0.000445253777729361	4.94726520884015e-05	0.00252310425788334	0.0096471453287533
0.732413616458271	0.000182707932551375	0.140832968303342	0.0605299002708943	0.0645654021541921	0.0407569248525453	0.199345596965206	0.0496346505857943	0.029861519380899	0.0738464975169649	0.319195416143543	0.0234049662533785	0	0.0021625527787178	0.383751699828853	0.122270661518938	0.233242587483623	0.0710219321724698	0.015334293348699	0.035107451160739	0.0185625616560417	0.00807067420557972	0.00726360938712122	0.534278844558914	0.0673900511146968	0.219926020679889	0.232435443657207	0.121463670550354	0.0302650321287796	0.023404974439346	0.00161413649836458	0.0451958040660588	0.11984936382179
0.000607875010052921	0.0270379011286638	3.79585747515165e-05	0.000248429296923192	0.0014240134448594	4.77920303479622e-05	0.296468867794657	0.00545576631332294	0.000550264692226116	0.00153561764737557	0.000153698506064836	5.30687559783392e-05	0.000407834074616028	0	0.00116639170368854	0.00401051837116851	0.000543931149794236	0.00125010967564569	3.9958678568819e-05	6.82051192436189e-05	4.2084248899647e-05	1.16454677731489e-05	9.71177330077256e-06	0.000259293958526717	0.000138680519503209	8.3796735065984e-05	0.0001382281434246	0.000260799568269121	2.93610342636339e-05	3.27139286889125e-05	5.07385014291617e-06	0.000248016515772717	0.000703284704584902
4.4900617529345	0.00297373889056245	0.936534663350179	5.41994270703561	1.62731564517073	0.531368566141459	5.02807116537926	1.22214720291562	0.936537414054101	0.604430042261252	1.3882007869149	0.318821132960707	12.7993300226441	0.0352652146995657	0	10.9129718381349	2.45093738346932	5.2937566652469	0.205905383703078	0.385242221867241	0.205905339592684	0.073063141786293	0.0531368494256595	1.68709503478917	0.757198951005614	0.810337210896403	2.2516734448449	2.7631157207035	0.185978930071672	0.152768512974967	0.00664211061826935	0.797052958724928	1.89963933853291
0.0956830414588184	0.00141509601414066	0.0595192524042698	0.146914540465013	0.0960597678858289	0.0169517298763863	0.751526109504171	0.306261128001745	0.272734590546778	0.0504783424030409	0.0512319097900835	0.0113011530125747	0.200406956152588	0.0162598493222325	0.693121057085437	0	0.0753410177425097	0.443381688503646	0.010547746329231	0.0158216150200865	0.00828751319756167	0.00301363937962033	0.0022602303444152	0.0523620050126212	0.0320198811088755	0.025239246855476	0.0478415306134078	0.117531958792591	0.00678068946847396	0.00640398894694205	0.000753410618438623	0.0587660049790826	0.0964363409547421
2.31389597109109	0.000343601122566848	0.0462654887779373	0.0690897637030752	0.108569923281341	0.0647718526598055	0.0690899226947598	0.028376228622046	0.0573693745842252	0.0148049532115029	0.100550619862507	0.0339281125824249	0.782813474175722	0.00446223181909232	0.247977817685086	0.122141094953862	0	0.227626681470319	0.0246749991977302	0.0425643615804779	0.01357124665143	0.0055518703451644	0.0037012482227033	0.551486006601758	0.416389790839661	0.0943818596303863	0.139413649028376	0.17025739055137	0.0141881149128549	0.00740249987975979	0	0.0487331148874503	0.328176819228464
0.150268375983943	0.000130725693268361	0.0222279179508511	0.0306781862119322	0.162025351267001	0.00991992305358954	0.273899885647429	0.0431700178773601	0.0413330266797358	0.0157983514952344	0.0227790892602764	0.00642957962135168	0.0883607248833225	0.00155610934657044	0.219886443238242	0.295025586955023	0.07219499179048	0	0.00477626074009182	0.00808290050538318	0.0031229390456589	0.00183702188109382	0.000918511269592371	0.0387611770822295	0.0371077987716481	0.0106547341084801	0.020207242999037	0.0444559382173512	0.00404144865356614	0.00165332105231639	0	0.0205746580491575	0.181497537525271
0.00241181503532747	2.83601981789854e-06	0.00820861710099295	0.000719311465580276	0.00184059609757004	0.000359656838816684	0.0048870979683588	0.00101550124774004	0.000296188084918269	0.00431586991481209	0.00968958121033142	0.0589414077535465	0.00336384654642568	3.39337751306341e-05	0.00156552815129587	0.00116359457925699	0.00399853758766418	0.00074046958811006	0	0.058814473031512	0.0226795393564431	0.000169250193561765	4.23125635484011e-05	0.0100492342330439	0.00344846867673955	0.00165019050206457	0.00165018957562479	0.0016501897099783	0.00304650387244681	0.000169250332716459	0	0.00080393892663732	0.00332153094331348
0.0198016049505626	2.17179172353316e-05	0.0375343099281286	0.00472872970958345	0.00926045414289385	0.00334952717817918	0.0172402000731591	0.00394061860000044	0.00216734184711372	0.00965449233212083	0.090437260382409	0.18678539399667	0.0321160288278521	0.000257147424027479	0.0086691600610108	0.00669904816311729	0.0255155145262371	0.0050242882284939	0.22540354640475	0	0.133488522704976	0.000985154566211675	0.000295546475739423	0.0753643542406019	0.0132995711513405	0.0137921732446937	0.0101470931904458	0.0136936511486046	0.0142847430309323	0.00137921752666512	0.000197031115535975	0.00433468282615753	0.0128069935316011
0.00593485816478311	5.68701547291471e-06	0.0347704577161119	0.00290291252834178	0.00361252317120448	0.0282551021667228	0.00683798746919752	0.00174175216183867	0.000709603262055487	0.00651542758975478	0.0844427844821022	0.0592841058072312	0.0166434029327631	6.72578612624135e-05	0.00425751775159512	0.00232233501739949	0.00832170773827207	0.00219331732474915	0.0468338141123527	0.0828300279840893	0	0.0402538243166412	0.00109665906815785	0.0298678334280897	0.00322546293473396	0.0751534246967246	0.0729600649035608	0.00722504680327164	0.00741857433732751	0.000709603255671997	0	0.00238684685801139	0.00503172182048724
0.00829810972065278	1.49202984906526e-06	0.00786702324559514	0.00382574236084047	0.00339468201054382	0.192311499652845	0.00571168483753988	0.00226312123456979	0.00080825818683863	0.00420292931938891	0.0178355632075496	0.00183205123292046	0.0248404398703451	1.63906344412853e-05	0.00651979344960109	0.00377186677790141	0.0111000747721568	0.00247865635023242	0.00107767755522276	0.00269419312624002	0.0655227813208231	0	0.00441847599837215	0.0156263181621235	0.00377186400968068	0.0118005676917032	0.106690004164696	0.0138481481326905	0.00161651523611925	0.00431071029102749	5.38838896585314e-05	0.0032330320999028	0.00598109821873471
0.00349569573691816	6.66938912232608e-07	0.00283434218786232	0.004818379426846	0.00217300053992841	0.0957301562400668	0.00448771665618571	0.00120459806908448	0.000614109277737119	0.001913180563616	0.0051490698721822	0.000519630740898857	0.0153999535087178	7.78666406145724e-06	0.00396799582101482	0.00302330339759887	0.00512544851231319	0.000873924004712896	0.000212576283076483	0.000732206990222737	0.00162975115445037	0.00389722871557461	0	0.0059757530700451	0.00103925978019816	0.00406256843598093	0.025438277611332	0.0260051494246679	0.000401532706727054	0.00276349172495706	0.00727483440487798	0.00203128412726563	0.00292882280871635
0.137719446714236	9.48601119059402e-05	0.0891770060341443	0.0182307585694844	0.0320686502852616	0.0243809689675377	0.0388777312351944	0.0120806553646523	0.0112020706053966	0.0162539335500361	0.367252180999778	0.0911540712444148	0.378234186751962	0.00112241765720056	0.0478822154990548	0.0281149652496814	0.346385459964391	0.0278953287772475	0.057108593800285	0.0959863401306767	0.0309704230800824	0.00549120651689997	0.00307507675107272	0	0.0349240327648805	0.0658945227198874	0.0502994574373535	0.0531548894798501	0.0467850854876394	0.00702875012054864	0.000219648486191099	0.0193290591345247	0.053374461374656
4.76515792958245	0.000346653347763153	0.161159505274767	0.230796218731913	0.507355133406081	0.145242894650005	0.270589292925151	0.103460649818945	0.155191090520767	0.0636679389507289	0.204931815676544	0.105450318549267	1.69118302692733	0.00411046102477213	0.694364042537147	0.437717907975535	5.10737659063944	1.05649230258076	0.0895333191921279	0.153201413964687	0.0477510933395819	0.0179066494072227	0.00795851369869499	0.959000937939039	0	0.185035502214438	0.278547911468952	0.481490000454953	0.0497406991382417	0.0258651815207817	0	0.131315511835521	1.67924371334834
0.0126107349422334	7.39491972238221e-06	0.0259690896279611	0.00558260394335727	0.00672904979818153	0.00438634515878928	0.00932097624797823	0.00314022309235728	0.00144550059723197	0.0084735974727403	0.107116574043045	0.00299068981791688	0.0950041719941404	8.74917258964738e-05	0.0102179495094403	0.00638013251437947	0.0158008107136298	0.00323991240061304	0.00239255265220926	0.00682874209726816	0.0351904543875141	0.00149534420251334	0.000647982719887687	0.0295081373132491	0.00478509587393965	0	0.0621564811140378	0.0154518931147846	0.00642998089043109	0.000647983020516203	9.96897158532282e-05	0.00493463898164287	0.00837391718410488
0.0707541696820386	3.99232931506447e-05	0.0405965729945653	0.0538194311633785	0.0343331785605953	0.387640284642372	0.0524276699709836	0.0171665884778215	0.0164706579909055	0.0218061544990175	0.0846730972265627	0.0109031077163002	0.331732591464934	0.000466230438272379	0.113204068716347	0.0392047561578624	0.0735379795459263	0.0273737465437379	0.00858330042628109	0.0187904631875385	0.11297476789507	0.0765536988630963	0.0164706502012575	0.086296931166695	0.0206462765518618	0.263762467912126	0	0.239404341450126	0.00951121834386182	0.01971839319201	0.00185584915058319	0.0255179157207253	0.0378128408844515
0.0452941783090523	0.000324388388240812	0.0387297266589304	1.19175907279555	0.0439813134373387	0.0994503193429588	0.128989918319317	0.0705670294551848	0.260934094303476	0.0466069491339913	0.0531714734889604	0.0121440981454876	0.109625016149383	0.00291609642330104	0.12340738758955	0.0781160202032788	0.0561254248201089	0.0475917129311919	0.00886191241281555	0.0183802575848877	0.0108312239619942	0.0078772491296802	0.0137851909153169	0.048576388921567	0.0272421215061106	0.0393862722570183	0.178551000657425	0	0.00886190640050924	0.0249446427530408	0.0157545144346638	0.412242964544461	0.0498891828260874
0.0668852822444064	1.6454953275966e-05	0.172216088628827	0.0100064346395251	0.0142197088624775	0.0342326448294354	0.0171163091666698	0.00658319823970252	0.0047399062691605	0.00737316428162912	1.06884881683066	0.0768917852259514	0.160893301043131	0.000194694737274873	0.0302820102874851	0.0155363398285417	0.0434491238630556	0.0142197068208496	0.0639887330169188	0.105857874070657	0.0724152173248132	0.00500323023664391	0.00184329601068081	0.407631762193848	0.0102697764173354	0.130347402120162	0.0313360245333695	0.0258061399520691	0	0.00447657810282537	0	0.00737318605324023	0.0171162928121202
0.00332056031800976	1.68059609165541e-06	0.00281743944540873	0.00411115968369473	0.00194058763397273	0.043526677638442	0.00316243780341036	0.000618113069333794	0.000646862997061395	0.00176808661704944	0.004068049336484	0.000747485861777579	0.0157403149293683	1.96213430476109e-05	0.00326298641583622	0.00250120043173585	0.00528989978049686	0.000876857990194427	0.000531865117478971	0.00106372993417497	0.00166746865974501	0.0019262126568882	0.00186871444105211	0.00549114572466791	0.00146621986666362	0.00251557793048737	0.0108816652816159	0.0175946623369935	0.000531864756638573	0	2.87494721574672e-05	0.00100623112725286	0.00252994782537321
0	0	0	0	0	0	0	0	0	0	0	0	0	0	0	0	0	0	0	0	0	0	0	0	0	0	0	0	0	0	0	0	0
0.00989508973375532	9.46891223440201e-05	0.00747795352058988	0.0587661118279465	0.0160134312514081	0.00377675401977225	0.0260595825662742	0.0434326534864709	0.168745426581745	0.00271925523838941	0.00944188782357254	0.00211498220646595	0.0198657101353	0.00107002454530594	0.0215269903525442	0.0398824855776094	0.0125388226915306	0.0177507349234761	0.00166177228782471	0.00347461380114288	0.00173730701963942	0.000755350431173534	0.000528745491238098	0.00944188413881883	0.00521191190380128	0.00506085130787769	0.0104238371402554	0.23211923289849	0.00181284126589768	0.00105749147309413	0.00151070241339899	0	0.0187326675399557
4.82521228411034	0.00104330880266001	0.13589175344802	0.480847514189154	0.717091934384534	0.150526641258509	0.324050157449558	0.217427281894343	0.861347182487074	0.0794443925504068	0.204883544132479	0.123348217318664	2.33525170544901	0.013030490624113	1.18118815444267	0.938699992246337	1.96102752965012	2.74920046159094	0.0773539925893056	0.110804336431744	0.0397223120092579	0.0167251741078404	0.00627194253728706	0.681551115522379	0.840439019901251	0.146345372311757	0.334503520346148	0.850893399157715	0.0334503524795663	0.0188158363413754	0	0.395132487593631	0
