# Supplementary material for: The effect of human mobility restrictions on the COVID-19 transmission network in China
Source: PLoS One. 2021 Jul 19;16(7):e0254403. doi: 10.1371/journal.pone.0254403 (PMC8289089; doi:10.1371/journal.pone.0254403)
Supplement: S1 File — (ZIP) [file pone.0254403.s001.zip › DataSubmission/Amatrix/Adj_m0124.csv]

0	3.11242759110371e-05	0.0100234463035009	0.00610700117728681	0.0116829679266839	0.00278798105528649	0.0125459097510254	0.00398282932243847	0.0057751035704637	0.00179227212325658	0.0135416229398256	0.00245607847647828	0.123866013229071	0.000369074373569171	0.0329908047860898	0.0144045648434884	0.221777246931758	0.0287427549063248	0.00165951247610591	0.00331902501474956	0.00139399057869439	0.000464663408300838	0.000331902531862699	0.0323273036956645	0.040292934045163	0.00524405986178926	0.00916050868521767	0.0110191620669062	0.00278798037226643	0.000730185510360994	0.00013276101274508	0.00464663525248814	0.0561578657044078
0.000119896473945307	0	6.6688287659061e-06	7.11773674251433e-05	0.000183371654898456	8.71857533102065e-06	0.0526740302253732	0.000969333328906253	0.000133646493158434	0.000272835743539383	2.73078073787494e-05	9.42879501621869e-06	7.24604690823516e-05	0.663952266416546	0.000171357359007862	0.00071255449385005	9.66409584279385e-05	0.000291743464901882	7.09950808038257e-06	1.21180919535032e-05	7.40556377733014e-06	2.14439800583314e-06	1.79710295441884e-06	4.60690996285536e-05	2.14480484871324e-05	1.4888273240354e-05	2.03532035851859e-05	5.05425871579662e-05	4.98931097995899e-06	5.81232443732533e-06	9.014771609499e-07	4.72569384911582e-05	8.60206516086721e-05
0.254562343347216	6.79210736148175e-05	0	0.0675210657524887	0.0830432148917565	0.0985653137063287	0.133489977984523	0.0457901764097768	0.0357008220149698	0.0721776925320097	2.51768420089695	0.245249119805222	0.75514998828198	0.000803637863204882	0.202561492437553	0.121848425329551	0.218085450052114	0.0954608871910389	0.155997065959438	0.291815412467344	0.242144716555885	0.0248353492410325	0.00931325869738931	0.665897936967435	0.0884758844540781	0.461006293069049	0.180832416133758	0.187817349795961	0.291815345466237	0.0263875641504862	0.00388052445724555	0.0574317595744932	0.100893559197093
0.0300602100747652	9.60630290684571e-05	0.0215754566675516	0	0.0349086358559069	0.0225451612454985	0.0778171384611872	0.0419388403720776	0.238057507249228	0.0303026122046352	0.0298177953834773	0.00630294811984081	0.0632719030029032	0.000983934273591536	0.172844641577185	0.0913927254134646	0.0395146360324376	0.0375752659139648	0.004848421607271	0.00848473797259539	0.00533326414586442	0.00436357864823991	0.00387873771402334	0.0305450567504802	0.0193936725312067	0.0176967403422448	0.0581810581256837	1.19537826326036	0.00533326264396588	0.00921200131716572	0.00290905328551751	0.0797565409217617	0.0351510338143052
0.0206562802154296	3.35169164885528e-05	0.00338159749787883	0.0280305948899232	0	0.00199636665915503	0.0212674077744661	0.00778175427488122	0.0312085071274764	0.00114078004917026	0.00313714776275967	0.00134449179213804	0.0273787422618302	0.00124632645022259	0.0324712152693273	0.0299862338575829	0.00847437245283343	0.0974960215457025	0.000977812207749689	0.00167042921971362	0.000529648316723784	0.000407421678692429	0.000122226539462329	0.00635577948035419	0.00440015178164054	0.0022000776508981	0.00545945138427271	0.0395606494581799	0.00093706983493104	0.000448163941363961	4.07421798207763e-05	0.00920773225587988	0.0171117025177653
0.00102034970994634	8.14919337624136e-07	0.00125863399776696	0.00108755767103685	0.000843163349337691	0	0.00130140381561419	0.000384922335543013	0.000329933490619544	0.000720965213188265	0.00167410706668273	0.000152746983071378	0.00358649920349631	9.51236524419817e-06	0.00138082002833674	0.000708745828327974	0.00183907366420268	0.000580438509046981	0.000116087706574552	0.000336043367468657	0.00213845790420068	0.00634816342446196	0.00563330933042094	0.00157634888993425	0.000678196115558789	0.00100202028767421	0.0164294650919362	0.00533392424826277	0.000293274144272961	0.00269445684541686	0.000164966759133802	0.000415471820508941	0.00096536030114071
0.174525747573731	0.0658881884115697	0.0452473810305085	0.28548946441507	0.337201027802018	0.0269329901441619	0	2.83227270556717	0.361979384775992	0.0980360068737815	0.0366288684118424	0.0226237110557951	0.517113401469716	0.722457119680654	0.786436056670407	2.23436025087281	0.0797216479631494	1.46730919260012	0.0183144326711535	0.0247783505513805	0.0086185571617632	0.00323195811539683	0.00107731968782578	0.0667938146372573	0.0398607954839715	0.0258556718094604	0.107731954738301	0.62699994502864	0.00861855473469452	0.00646391759813746	0	0.20684537144489	0.0904947849903989
0.00890003811487237	0.000371016007616811	0.00555637308776211	0.012981262678153	0.0189310229033671	0.00201603106311847	0.133353025979637	0	0.0402222779768246	0.00639228857773413	0.00890004001252452	0.00206520249173092	0.0187835085917974	0.0041972155235169	0.0234054129931412	0.0869843408447861	0.00894921073922015	0.0213895962546607	0.00177017355580622	0.00314697526961811	0.00122928727862815	0.000590057743986062	0.000295028958538436	0.00929341135804099	0.0030486300502929	0.00304863248922066	0.00644146475502618	0.025126628428993	0.00152431579623678	0.000590057868803861	0	0.0248807744668171	0.0102276627884067
0.00191705698422106	1.6082704382266e-05	0.00102866392738087	0.0250308254317799	0.00409907362760969	0.000545504109169846	0.0054394530931581	0.011065938398317	0	0.00197939906496393	0.00166768407356183	0.000342888287109076	0.00397438700963132	0.000147319350517987	0.00575111883487395	0.0216331284660768	0.00238463216300172	0.00447313335847114	0.000233787467356297	0.000483160774973495	0.000187029987136272	7.79291415285233e-05	6.23433315109518e-05	0.00158975481053469	0.00093514919927936	0.00068577662809773	0.00202615800996958	0.0288805431043296	0.000202615762339063	9.35149896159066e-05	0	0.0248282307398346	0.0039120410786885
0.0154450570699211	0.00111514482080429	0.0279820273519376	0.0207441845909179	0.0206795771638328	0.00523451810624626	0.136485158474389	0.055447107185785	0.0167375330762324	0	0.0184823734888882	0.00820720715980023	0.0295976450562108	0.00147620221178214	0.0307605880417432	0.0496309729061341	0.0166082852467122	0.0294683960094805	0.00633312045498115	0.00833645463353195	0.00484677620180218	0.00226182832012694	0.000840107908203276	0.016866780332186	0.0124723609376934	0.00982279989214111	0.0142818325776309	0.0507295837526385	0.0069793557651408	0.00400666815748908	6.46236852464058e-05	0.00788408927159199	0.01602666175891
0.00134945245896348	1.91742423361965e-06	0.0217857381579228	0.000297851926942208	0.000334323853383833	0.000389031403184421	0.000468053220503499	0.000273537653405307	0.000170201237594717	0.000382952485748595	0	0.00124003756118426	0.00516682323063867	2.26868427125003e-05	0.00100296233315731	0.000449817436828537	0.00120964447582661	0.0003647169130308	0.000802377241603652	0.00230987392086696	0.00199378601433718	8.51006009648139e-05	3.6471696826584e-05	0.00674726330601811	0.000279616111089678	0.00343441802507346	0.00100297153198052	0.00082061303033028	0.00741590930639869	6.68647720451542e-05	0	0.000249223251265103	0.00054099642503837
0.00105782447323415	1.22247947607699e-06	0.00456227011861527	0.000305016675644164	0.000759297425712425	0.000149263600404211	0.00224544283332969	0.000408852393010501	0.000227140259751813	0.00207021960908546	0.00400415852238275	0	0.00162243041000335	1.44739692334663e-05	0.000694393821595917	0.00057109535829593	0.00173275564680029	0.000532157143990894	0.014491548186697	0.00920242530941564	0.0078655430571805	7.13869238202515e-05	2.59588890041045e-05	0.00492569874547421	0.00138879941315793	0.000726848872482832	0.000798235732815685	0.00091505067206389	0.00147316647786477	7.78766606411742e-05	6.48972225102614e-06	0.000441301094684146	0.00138879950606423
0.0461812209440606	1.26878345237219e-05	0.0108727547713672	0.00378304660236266	0.00467977242621638	0.00277423642089913	0.0128343411577594	0.00283028106350473	0.00215773942201569	0.00381106925190461	0.0219416891439052	0.00156926500001741	0	0.000150174123994681	0.0300119171225385	0.00893920379868954	0.0178223666698464	0.00532429172012375	0.00103683579858402	0.00243796530206663	0.00148519733022623	0.000700564600606735	0.000504406660402252	0.0344117401810791	0.00529626555411842	0.0162531030628561	0.0168976209206483	0.0078463244108104	0.00274621315800142	0.00151321985740927	0.000140112961222848	0.00291434947201665	0.00980789983041086
0.000116642516111839	0.00518820639640273	7.28371636139796e-06	4.76701150839171e-05	0.000273247779624937	9.17060287642975e-06	0.0568881307881851	0.00104688327352637	0.000105587839440509	0.000294663525759296	2.94925243246821e-05	1.01831305059179e-05	7.82575516719131e-05	0	0.000223816995218858	0.000769561263233746	0.000104372561944118	0.000239878160307614	7.66749273751288e-06	1.30875802934492e-05	8.07536125687869e-06	2.23459830002535e-06	1.86354993398271e-06	4.97547834055927e-05	2.66108201727994e-05	1.6079385452065e-05	2.65240001868105e-05	5.00436938155492e-05	5.63396063967371e-06	6.27733004972629e-06	9.73598382642398e-07	4.75907954185951e-05	0.00013495035534497
1.25414041303428	0.000910038765825394	0.35977744143089	1.69319009611176	0.542715618049027	0.168709353835257	1.39642505920265	0.400430558944407	0.355712490312411	0.16464393846361	0.49393222908744	0.126023850966106	3.51647201068607	0.010791998631844	0	3.1058773748239	0.806959169479372	1.66473434204707	0.0792730671609952	0.158546137309349	0.0670772154271663	0.0325222780136293	0.0162611437769473	0.563042052632537	0.29473298720778	0.25611300756934	0.772404228711944	0.945178811260734	0.0711424811762175	0.0528487129514917	0.00406528594423683	0.252047718041788	0.650445256660935
0.0202550187058392	0.000300745030422953	0.010487768369844	0.0303424787797224	0.0204951996121741	0.00392290940317824	0.138502664571216	0.0610852919605659	0.0670096968451128	0.00976723612371603	0.0126493819679211	0.00304225618238816	0.041550815176336	0.00345563097252336	0.156434576632133	0	0.0180934182300566	0.0878251283946837	0.00272201867638148	0.00384284996847572	0.00200148446267562	0.000800593581881232	0.000480356290039075	0.0136100936602456	0.00792587223080831	0.0060845128428197	0.0117687275717489	0.0277806004212113	0.00192142454307679	0.00200148437808676	0.000160118763346358	0.0145708068574649	0.0208154234127906
0.395591858536382	6.80923495671514e-05	0.0124692022102422	0.0155253812066418	0.022615730499086	0.012713708288144	0.0140584218337202	0.00611235859286701	0.0168701127921042	0.00268943617248561	0.0196817993832821	0.00696808991455122	0.166500676702813	0.00088428888028189	0.0499986415071863	0.0293393187893777	0	0.0473096609340016	0.00488988763575849	0.00806831475102633	0.00281168558977146	0.00110022451676279	0.000733483226339168	0.0941303389133982	0.120046655430138	0.0179703385599331	0.027627864590453	0.0386301096075317	0.00293393196310302	0.00158921352705362	0	0.011613483933192	0.0685806295331504
0.0195938641273908	1.8179129038541e-05	0.00347426787437183	0.00477711893775912	0.0203347040294378	0.00150722056414216	0.0332354775052782	0.00595224279216448	0.00710181887516794	0.00183931856112191	0.00406183189116171	0.000996298309710838	0.0136160770549626	0.00021639664295466	0.0313703352052338	0.0404394830520266	0.0112402885491779	0	0.000817475532231686	0.0013794899866336	0.000510922243844082	0.00038319158562982	0.000127730566012455	0.0058500593971718	0.00546686370414015	0.00150722063823713	0.00337208650313296	0.00730618705583501	0.00061310651995615	0.000255461111125472	0	0.00321881012941073	0.0243454273765085
0.00116371807236075	1.15554218430963e-06	0.00389629749444237	0.000396525901878832	0.000922354450880076	0.00031032487007961	0.00215503296152262	0.000465487216699674	0.000189642974712974	0.0017067854405154	0.00442212961785017	0.0207572851437995	0.00201711161924787	1.38263329193746e-05	0.000930966021288297	0.00079305222872103	0.00200849144809326	0.000491347673972474	0	0.0219554842203176	0.00910286318903635	7.7581200671155e-05	2.58604078097515e-05	0.00478417501447912	0.00142232125325152	0.000870633706079262	0.000870633616096421	0.000870633572289428	0.00139646157324276	0.000181022839858666	1.72402718731677e-05	0.000431006778872446	0.00136198044271061
0.00402290185110466	3.37209038898861e-06	0.00812227844192653	0.00099425266703393	0.0019732106850555	0.000795402777531152	0.00281450101470039	0.000780106422088978	0.000611848285740782	0.0014837309350821	0.0159539449632795	0.0249481133077546	0.0071280324550911	3.99265238854655e-05	0.00200378466447637	0.00137665827666338	0.00503245200784688	0.00111662304594024	0.0270283973036559	0	0.0178812669420438	0.00021414685513552	0.000122369667402598	0.0121145959831787	0.00232502175781527	0.00224854257778989	0.00208028407465176	0.00284509425306051	0.00275331663231072	0.00041299759369617	6.11848337012989e-05	0.000887180051706847	0.00247798388133556
0.000627419423002805	4.85195406012289e-07	0.00386357977351583	0.00022014702377589	0.000346731834085854	0.00236107874136524	0.000555871463594185	0.000154103012122454	8.80588801250367e-05	0.000522849192733562	0.00738593899297381	0.00492028981983122	0.00180520702387585	5.73817266818309e-06	0.000478815746851753	0.000286191284266541	0.000803537258408414	0.000203636146513683	0.00370397654673525	0.00642829819926115	0	0.00386358255588525	7.7051526566239e-05	0.00208039103016234	0.000324716879125408	0.00574584225445935	0.00596598885066936	0.00065493785747926	0.000798033411713221	9.90662403376347e-05	0	0.000154103046712186	0.000412775721416876
0.00251049116467168	3.81951349163076e-07	0.00274498546839266	0.00137938985889022	0.00110351275163305	0.0371469989715982	0.00176561974535695	0.000620725821090651	0.000427611199158673	0.000924191225369977	0.00571067892187489	0.000551756373994913	0.00852463607562632	4.1958947943401e-06	0.00223459276438116	0.001186275914321	0.00351744686131068	0.000965573610201	0.00041381727850104	0.000717283296250333	0.0206908653910175	0	0.00110351286449553	0.00484166225747837	0.00113109975066843	0.00335192023537022	0.0258221976629321	0.00354503443667723	0.000524168442294855	0.00129662750970432	5.51756432247763e-05	0.0010759249980576	0.00184838264303594
0	0	0	0	0	0	0	0	0	0	0	0	0	0	0	0	0	0	0	0	0	0	0	0	0	0	0	0	0	0	0	0	0
0.0192557627965501	1.33270406252943e-05	0.0158304465898024	0.00293156455793967	0.00484479995971754	0.00314757712606282	0.00521510120001882	0.0019132327916374	0.00222181913085877	0.00175893877266363	0.0453004259815368	0.0141023794540204	0.0505463847037835	0.000157689533453267	0.00857861145352396	0.00435106130701928	0.046349614446379	0.0040733347976904	0.00793065974225225	0.0129914700949365	0.0043202040567334	0.00077146481433477	0.00064803063413805	0	0.00595570518827148	0.00935015604001677	0.00740606342467134	0.00777636620462753	0.00743692060335345	0.00114176816673921	6.17172032512429e-05	0.00302414283331807	0.00857868473108621
1.40700809420955	0.000112917711997171	0.0803633665123914	0.0991580374816689	0.169800171066419	0.050551197286016	0.106935182429623	0.0324046074895959	0.0576802118478472	0.0239793952017931	0.071938245857792	0.0414779042456984	0.580042573813669	0.00133892266945142	0.264419207850952	0.156838287118629	1.55671758358346	0.335711772089788	0.034348889287862	0.0531435655599208	0.0168503997124391	0.00712901345362594	0.00259236928905101	0.290345334257856	0	0.0602725843424811	0.0985100201418611	0.201556675806579	0.018794671309574	0.0116656608463544	0.000648092322262752	0.0473107375541054	0.576801728374868
0.00116277851407941	5.82801356794941e-07	0.0022784155958979	0.000420328448132044	0.000553891192686351	0.000322121127560145	0.000652098608218896	0.000231770035561018	0.000133562417725501	0.000502822827291339	0.00801374552192787	0.000274981442269776	0.00715344588706962	6.89528725234865e-06	0.00095064138647334	0.000498894780540203	0.00140633365273544	0.00031819279717406	0.000172845477164802	0.000479253377532594	0.00260839556747588	0.00017677375112376	5.89246009931839e-05	0.00238055366599962	0.000337834099632816	0	0.00544070411576995	0.00111171060454155	0.000581389209748694	8.2494434641535e-05	7.85661346575786e-06	0.000278909766414374	0.000573532347046467
0.00978640502203156	5.0729541815313e-06	0.00642600796446069	0.00728084481680311	0.00477529467356943	0.037996018487168	0.00757561897691767	0.00218130708608566	0.00232869312458215	0.00259398525378192	0.0123509174052235	0.00162124201345194	0.0401773252651684	5.92425160251833e-05	0.0162712247522122	0.00577751558213596	0.010936014237702	0.00442156892478234	0.0013854249866339	0.00277085002547672	0.0161239898166271	0.00966849601023898	0.00229921618909463	0.0124393480067254	0.00312457326264103	0.0314520975320722	0	0.0286517657950111	0.00156228742161917	0.00280032718069818	0.000412679828811856	0.00309509858713991	0.00571855899531161
0.00869352895823845	5.84497221262038e-05	0.00963975594455811	0.192972562373396	0.00910750778032684	0.0158494295379666	0.0246612294197777	0.0120644888491791	0.0451827017709965	0.007569870829303	0.0112956760888781	0.00266128473221842	0.022354792006067	0.0005254329697885	0.024838429075583	0.0169730784795189	0.0125376079901351	0.0108816970726027	0.00195160879421752	0.00378493833888994	0.00236558658483719	0.001596770539508	0.00289784368102825	0.010349440787051	0.00644621836747733	0.00756987716638787	0.0339461644095732	0	0.00230644627069859	0.004553753983356	0.00319354201582705	0.0706127594080616	0.0107634112051838
0.0216159654472332	4.91183115330418e-06	0.0863851914434691	0.00330134531782828	0.00565945355004163	0.0113975109191523	0.00565945144329807	0.00251531227678558	0.00220089864345942	0.00227950038761684	0.285645218851159	0.0288474923056673	0.055022465516896	5.81164767042722e-05	0.0113188029700219	0.00589526265514547	0.0143058407777655	0.00573805678942579	0.0173713781166625	0.028375871575909	0.0202011062999637	0.00141486311717268	0.000628828236540653	0.0998264735716801	0.00424458708630087	0.033720913273695	0.0109258891855605	0.0095896288745967	0	0.00180788103215047	7.86035295675817e-05	0.00251531284136882	0.0060524671760977
0.00136854303712051	6.66672978689056e-07	0.00104351325845601	0.00164795284280867	0.000718485193308868	0.0172949654618617	0.00094657537850242	0.000216685975177498	0.00031932675848184	0.000570225909452278	0.00161374067535045	0.000313624488107335	0.00702518861387611	7.7835285647201e-06	0.00131721073640133	0.000923766448415945	0.00188174691638939	0.000387753894783105	0.000188174691957151	0.000336433546504965	0.000935171262650799	0.000672866957232584	0.00124879582085346	0.00230941672124916	0.000518905596872635	0.00111764371815632	0.00431091103877045	0.00587903314462885	0.000233792749824392	0	5.70226402216193e-06	0.000524608268182496	0.00103781126317156
0	0	0	0	0	0	0	0	0	0	0	0	0	0	0	0	0	0	0	0	0	0	0	0	0	0	0	0	0	0	0	0	0
0.00102029493324392	9.61672990206663e-06	0.000897551991214992	0.00650533492153098	0.00181811979276238	0.000398912370007345	0.00275402853430749	0.00418857908945252	0.0148134573193761	0.000306855427438741	0.00116605160090241	0.000222470353654165	0.00246251670134386	0.000108672424561055	0.00273866158146095	0.00471023323370949	0.00127345098158929	0.00208661839373443	0.000299184267264863	0.000360555405805159	0.000176442016272653	9.20566807784564e-05	6.90425308371552e-05	0.00105865204427987	0.000544668403931605	0.000529326055454493	0.00134249348015522	0.0222930620401891	0.000191784746287916	0.000168770617128036	0.000115070884728592	0	0.00193318939398291
2.12528802653624	0.000478826299446427	0.0585293315198859	0.25906428737579	0.241793524311469	0.0498939031445675	0.118018223886143	0.0959497955137976	0.596807836906966	0.022068439770483	0.0758003566118548	0.0412584186947115	1.1581142310124	0.00598031667217496	0.615992121158562	0.521966843894283	0.740732535462529	1.27517292860817	0.0307039393457053	0.0422179173958234	0.0124734762429492	0.00575698757409566	0.00191899642096077	0.231239047926383	0.38955595128538	0.0527724001510454	0.137208226211798	0.439450101000442	0.0115139748279676	0.00767598505586584	0	0.213008593852212	0
