# Supplementary material for: The effect of human mobility restrictions on the COVID-19 transmission network in China
Source: PLoS One. 2021 Jul 19;16(7):e0254403. doi: 10.1371/journal.pone.0254403 (PMC8289089; doi:10.1371/journal.pone.0254403)
Supplement: S1 File — (ZIP) [file pone.0254403.s001.zip › DataSubmission/Amatrix/Adj_m0121.csv]

0	0	0	0	0	0	0	0	0	0	0	0	0	0	0	0	0	0	0	0	0	0	0	0	0	0	0	0	0	0	0	0	0
0	0	0	0	0	0	0	0	0	0	0	0	0	0	0	0	0	0	0	0	0	0	0	0	0	0	0	0	0	0	0	0	0
0.044204071962683	1.16522471964156e-05	0	0.0125156107364223	0.0137139138920372	0.0139802034821739	0.0296912855785236	0.00758925331889438	0.00785554290903102	0.012382465941354	0.431389136021365	0.0387451353648818	0.132345926297913	0.000137868255420974	0.0324871813762183	0.0210368776207949	0.0410085968810433	0.016509954588472	0.0240992079073664	0.0459349542985712	0.0428726240119998	0.00479321262245961	0.00186402713095651	0.102521492202608	0.0246317860690943	0.0668386871242979	0.0306233028657142	0.0339519227424222	0.0572522618793786	0.00585837098300619	0.000266289590136645	0.00918699085971425	0.0205042984405217
0	0	0	0	0	0	0	0	0	0	0	0	0	0	0	0	0	0	0	0	0	0	0	0	0	0	0	0	0	0	0	0	0
0	0	0	0	0	0	0	0	0	0	0	0	0	0	0	0	0	0	0	0	0	0	0	0	0	0	0	0	0	0	0	0	0
0	0	0	0	0	0	0	0	0	0	0	0	0	0	0	0	0	0	0	0	0	0	0	0	0	0	0	0	0	0	0	0	0
0.037205307421173	0.0144016467798752	0.0143640710754965	0.0722913251791147	0.0652270263016768	0.0061223923604462	0	0.547954116259935	0.0946616049576681	0.0164833640473551	0.0103609716869089	0.00541596247270241	0.129983099344858	0.157912098919425	0.170248824101916	0.505332846366059	0.0197800368568262	0.30611961802231	0.00376762606796689	0.00635786898969413	0.00188381303398345	0.000706429887743792	0.000470953258495861	0.0150705042718676	0.0127157374535817	0.00518048584345447	0.0242540928125369	0.14340526721199	0.00235476629247931	0.00164833640473552	0	0.0492146155128175	0.0223702797785534
0	0	0	0	0	0	0	0	0	0	0	0	0	0	0	0	0	0	0	0	0	0	0	0	0	0	0	0	0	0	0	0	0
0	0	0	0	0	0	0	0	0	0	0	0	0	0	0	0	0	0	0	0	0	0	0	0	0	0	0	0	0	0	0	0	0
0	0	0	0	0	0	0	0	0	0	0	0	0	0	0	0	0	0	0	0	0	0	0	0	0	0	0	0	0	0	0	0	0
0	0	0	0	0	0	0	0	0	0	0	0	0	0	0	0	0	0	0	0	0	0	0	0	0	0	0	0	0	0	0	0	0
0	0	0	0	0	0	0	0	0	0	0	0	0	0	0	0	0	0	0	0	0	0	0	0	0	0	0	0	0	0	0	0	0
0	0	0	0	0	0	0	0	0	0	0	0	0	0	0	0	0	0	0	0	0	0	0	0	0	0	0	0	0	0	0	0	0
0	0	0	0	0	0	0	0	0	0	0	0	0	0	0	0	0	0	0	0	0	0	0	0	0	0	0	0	0	0	0	0	0
0.51594275415799	0.000389535451366189	0.2305645840786	0.685603524918206	0.239265189533638	0.0765648606507642	0.595987761042173	0.172270936464219	0.16792066029088	0.0713445292427575	0.205333035381595	0.0530733693147342	1.51041588738326	0.00461942286887241	0	1.25374959315626	0.370643529968472	0.64906120506216	0.0339321541520432	0.0713445292427575	0.0330620989173754	0.0147909389893522	0.0104406628160133	0.249705852349651	0.174881094936741	0.0930959101094519	0.313219884480399	0.373253695672475	0.0382824303253821	0.0382824303253821	0.0034802209386711	0.120937677618821	0.301909166429718
0	0	0	0	0	0	0	0	0	0	0	0	0	0	0	0	0	0	0	0	0	0	0	0	0	0	0	0	0	0	0	0	0
0	0	0	0	0	0	0	0	0	0	0	0	0	0	0	0	0	0	0	0	0	0	0	0	0	0	0	0	0	0	0	0	0
0	0	0	0	0	0	0	0	0	0	0	0	0	0	0	0	0	0	0	0	0	0	0	0	0	0	0	0	0	0	0	0	0
0	0	0	0	0	0	0	0	0	0	0	0	0	0	0	0	0	0	0	0	0	0	0	0	0	0	0	0	0	0	0	0	0
0	0	0	0	0	0	0	0	0	0	0	0	0	0	0	0	0	0	0	0	0	0	0	0	0	0	0	0	0	0	0	0	0
0	0	0	0	0	0	0	0	0	0	0	0	0	0	0	0	0	0	0	0	0	0	0	0	0	0	0	0	0	0	0	0	0
0	0	0	0	0	0	0	0	0	0	0	0	0	0	0	0	0	0	0	0	0	0	0	0	0	0	0	0	0	0	0	0	0
0	0	0	0	0	0	0	0	0	0	0	0	0	0	0	0	0	0	0	0	0	0	0	0	0	0	0	0	0	0	0	0	0
0	0	0	0	0	0	0	0	0	0	0	0	0	0	0	0	0	0	0	0	0	0	0	0	0	0	0	0	0	0	0	0	0
0.0347173137886007	3.68832204351341e-06	0.00463603046853905	0.003429393191313	0.00508058250564888	0.00165118931433589	0.00465720004641228	0.00124897653263868	0.00192638753339187	0.000889101938488555	0.00243444578395676	0.00146066747037405	0.0168294295499619	4.37341813828689e-05	0.00717628995955854	0.00414914237961325	0.0583631915336415	0.00916621760394153	0.00120663834509161	0.00198989481471248	0.000550396438111962	0.000275198219055981	0.000148183656414759	0.00789607197752931	0	0.0017146965956565	0.00313302587848348	0.00662592635111708	0.000867932844715017	0.000508058250564888	2.1169093773537e-05	0.00186288025207126	0.0258898016850358
0	0	0	0	0	0	0	0	0	0	0	0	0	0	0	0	0	0	0	0	0	0	0	0	0	0	0	0	0	0	0	0	0
0	0	0	0	0	0	0	0	0	0	0	0	0	0	0	0	0	0	0	0	0	0	0	0	0	0	0	0	0	0	0	0	0
0	0	0	0	0	0	0	0	0	0	0	0	0	0	0	0	0	0	0	0	0	0	0	0	0	0	0	0	0	0	0	0	0
0	0	0	0	0	0	0	0	0	0	0	0	0	0	0	0	0	0	0	0	0	0	0	0	0	0	0	0	0	0	0	0	0
0	0	0	0	0	0	0	0	0	0	0	0	0	0	0	0	0	0	0	0	0	0	0	0	0	0	0	0	0	0	0	0	0
0	0	0	0	0	0	0	0	0	0	0	0	0	0	0	0	0	0	0	0	0	0	0	0	0	0	0	0	0	0	0	0	0
0	0	0	0	0	0	0	0	0	0	0	0	0	0	0	0	0	0	0	0	0	0	0	0	0	0	0	0	0	0	0	0	0
0	0	0	0	0	0	0	0	0	0	0	0	0	0	0	0	0	0	0	0	0	0	0	0	0	0	0	0	0	0	0	0	0
