# Supplementary material for: The effect of human mobility restrictions on the COVID-19 transmission network in China
Source: PLoS One. 2021 Jul 19;16(7):e0254403. doi: 10.1371/journal.pone.0254403 (PMC8289089; doi:10.1371/journal.pone.0254403)
Supplement: S1 File — (ZIP) [file pone.0254403.s001.zip › DataSubmission/Amatrix/Adj_m0204.csv]

0	0.000240566488181538	0.175469686547465	0.0236011728973213	0.111849718446052	0.0162822482809393	0.239181918185488	0.0225752202753831	0.0169314368991186	0.00939354429325407	0.0666995924757344	0.0125247813648575	0.356328971454763	0.00285268045293264	0.0200053268258123	0.0357301096350089	1.7362379486922	0.100048526015255	0.0156560165590725	0.0475942832855147	0.0112723337420341	0.0100198161164934	0.00500992048340425	0.106719238809729	1.01587906541802	0.0219184132502969	0.0657551277311828	0.0461765614684658	0.0482288310431055	0.0169085039594337	0.00339295964959714	0.0174444955154593	0.651124790275485
4.3064286108125e-05	0	2.39529779434606e-06	2.55653400914573e-05	6.58634027725614e-05	3.82225886147141e-06	0.0155005228172889	0.000348165789218669	4.80032889733565e-05	0.000119611622983224	9.80844552555594e-06	4.13361392713213e-06	3.17668069545826e-05	0.238479014118679	6.15348799449117e-05	0.00020968490748697	3.47115239393117e-05	0.000104787818594873	3.11245501371446e-06	5.31262297746394e-06	3.24663144749937e-06	9.40110286757673e-07	7.87856854795819e-07	1.6547129336035e-05	7.70368429009636e-06	6.52707980679437e-06	8.92291331530965e-06	1.81539084821326e-05	1.79206232471497e-06	2.54814898647679e-06	1.07062391805857e-06	1.69737816892623e-05	2.53133360598289e-05
0.0410204155829401	1.45340427715266e-05	0	0.0122894756708971	0.0116252505391584	0.0358789868436645	0.0317028188244824	0.00813769258805265	0.013452121309005	0.0154055674722334	0.616804604645768	0.101758279305279	0.11898791341677	0.000171967209984283	0.00481509567999933	0.0325191513779881	0.0317203621381948	0.0141163003013729	0.0573658692210685	0.0962854552699585	0.0701363743968623	0.0083109277177517	0.00425682719332442	0.0969880238799373	0.0275683509121392	0.0960827197487821	0.0452033966290789	0.0332150534755646	0.0873555507090955	0.0131759110926202	0	0.00913414847025221	0.0175520724448177
0.0293781154477181	0.00014372223772469	0.0500514624781199	0	0.126942818648078	0.0221346531224045	0.461773263500712	0.0696373506507103	0.349275284349464	0.0181502986921844	0.0246632572067436	0.00575499832226061	0.0540082853770337	0.00147209943373254	0.101894104050864	0.112025905901248	0.0801554127605558	0.0402587932969305	0.00619770627739902	0.0132807971974754	0.00619770727778994	0.00531230138505572	0.00531231456018408	0.0195855077499505	0.0732638743209406	0.0150515655673002	0.060648852053408	1.45549236505236	0.00906735422205016	0.0332020098449245	0.0167895256433252	0.159585660384096	0.100139266259223
0.017044312071471	6.09636059179582e-05	0.0257146067583902	0.0151916180951546	0	0.00506528014786584	0.179106980495752	0.0203050611229847	0.0189711763040154	0.0083214780902236	0.00652134112807193	0.00678384379728898	0.0198992160336651	0.00226694907881083	0.0037044647480177	0.0191249538178267	0.0486876348321083	0.0605442018217204	0.00397986515864481	0.00705521446283602	0.00289444785530701	0.00144721871372159	0.00108541672724487	0.0134131992831615	0.0634344243917382	0.00497482919394499	0.00958783629459853	0.0212684282094986	0.00540973710654092	0.00180903026759425	0	0.0133390966936969	0.0702458367354887
0.00213479240509514	3.27278556765399e-06	0.0131277092549823	0.00409780605016249	0.0012268955163259	0	0.00743835626914344	0.000858828677789782	0.00127597567035525	0.000569050753621667	0.00510390211288077	0.000628953627035452	0.00763727135819727	3.8202766012827e-05	0.000564245433810819	0.00144746173950485	0.0093980302224053	0.000981511173718727	0.000389353236421505	0.00146756198130855	0.0102130365423431	0.0382762864444871	0.0258170897844433	0.00537381451679365	0.00552100972345867	0.0035640780106303	0.0742764572144001	0.0176673230597483	0.00368069062161084	0.0287821995883779	0.00154156369417271	0.00122689861194842	0.00367894314252368
0.0447698924865047	0.017220712138602	0.055187887417032	0.0748978059137176	0.126426014324268	0.0223391212620183	0	0.550756808504779	0.117697669176323	0.0945110583293237	0.0216811471699788	0.0364298788661023	0.124411103580417	0.188824776286435	0.0278694207647793	0.378791547965852	0.0582855554375944	0.190341936471731	0.0295563920528427	0.0347115715685348	0.0147781984118156	0.00756091148243486	0.00893564482244802	0.0329440470699078	0.0504012787878188	0.0223391234052605	0.0543011613090063	0.133747106240842	0.00929189997556974	0.0171839550425434	0.00186204597158037	0.0481490044470249	0.0479830501983422
0.00532937763960694	0.000804238672776089	0.00980602711123649	0.017160537983154	0.0115114869408666	0.0022116643333371	0.598534855198879	0	0.052121631771752	0.0113184445921318	0.00724799706681253	0.00286214812900742	0.0127495310693937	0.00909823057070843	0.00277066271121616	0.0506492110337907	0.0116180878465414	0.0153485673232836	0.00221166554775025	0.00286215499052859	0.00143107793836249	0.00117087773121812	0.00104078278678378	0.00437011140880998	0.008633583773881	0.00234176245996959	0.00598449386924919	0.0311236985422239	0.00213175919966321	0.00130098020144446	0	0.0328291381820038	0.0151073462824836
0.00385666179789361	3.97960373515027e-05	0.00424231597427205	0.0443514607322714	0.0129584188068517	0.000611953904500341	0.0540314374245416	0.0318561802737357	0	0.00174170374428429	0.00142697342488857	0.000282439699738894	0.00404829033861126	0.000364538925672121	0.00115674233781175	0.0259097730198116	0.010682994183315	0.00829180110554659	0.00037658722493599	0.00056488075368162	0.000376587285722098	9.41464822465821e-05	0.000141220073611293	0.00165837282464814	0.00536075493030421	0.000517807199640867	0.00282439809551866	0.0516794891429832	0.000462801183756368	0.000282440520189718	0.000127521388297078	0.0739711606611683	0.0209804705874441
0.00922784636923988	0.00176928015756414	0.0658251178518533	0.0516757649622161	0.00553672284683416	0.0178960706402644	0.162378511204665	0.0450116013030099	0.0648003837592518	0	0.0521889108533735	0.0456786905089645	0.0744623017150592	0.00234214916243856	0.00287024981862562	0.0319212318638839	0.025120344865756	0.0203012087364752	0.0392962885776727	0.0309114071341022	0.0255300769547899	0.00588190830358426	0.00825972150707846	0.0292216589005935	0.0225569368839378	0.0384202392564415	0.0347909065719344	0.0730028302018993	0.011073457946296	0.0125147460820977	0.00101706937386483	0.00676712277600465	0.0205806705292338
0.00772224953000061	2.76804956107826e-05	0.368824124324549	0.00386111171134628	0.00219382684270573	0.00407013259034984	0.00992154028834867	0.0024570912604039	0.0017550674345977	0.00171372900349073	0	0.0145667612415515	0.0351314962931164	0.000327516416182185	0.000965067442887322	0.0033071751080577	0.0179016471654788	0.0022815677373232	0.0119961868533332	0.0431648445121938	0.0459496874175937	0.00278481950751968	0.00182084804005225	0.0714311635720388	0.0100038139824545	0.0552681215293452	0.0155307441267928	0.00903858072468725	0.157692447938195	0.00192795929419106	0	0.00324687191947865	0.00704567853478608
0.00300394407686602	1.45091480593983e-05	0.0992068980429543	0.0016175028806248	0.00300395222884606	0.00094013676844129	0.0131890154651275	0.0016175161595412	0.00100132081022869	0.00338447057407836	0.0536861943835201	0	0.00601684543430485	0.000171787414862037	0.000462042906829967	0.00164073629135042	0.0164062190819753	0.00130940808444487	0.191599978614809	0.257785605248215	0.0746469124514198	0.000658093834559597	0.000376054552405273	0.0486795411010963	0.0144035133772318	0.00385456112042048	0.00404258160525101	0.00469849673015693	0.0431337207564483	0.000564082573487783	0	0.00192561526168066	0.00908710022697081
0.313190373139608	0.000172091571597146	0.378183907222598	0.0311668977831335	0.0961618682462166	0.0436086706443267	0.523153733882883	0.0288866302106116	0.0239455267746818	0.0120618950659212	0.194604894332442	0.0115980275484	0	0.0020369040201167	0.0577601884136562	0.0663283197916575	0.377046168228635	0.0615736739099501	0.0167012021832574	0.0547428212648866	0.0241239626030722	0.0218042722595053	0.0218043263366491	0.233373599432884	0.286964214262279	0.130362102411945	0.212012026015309	0.0771576671022817	0.081718674108076	0.06170168579239	0.00377028277048107	0.026226030238787	0.250053148680556
8.71768594483206e-05	0.0038775793203429	5.44372869616294e-06	3.56278284758305e-05	0.000204221800427258	8.36577072712926e-06	0.0348341294390256	0.000782428587141349	7.89152304807082e-05	0.000268801691821793	2.20423959282043e-05	9.28941844645884e-06	7.13891446349297e-05	0	0.000167241924919631	0.000471222248107936	7.80067699767627e-05	0.00017928083718389	6.99458089890656e-06	1.19389906159364e-05	7.36665486986181e-06	2.03847961684962e-06	1.69999988923529e-06	3.71861550690945e-05	1.98885193781895e-05	1.46682241321001e-05	2.41961583788916e-05	3.7402060673331e-05	4.21075374112793e-06	5.72642308076539e-06	2.40599962864298e-06	3.55688228132213e-05	8.26331271410528e-05
0.361817711359319	0.00042741387067935	0.10692208182905	1.34320791239606	0.0992853406266952	0.0279656975083147	1.27881353535037	0.0639628066420675	0.0725549184021989	0.0244698277606926	0.0763735898106019	0.0198089961873922	1.62666332595792	0.00506866938167124	0	1.80988994349974	0.262533647817189	0.547021120165178	0.0268004748281254	0.0244699951293563	0.0244700027058926	0.0139828083128599	0.00466094766395297	0.078282849488896	0.133652856569408	0.0326266502232735	0.474250857816926	0.335088548560101	0.0276853660005328	0.0361223920958201	0.0126264737375078	0.0610988253150598	0.225257204329018
0.0372781819533796	0.00200051642584881	0.101183350437609	0.110769080458861	0.112899943155489	0.00845013870785657	2.66018434823409	0.332309969458326	0.236451627364434	0.0325003242250083	0.0207693973873594	0.00390005623274471	0.0565506474069349	0.0229865811843291	0.104355796182674	0	0.12461611511344	0.192780949335363	0.00390006616051519	0.0110501858170178	0.00390006679003692	0.00195002636960852	0.00325005200983642	0.0260948572073613	0.107574082500231	0.00975016098296888	0.0370505486163771	0.087870376170942	0.0133136872733312	0.00715012386349067	0.00352174701853918	0.0985214253924031	0.16928715216291
0.254684021456372	9.07033951434039e-05	0.0618795743736935	0.0125387489466589	0.0218208129727574	0.0157020314591781	0.0449607664395718	0.00814211161280763	0.0109104435396381	0.00318013779358393	0.0273575270220967	0.0111305317242001	0.0719507235076729	0.0011779388635968	0.00488416160776023	0.0133414535986467	0	0.0265430860326437	0.0103355200533693	0.0228573967302773	0.00655908109259037	0.00357766770660333	0.00516775505947626	0.128971066908047	0.593556520311063	0.0170933523423531	0.0379630783194202	0.0283345327909353	0.0148186281915388	0.00934172340494532	0.00107687779469905	0.00977053792370387	0.140351248285612
0.0919912505079422	0.000287117144011557	0.0984464983101642	0.0403469032915763	0.51039143723585	0.0152664187700797	1.27992900031838	0.0669764093034322	0.0560827278362658	0.0285627931403682	0.0246118418484229	0.00492464138435602	0.0482613422198855	0.00341774719338174	0.034690770639241	0.185774538549455	0.230382480913988	0	0.00443218852822913	0.0113267023378271	0.00541712018667401	0.00246231848652123	0.00344725443070244	0.0322777923615548	0.259834694810076	0.0123116292215792	0.0295478597943831	0.0552756808175337	0.0169458214095304	0.00492465568980275	0.00266816785365039	0.0463993386383762	0.435344478175835
0.00121150738394709	3.60897980082212e-06	0.0272723001664191	0.000592290496401709	0.00123843313105686	0.000295746669724474	0.00401442912414543	0.000511527809890209	0.000269225508032217	0.000558629001405125	0.0150497042225655	0.0601350361207363	0.00174161062725134	4.31826231236252e-05	0.000188414973001126	0.000617603549135027	0.00511527303217613	0.000457679366194682	0	0.124706562393105	0.0240540795615247	0.000262885168323372	0.000131442910154658	0.013434337613796	0.00460372379190684	0.00151159423472702	0.00141300959483992	0.00148073758067779	0.0107420731749047	0.000328607709318273	8.90194748315314e-05	0.000646140655194954	0.00326445628176631
0.00247374708194308	7.4704550906352e-06	0.0614029730098161	0.00135547327053281	0.00182990006760548	0.000909952908423971	0.00699635488538232	0.00111827462860809	0.000643855914107717	0.00124083688548332	0.0425283727471099	0.0453321089345745	0.00467382581625558	8.84530303268162e-05	0.000203276655153669	0.00116605738885355	0.0105388807580219	0.0010843794367912	0.0731685263128824	0	0.0419405865782734	0.000620420643171488	0.0002068073939624	0.0206372529983775	0.00921724085795119	0.00479793397746408	0.00343299863545667	0.00355814458386469	0.0204339066980956	0.000785869134809622	0.000336143846726748	0.00115216220887866	0.00385907149698094
0.000795224929155609	2.00301692901158e-06	0.0349443565850963	0.000568015886190502	0.000454415478402488	0.00371612695035434	0.00189872019053808	0.000249929041703539	0.000295371064079468	0.000332785345315674	0.032945230400526	0.0269557327196422	0.00194125070563751	2.36889011348564e-05	0.00011357840534774	0.000372297515057054	0.00279465833454971	0.000272647831637548	0.0231010108163158	0.0562688403352926	0	0.00854152082375968	0.000693306981146891	0.00690713089528513	0.00195397944339531	0.0216311888012652	0.0129786911704044	0.00161317747069577	0.0100425931846851	0.000471449369736163	0	0.000386254131210814	0.00107965630446067
0.000961095298022287	4.83864330294262e-07	0.0101351581022449	0.00141542647181078	0.000838776354504633	0.0602540185797359	0.00367938930356067	0.00064655814068853	0.000681508102523555	0.000426574376013263	0.0026211847177237	0.000661193220128022	0.00386050378646002	5.31549253989975e-06	0.000419294171593541	0.000844683429933507	0.00314541486616503	0.00040191152444861	0.000554550563995521	0.0013650473398258	0.041100734973402	0	0.00345527326986559	0.00326774027254784	0.00213188213961758	0.00311401329438744	0.0422523960753233	0.00482297157960792	0.0029706695425419	0.00371122433873365	0.000115559388462496	0.000838778470850264	0.00157482404805669
0.000327465277289544	1.28424443544076e-07	0.00137807914272405	0.00114612459569313	0.000236503342075983	0.0228881081355684	0.000793690566604244	0.000177377881698608	0.000113703915997241	0.00029976955642673	0.00082321626011929	9.437231663642e-05	0.00153770906256512	1.49939040228687e-06	0.000104583799792341	0.000383802840659642	0.00129622169772391	8.6414221399383e-05	0.000172091133107573	0.000277566302583107	0.000649505349147874	0.00177641848660992	0	0.00100514147740016	0.000700411193895522	0.000582889057677784	0.00501838867111637	0.0036203260509878	0.000559421985826245	0.00212615895689014	0.00800047676903585	0.00021831132812838	0.000603647441591232
0.0291395360428049	4.85891786783257e-05	0.192275390704894	0.00641292640580632	0.0119258656477643	0.00727817577537149	0.0333680090190763	0.0055129118173457	0.00562542742908702	0.00329575648851414	0.122859321365562	0.030485882950289	0.0937918748186127	0.000574926157089415	0.00236214190457255	0.00663672106575943	0.171687655110532	0.0091131128394312	0.022795808341799	0.0590493743022047	0.0173028452692105	0.00645421268099584	0.00480634051248764	0	0.0814556159870004	0.0234824184338468	0.0339189910648719	0.0167637430185792	0.112283274395252	0.00645423721111902	0.00074401953826796	0.00607545631952581	0.0383452690192811
0.124815696180659	1.91095888972865e-05	0.0206197578982162	0.0116260272985265	0.0167810662036522	0.0179388889565483	0.0314509552590687	0.0130519679846036	0.0165617621069798	0.00789841517590194	0.0110777336852534	0.0228921185624832	0.0803229844493227	0.000226593857321094	0.00328966759523757	0.0168936304878506	0.334305537918249	0.0300522065070414	0.0176711540483882	0.0267744718625808	0.00749685444273977	0.00441777330916091	0.00415003976480023	0.038059105516896	0	0.0172695290851781	0.0208840461065716	0.0365235541397676	0.00471625258289322	0.00923719748080641	0.00290127171846544	0.0165617476485337	0.123915832034977
0.00269655486347267	4.87876366783463e-06	0.0765885183825028	0.00236769870467023	0.00161136032783356	0.00276954420234652	0.00654697280686222	0.000953664251772422	0.000887895440947237	0.000963313519863734	0.0484725086729427	0.00176608263212297	0.0261700558179083	5.77224761908839e-05	0.000493163002710903	0.0017243029945369	0.0121345434600699	0.000953657144184086	0.00176608712776662	0.00614116569317301	0.038291986178312	0.00220760131266347	0.00160553220928928	0.0146667006490569	0.00871446800592177	0	0.0562336984001973	0.00785950450040394	0.0189088410959275	0.00112387403059576	0.000326203141564363	0.0013482844925309	0.00449932608345965
0.0132344647518245	1.18626057346799e-05	0.0549366591804542	0.0152333688643781	0.00620367218764279	0.0858161697111412	0.0530285314658884	0.00379114102155346	0.00709978228206954	0.00269225465574529	0.0217129239779473	0.00269226661596295	0.0551071686150776	0.000138533885290936	0.00895885125416302	0.011520558150213	0.0429432457629992	0.00503184058094179	0.00235573928559378	0.00689894974244291	0.0415619783901937	0.042066628192641	0.018341095379939	0.0201275152917346	0.0212991969682021	0.0832080392029988	0	0.0591417673296924	0.00834050183648049	0.0159012458914611	0.00319083733353882	0.00668619689459153	0.0173372063454215
0.0168215190423079	0.000221669904537338	0.0457544023353917	0.665681329697523	0.0648190959459489	0.0396949950585727	0.331496796955871	0.0540534088622819	0.191093623877824	0.0109502729565831	0.0233259796590303	0.00410637060100043	0.0432536418577061	0.00199271397697269	0.0168177941461979	0.035097446076665	0.0767064212452226	0.0165971885662402	0.00273758736930234	0.010129071765164	0.00574893440348803	0.00574891369172946	0.0188893346918957	0.0168216027414372	0.0520345173412027	0.0150567237081566	0.0873288487348477	0	0.00672863332188157	0.0298397130475277	0.060811998584689	0.217110876088124	0.0685406738343845
0.00398671704102279	2.18530043624232e-06	0.071725732592091	0.00132890118758919	0.00136388058368822	0.00439654565855214	0.00415448713546865	0.00094422701644953	0.000874285394626007	0.000896377323737699	0.147369529702189	0.0139152526527624	0.0115248682724275	2.58565372969913e-05	0.000524451873272908	0.00111741209592325	0.00625986920489137	0.0011890177515804	0.0109700277153079	0.0165617514501649	0.00917726202137355	0.000682956573643594	0.000640273375739741	0.0233259078727488	0.00605001235813692	0.0107992830905979	0.00439653859046752	0.00318239300460077	0	0.00140860328671013	0.00034689919503395	0.00111908432815794	0.00234941643964271
0.00024768042211011	2.83894022348537e-07	0.00207613884042036	0.000740610523040372	0.000225826880056088	0.00569354390593243	0.00198346947309696	0.000145695069461232	0.000218542884189304	0.000317129242746088	0.000427372703697095	9.48428116869335e-05	0.0011232912144951	3.31454013448653e-06	4.61263329066188e-05	0.000358098261459173	0.00087902604839921	9.47010893444048e-05	0.00012151766180183	0.000308239876934285	0.000328986893590663	0.000800235506786174	0.000877297398049165	0.000883883551345655	0.000866880673892418	0.000337878223606599	0.00245109486752311	0.00290175853361403	0.00053421471596504	0	2.40870846165289e-05	0.0002841055014213	0.000493376861489408
1.14249534525185e-05	1.41507694497188e-08	6.51220504199237e-05	0.00014928555374135	1.98033063922856e-05	0.000246361509287087	0.000160374442141569	1.56141784475651e-05	3.65600744253625e-05	3.71864034712558e-06	2.7039218698438e-05	1.90581164434495e-05	0.000136195403224098	1.64611760412e-07	7.23420158312442e-06	5.92822919236517e-05	7.35008159865093e-05	1.14249234704349e-05	2.32416645814042e-06	1.39449966820203e-05	1.62691678330392e-05	1.11559606079333e-05	0.0017096552033	3.12283614862871e-05	5.36972314560335e-05	2.69603186972674e-05	0.000168269288655729	0.000899147682681608	1.67566624114101e-05	1.62691710528905e-05	0	0.000105110122211524	5.6785854113879e-05
0.00386994271213568	5.57619199438078e-05	0.00871846695889438	0.0270895074006901	0.00640543980285887	0.00282327010116403	0.0306128261121361	0.0300255625778331	0.101864631699094	0.00168309249225461	0.00315824805458362	0.00233462253808308	0.00684096665288147	0.000630134154521692	0.00186783450775815	0.0100584848375281	0.00974161732053353	0.00355855867254057	0.00168310425372321	0.00287756491051967	0.00141163605355984	0.000922989478972831	0.00173739626935458	0.00386996196787795	0.00698368324887491	0.00293185769403319	0.00743821888541681	0.137761653386666	0.00164584399267146	0.00217174820452075	0.00220621594325003	0	0.0150876365730228
0.252706604475353	0.000158230903362417	0.0875117007405353	0.0545362472043771	0.183902419511782	0.0348308908416248	0.169373211286083	0.0402683735750883	0.112561345939398	0.0147062814406693	0.0336098629309508	0.0325087665500666	0.155190198414979	0.00197624532852938	0.0126800826119073	0.0748150479734245	0.494317576543583	0.197218438510404	0.0371529706315543	0.0433451259791924	0.0135453560624849	0.0089012019153306	0.00696617529757964	0.0890977530565253	0.760338614621048	0.0224465762514873	0.0530202708210077	0.0992440470870992	0.0199756297393819	0.0119973177440332	0.00314521980605002	0.0615123437988507	0
