# Supplementary material for: The effect of human mobility restrictions on the COVID-19 transmission network in China
Source: PLoS One. 2021 Jul 19;16(7):e0254403. doi: 10.1371/journal.pone.0254403 (PMC8289089; doi:10.1371/journal.pone.0254403)
Supplement: S1 File — (ZIP) [file pone.0254403.s001.zip › DataSubmission/Amatrix/Adj_m0203.csv]

0	0.000276861098788742	0.199581289561045	0.0265714714774526	0.116324609726918	0.0201802216569814	0.265592419711381	0.023028775373327	0.0224383234572184	0.00936933597954126	0.0850294177361566	0.0136937057869501	0.407927143318773	0.00328306843842728	0.0218437318610115	0.0420883539728253	2.15230310649699	0.114552724212223	0.0187387922729705	0.054054183536368	0.0151351752892576	0.0122522455231977	0.00864866443348752	0.128724967702396	1.03510835908171	0.0302703373190551	0.0821622164182311	0.051962341057343	0.0566861889062742	0.0172973494647639	0.00195243016563564	0.0188954116548796	0.737751790842027
5.688461260158e-05	0	3.16400300567332e-06	3.3769851764343e-05	8.70004268983962e-05	5.04890518534588e-06	0.0204749968073212	0.00045989983574687	6.34086005613282e-05	0.000157997733932725	1.29561901185458e-05	5.46018539027138e-06	4.19615103583767e-05	0.315012088712961	8.12859843800197e-05	0.000276977621065724	4.58512240070104e-05	0.0001384167509829	4.11131082290096e-06	7.01755926022848e-06	4.28854588226147e-06	1.24181256139804e-06	1.04069751087141e-06	2.18574663430944e-05	1.01759695427064e-05	8.62176277864889e-06	1.17864735278715e-05	2.39798985212034e-05	2.3671757165735e-06	3.3659058081967e-06	1.41421029393323e-06	2.24210391598588e-05	3.34369952626616e-05
0.0542596492445909	1.95413039407218e-05	0	0.0183097797308004	0.0192030408086371	0.0526006832558444	0.0601873753142227	0.0138440800463553	0.0165236011367316	0.0228934329846014	0.781298213280994	0.134908330004138	0.16188954165666	0.000231213267427851	0.00803699668348474	0.0426250386067411	0.0589489402980176	0.0205427080835715	0.0907566920422844	0.125642089264059	0.0861234499687138	0.0133545428318085	0.00626847376364475	0.129955737498336	0.0355031755292672	0.126732236371216	0.0605043284625585	0.0484542578873441	0.106286756727814	0.01771527303619	0.0044298899262753	0.0151838347267673	0.0243309040069126
0.0434053560345805	0.000177319355817768	0.0630941788697213	0	0.117686916018477	0.0311322000407636	0.544056856650265	0.0818887764657379	0.421973867452928	0.0245779145588442	0.0322185703480203	0.00764649630997278	0.0682720968740221	0.00181622362288278	0.117665167418285	0.134914169172749	0.135586229677702	0.0465376112007251	0.00764651140222318	0.0185700905504988	0.0081926891181469	0.009831195459815	0.0136544705588136	0.0290861815409975	0.0912853579719137	0.0191162662354202	0.0759187678792706	1.83377077424666	0.0120819447867042	0.0365940246740074	0.0192347221492719	0.188388995853991	0.124281699316661
0.0227408972428019	6.87792122830975e-05	0.0285932412917334	0.0164703746014957	0	0.00581670335003062	0.188917309572759	0.0189786909062558	0.0224901963286793	0.00602076437334712	0.00827705929930495	0.00591874383929254	0.0279608838021417	0.00255757463126984	0.00484827522009427	0.0224672900177824	0.0562671765492921	0.0707307419624019	0.00755151566522989	0.0111231733470667	0.0039798520393646	0.00112251877548966	0.00163275845923333	0.0171393488337113	0.0700619268736561	0.00704127360070705	0.0125518160354057	0.0282590069487675	0.00518360470256079	0.00224504555485973	0.000276445591124506	0.0157180399337326	0.0789090957737031
0.00283009317642695	3.81281904769613e-06	0.0122636973208407	0.00394496527706078	0.0013721690590376	0	0.00683891474082689	0.00111488956465424	0.0015722822226453	0.000767625066812432	0.00571738865505459	0.000558275258426611	0.00847878169137542	4.45065009354699e-05	0.00097177346607521	0.00210788156198789	0.0103770409790627	0.00111488303187161	0.000558276360320818	0.00139569025675944	0.0125263232814066	0.0494770739102472	0.0355551890138306	0.0062033607614782	0.0063176735378819	0.00418707001485591	0.0844740062222041	0.0192961566714594	0.00320173258694546	0.0352063085725174	0.00217402408891461	0.00145793298757519	0.00409863726410654
0.0607969515735389	0.0197781485574142	0.0708217511137083	0.0966927032019699	0.132912743227132	0.028814439940899	0	0.597300053736698	0.13873419598311	0.0978896020798808	0.0294284594039145	0.038682353481444	0.144466343266886	0.21686701726708	0.0323328907266554	0.380996509176074	0.0756730396349559	0.20923165691135	0.0351299617849594	0.0481556557309429	0.0189464923816325	0.00789434654599644	0.0110521114057244	0.0517422967486986	0.0685581646007201	0.0315774734706897	0.0718386404618764	0.171072865821042	0.0145525118718827	0.0146045931773741	0.00320786575638453	0.0523890853056478	0.0609379284455165
0.00670703391747169	0.00101213503932235	0.0119384816509194	0.0252183638507832	0.0132799530015694	0.00376575188632714	0.744025748366444	0	0.0651927111625182	0.0139168309455347	0.0109995908452658	0.00360201932116843	0.0188286845173329	0.0114501307487007	0.00335290375244883	0.0608847348302595	0.0147555210667879	0.0197186415344981	0.00376575490476402	0.00540303715272911	0.00212846972970757	0.0014735512480388	0.00196473966232	0.00630463750720441	0.0119385029699229	0.00360202411861641	0.0104785993272387	0.0438641537436388	0.00214625823648724	0.00147355650146004	0	0.0366205609147853	0.0194522418512066
0.00389449870235429	4.18608559516152e-05	0.0047869724618796	0.0476263156818221	0.0100202401206365	0.000742736826211024	0.054707763365054	0.0319674689301001	0	0.00158449632586124	0.0015821480405981	0.000396125842975166	0.00450591881783366	0.000383453038842347	0.00125736858151719	0.0297468868622192	0.0106287694997459	0.00876260511252587	0.000396126624827425	0.000891284494577625	0.000297094908062498	0.000148546978346451	0.000148547331046428	0.0019066894059736	0.00446243992472497	0.000594189555849313	0.00376319466992838	0.0576468939936631	0.000689653184207635	0.000247579179896173	0.00026827567876189	0.0787422304819377	0.0216037718907968
0.0137364405030355	0.0022574761528761	0.104658254852291	0.0625333026031763	0.00771858635191724	0.024111555330036	0.193678699979174	0.0693365907512847	0.073915519406088	0	0.0697291385154431	0.0445504374276639	0.0924538741116142	0.00298841642352623	0.00418557827978203	0.044909383085752	0.0347990921504441	0.0265570668811803	0.0405585427999165	0.0391214110260471	0.0297003441853662	0.00718554413170075	0.00846299429347668	0.0392471323831825	0.0310050633668205	0.045827930362333	0.044231069599813	0.0918382345874777	0.0167454326918928	0.0137324221873498	0.00129770847624352	0.0100734325385227	0.0299037056769257
0.00945942729641874	2.66415215136027e-05	0.341298408228441	0.00464523906221007	0.00261823943649816	0.0047420706571666	0.0119018388680204	0.00219594709467695	0.00211149036739363	0.00195867035249752	0	0.016803404588283	0.0374209739065447	0.000315223244932681	0.00126665592801168	0.00456697792551904	0.0216216161679728	0.00244931125358619	0.0142262233745142	0.0432971815950825	0.0377304108242718	0.00360808784175867	0.00195868090750417	0.07364869757665	0.0119087259330432	0.0440187933465553	0.016597224147466	0.0105574331018217	0.141807438076248	0.0026803033809378	0.000279265828096517	0.00320946219492648	0.00795757164212057
0.00440999161385055	1.31859489622829e-05	0.0809195836600757	0.00153999196154262	0.00329000014654837	0.0011961581891351	0.0147390379106691	0.00175000353778599	0.00112000373685442	0.00410109074702202	0.0499101556511656	0	0.00811675541758796	0.000156120819462317	0.000629883603746187	0.00223666003161049	0.0173600216348157	0.00195999247752373	0.177544193526271	0.218640703359111	0.0733074528368165	0.000854396481219825	0.000170879701968299	0.0413000893245189	0.0142099522636145	0.00393023467759722	0.00367390931306732	0.00497000776255069	0.0350000538396597	0.000256319858179694	0	0.00175000411388599	0.0121008413027573
0.338842079076701	0.000183733678737704	0.381855523629799	0.0361159820026085	0.0807541376833219	0.0520072068164614	0.573507048989304	0.027594433261279	0.0251596634084181	0.0143638145047577	0.185451026982823	0.013868572227696	0	0.00217470190653931	0.0636987770943322	0.0817869712078925	0.460988998233093	0.0685798808125288	0.0208028994011267	0.0619133625048015	0.0247653513818898	0.0257558829603482	0.0227841044079974	0.248755734972167	0.274319654552712	0.122836089047696	0.232793839104868	0.0819716611223841	0.0852180615314664	0.0708289306553392	0.00268356324048027	0.0239422367408167	0.264310177866236
0.00011508666669088	0.00511898648258392	7.18654393594014e-06	4.70341361624949e-05	0.000269603520759181	1.10440742160332e-05	0.0459863241997799	0.00103292338187417	0.000104179973526591	0.000354858908347321	2.90992748273538e-05	1.22634380806418e-05	9.42444893843766e-05	0	0.000220793207625432	0.000622084721100312	0.00010298068771318	0.000236678039064693	9.23389996917533e-06	1.5761260344453e-05	9.72509008240801e-06	2.69110012541118e-06	2.24425566650676e-06	4.9091315759322e-05	2.62558458753768e-05	1.9364260812523e-05	3.19425710347893e-05	4.93763484287475e-05	5.55883099108974e-06	7.55973918717821e-06	3.17628049837965e-06	4.695619057231e-05	0.000109088328321361
0.426313918353727	0.000580137733208609	0.208621028068968	1.41369891069398	0.238425269416315	0.0458664343853109	2.55321562173856	0.107550741771475	0.112734058281465	0.036376622868475	0.0907055443752504	0.0205607913128145	1.86786356858228	0.00687981033650788	0	2.00010441374673	0.436681588854308	0.651779591800635	0.0332136515220753	0.0474480517080159	0.0316320426209544	0.022142358929264	0.0253056131458231	0.119212887233612	0.237128672744773	0.0553560503387957	0.515601267290414	0.461301764689795	0.0479442834006225	0.0695905190198265	0.00428454383151684	0.119212909642095	0.354581421371384
0.0503248406286307	0.00230543824695865	0.129493986972773	0.112923657929792	0.111083096110171	0.00973812345915173	3.10588202718497	0.312997187959549	0.259603891361675	0.0456940148583483	0.02823114988474	0.00524359879301439	0.0696647598764734	0.026490231594418	0.112289778594178	0	0.169386582150802	0.220937896890379	0.00524360914255263	0.014981733493958	0.00449452120605131	0.00449450681350973	0.00374543123747092	0.033140883405582	0.124584484823097	0.016479903870084	0.0426978663740705	0.111696984355008	0.0165704313538221	0.00749087139511702	0.00202926858478752	0.103718710154244	0.198610199389239
0.32950586682485	0.000108858833165163	0.0668390515686212	0.0162211721222277	0.0238432941803386	0.0197991726037787	0.0544406493603203	0.00781748895727327	0.0152441235108879	0.00405522943345047	0.0293156157502202	0.0135970062112181	0.0916006268690966	0.00141371830710761	0.00547122018015099	0.0160119320061294	0	0.0312697726003403	0.0124043108510538	0.0274325978771858	0.00930323124197462	0.00596359067357885	0.00572506063980322	0.14853231116526	0.71041048630065	0.0219460743422838	0.041268097377499	0.0345923727334798	0.016025844616875	0.00811051223110182	0.00193864287009995	0.0136806101788745	0.162039908672463
0.105101407659306	0.000289891697010511	0.103878961338988	0.0435884236588542	0.415925372328073	0.0144194997126974	1.30164403420188	0.0712899941828707	0.0586615580605746	0.0248610667052354	0.0277012852719449	0.00646390608734367	0.0492249928212921	0.00345077455145788	0.0378784636117452	0.191908772414436	0.270087025693385	0	0.00696114337203382	0.0179000746966518	0.00696114195311576	0.00348055983092963	0.00348056809493733	0.0382929165691545	0.258272074887536	0.0139222778077898	0.0323195232368224	0.06110568120872	0.0195538175252148	0.0059666952679267	0.00134697583048623	0.0427740105908936	0.436214713566626
0.00119355836174356	3.19995635643091e-06	0.0226297931394641	0.000429679584476206	0.00102646218876392	0.000233091807923379	0.00406795170902786	0.000525167739507998	0.000358069384119459	0.000874089368147088	0.0133917920488049	0.0539024173980491	0.00163163616361949	3.8288523898174e-05	0.00014320081368064	0.000547608073775178	0.00592006810980792	0.000429680178201713	0	0.108766501863556	0.0217066875872778	0.000233091200829268	0.000116545877132687	0.0121027309788271	0.00410583477917773	0.00119459570636097	0.00171904968541348	0.00119356249564392	0.00871300601252668	0.000233092031832782	0	0.000429682837412347	0.00316828736815675
0.0033651472827949	8.72768926760598e-06	0.065164876021403	0.00126687477334171	0.00233581265981609	0.00091812564891946	0.00917931735777588	0.00118770370059183	0.000791803508188436	0.00130469753833595	0.0462809049717993	0.0538310933675988	0.00604027628919376	0.00010333916128327	0.000277079101752242	0.00139473520300195	0.014648334283107	0.00122728663252071	0.0924891526625749	0	0.0510768100508432	0.000821478704200288	0.000289934348705011	0.0267629271663703	0.00973911793903322	0.00463895138792215	0.00367249747265683	0.00395901051530998	0.0209035750273995	0.000386579591948009	0.000523619870160525	0.00110852381881089	0.00518968537697686
0.00112122107116897	2.29871417274461e-06	0.036504753682274	0.000495421620109927	0.000495424228182027	0.00556960264322451	0.00258491915054905	0.000391125163941843	0.000338975587795416	0.000445565707794978	0.0332978254860102	0.0364728979845077	0.00270522480619979	2.7185997275775e-05	0.00059961323639056	0.000555436351131665	0.00333759881117691	0.000286823439549784	0.0299485730753859	0.0617748708980968	0	0.0129214444779309	0.000763831043807383	0.00750960420825716	0.00234673835594204	0.0190003046225786	0.0189684488273791	0.00203384991751675	0.0105864493207667	0.00070017929060119	0	0.000391125292699987	0.00136722082645037
0.00153876536875082	5.91778594373939e-07	0.0135923833373947	0.00149601692224159	0.000705268833246753	0.0716836323202896	0.00299415870242169	0.000363321026338013	0.000641155595404369	0.000443455204500631	0.00352635500654419	0.00122602866440122	0.00571275582874792	6.50098489746917e-06	0.00175216233139048	0.000857974031405533	0.00508649042494279	0.000384690597278857	0.00122603108427182	0.00172165987706904	0.0465370001810009	0	0.00508671946311268	0.00457357121276403	0.00322712822183161	0.00367809089196312	0.0531105064816582	0.00525746655245268	0.00241501506668022	0.00532149746751249	7.06660609074647e-05	0.00108996343782916	0.00213616912517886
0.000769830823044396	1.57518164317897e-07	0.00194688467983685	0.000635945091469127	0.000211982813101921	0.029755072605717	0.00130713679785599	8.36775916587579e-05	0.000184090943706911	0.000422151976082111	0.000496487588509425	0.000190650127312342	0.00238992881710901	1.83906752675974e-06	0.000211943638573387	0.00047532176875571	0.000931609798147685	0.000117147941880707	0.000136178931148207	0.000224695132708758	0.000810264475172308	0.0021448108601733	0	0.0011435939141783	0.000451856563534468	0.000837499888996301	0.00571950254522327	0.0048086700567303	0.000234297143405138	0.00335000223908491	0.00848486657178078	0.000290082413245267	0.000617001008284096
0.0374217430065813	5.42330385224926e-05	0.19954012339187	0.00715782642148877	0.0136878453895307	0.00904322065039202	0.0408448262595953	0.00577653332797132	0.00615327185322313	0.00367857756049897	0.124446756697589	0.0363261149464963	0.108518216039729	0.000641706513119709	0.00376660069787447	0.00925951870287014	0.214610604417834	0.0121808793380971	0.0280493339917572	0.0686671903260671	0.0194659272723616	0.00751045182638164	0.00613099563975058	0	0.0969447768046133	0.0229912426129281	0.0393916011033307	0.0187109363085663	0.093554679334436	0.00551790264652753	0.00207610219898472	0.00678115005214177	0.0484578957112751
0.176775752810535	2.53704348777326e-05	0.0251911911399438	0.0189297953963581	0.0276667696875839	0.0254157783383882	0.0424710311252487	0.0141246419234426	0.0228615638950813	0.0122634884707141	0.0163088827928149	0.0277262711412363	0.106639205102946	0.000300832463312455	0.0062602697092633	0.0229056907650974	0.427670527470829	0.0416456074172521	0.0255935315685095	0.0387457451897325	0.0104862364913118	0.00835341587893285	0.00497651489268602	0.0515476695573309	0	0.0247048514206593	0.0314586467867478	0.0477616538258599	0.00597020658730338	0.00924211009197777	0.00288885826867736	0.0203860878377025	0.154731907937234
0.00352463615979605	4.75374060274804e-06	0.0709090411139332	0.00281969957158403	0.00182640592819921	0.00289412106997249	0.00737677820012251	0.000993310451085119	0.000961269442424184	0.00117328573289491	0.0421997193296508	0.00156438793378243	0.0278851366591217	5.62432815856296e-05	0.000576653181310053	0.00217890279293339	0.015123940948301	0.00128168339445782	0.00187726922578641	0.0066877685307869	0.0293714354415499	0.00262034603586871	0.00199459649447115	0.0148676165933995	0.00807460924998111	0	0.0615977611704054	0.00826690253446093	0.0156686637361481	0.00140795214328349	0.000317843868728885	0.00169824100768902	0.00425277609159061
0.0163782799132238	1.41641219199904e-05	0.0627146171588807	0.0170366466957662	0.00897103510002322	0.0995525148130189	0.0594059464749998	0.00477358774769911	0.00757190776285112	0.00301368179891145	0.0265839747241843	0.00482191232055054	0.0659997396571028	0.000165411452188311	0.0121786039701783	0.014699747074449	0.0546493070153368	0.00543198181462451	0.00401826819815525	0.00873972929803123	0.0583653336813601	0.050429094121	0.0228036484968441	0.0242794583526052	0.0266661053082024	0.0891050401003343	0	0.0706984481073915	0.0101232932618612	0.019789974023635	0.00353776956398771	0.00740729377111192	0.0201614747859636
0.0218220897475844	0.000247901623584353	0.0461523159791172	0.774054546047381	0.057690694366907	0.0474539262717657	0.314417937269805	0.0627074004610845	0.228506067738429	0.0101030372108106	0.0260863072095713	0.00551077207507722	0.050821422060392	0.00222852547918861	0.0218180994762384	0.0435663425421181	0.0963184924280795	0.0208187349633588	0.00428616451818176	0.0131646420881501	0.00765386365092049	0.00642922487877763	0.0254108062830244	0.0230763266287253	0.0501656504294282	0.020818500011277	0.104092338229231	0	0.00827737286028257	0.0300031563994638	0.0588852346385751	0.25509378905237	0.0723361923232919
0.00511536607170708	2.14531239286679e-06	0.0698983324944517	0.00178522250403158	0.00147624945747693	0.00385515323963482	0.00472539949329241	0.000858286265170612	0.00120160235120269	0.00125710812306431	0.139351510887483	0.0147501342355016	0.0106435329007846	2.53833976234593e-05	0.001270026416195	0.00118134812563446	0.00720959903750023	0.00109859998204811	0.0102245450484178	0.0160491760102565	0.00942836953675887	0.00146663056475355	0.000712365108553902	0.0225557662342116	0.00617962785688811	0.00963788463806942	0.00427418567288976	0.00339881204760825	0	0.00142473191368723	0.000113517136261827	0.00123593262871375	0.0027283374256609
0.000352540412416246	3.14631248343403e-07	0.00194838496740157	0.000411744306277578	0.000352541098519281	0.00726912931000627	0.00196009974412855	0.000234130810758596	0.000126484627296734	0.00048613876762271	0.000479026782006832	0.000128104704373035	0.0017343357455802	3.67340563063173e-06	0.000177583302423763	0.000366002335391853	0.000874625913776696	0.000142630577690712	9.19727897984948e-05	0.000252925055233352	0.000351467375088928	0.000942717884456068	0.00117265186004609	0.000995728876035898	0.00117872118737257	0.000351467221134067	0.00233216204724994	0.00279073033496647	0.000505937599410754	0	3.55933266419043e-05	0.000234130887834303	0.000659241739786728
2.14249808772958e-05	1.62469084664515e-08	8.96348333500406e-05	0.000295576306431631	2.66719668777347e-05	0.00027911901244823	0.000166219182461823	2.27368036015428e-05	4.72226541876724e-05	4.26948289206846e-06	4.85343840090626e-05	2.93528254104084e-05	0.00014249422525945	1.88995532251312e-07	2.18582277746603e-06	3.4748355271659e-05	6.51496367293799e-05	1.92387210852381e-05	7.4716430333909e-06	1.54769677130196e-05	1.54769717001467e-05	2.50832876048263e-05	0.00158398668879904	3.71659342129675e-05	7.1707994731514e-05	5.92394174550853e-05	0.000233221488123765	0.00107300173823411	2.14250545771673e-05	2.18812437924234e-05	0	0.000227368110864835	5.76748050112306e-05
0.00659316860538089	7.8714876447025e-05	0.0143165482505875	0.0411286772090927	0.00640480482431781	0.00475181955530397	0.0381207897476458	0.0352264961780955	0.13581998470691	0.00206932914638757	0.0074095028683094	0.00352553940840655	0.0135656244338904	0.000889512630989199	0.00288790760596363	0.0152791603312726	0.0131863787196677	0.00552569251226431	0.00275912324368432	0.00574817077184343	0.0029890495713878	0.00130291487167705	0.00229926699746593	0.00766066513489842	0.00966996652497419	0.00620802331355232	0.013259090908292	0.197858535525868	0.00345357638750987	0.0022992697354503	0.00415246379759723	0	0.0190859898476059
0.341454092720587	0.000184214209397379	0.100036496212152	0.0568473035642569	0.202658012680031	0.0428033305695047	0.187810984165266	0.0468809080050618	0.142119474917007	0.0198245890786285	0.0420821210680124	0.0446055237807232	0.195993418065468	0.00230076718917836	0.0217752515872021	0.0855884539258036	0.562939600595755	0.231819194599244	0.0423528031429336	0.0522651372075248	0.0184730273926553	0.0139673662284016	0.00991234795531389	0.0985606630326262	0.808414457284216	0.032440424138044	0.0698369156141059	0.122923899125992	0.0258398580651734	0.0112640451806956	0.00122056683753577	0.0789962016990572	0
