# Supplementary material for: The effect of human mobility restrictions on the COVID-19 transmission network in China
Source: PLoS One. 2021 Jul 19;16(7):e0254403. doi: 10.1371/journal.pone.0254403 (PMC8289089; doi:10.1371/journal.pone.0254403)
Supplement: S1 File — (ZIP) [file pone.0254403.s001.zip › DataSubmission/Amatrix/Adj_m0202.csv]

0	0.000347346775660889	0.208907224472404	0.0303730311970559	0.113343776110714	0.0271262639875487	0.24277517516288	0.0170386374199747	0.024446770246464	0.00813783621336964	0.10149110444275	0.0135631186468332	0.509971909730867	0.00411889424133467	0.0274058300759213	0.0497688441555204	3.17955578394763	0.15112456042165	0.0198926070583651	0.0551567400012377	0.0171799750195414	0.0135630969541977	0.00813787935362308	0.178535291957055	1.1452869786308	0.0361683523756317	0.081378669810667	0.0518566961251701	0.061487234565525	0.0126589316046115	0.00200684937135976	0.0192610724321851	0.875805947065465
6.82407539089042e-05	0	3.79564867061892e-06	4.05114916968289e-05	0.000104368668994354	6.05683769775978e-06	0.024562506867352	0.000551711372166206	7.60670904030806e-05	0.000189539497892876	1.55426799208265e-05	6.550224596501e-06	5.03384666734379e-05	0.377899065559859	9.75168549196966e-05	0.00033227187888615	5.5004682514714e-05	0.000166049562307693	4.93206712425856e-06	8.41849944573616e-06	5.14468418867327e-06	1.48972044788011e-06	1.24845630039284e-06	2.62209515900944e-05	1.22074407485449e-05	1.0342957161907e-05	1.41394514245962e-05	2.87670945305983e-05	2.83974426751884e-06	4.03785343532016e-06	1.38995632671879e-06	2.68970324492951e-05	4.01121801010714e-05
0.0788330483134332	2.78188828541942e-05	0	0.0263835578292993	0.0289266823682995	0.0760458972734361	0.0833384178225982	0.020979829228775	0.0225692375580314	0.030263003355768	1.06711135373502	0.18778662275921	0.2366725957331	0.000329153341488234	0.0139844342400047	0.0549511955480345	0.0810583770472662	0.0282908423001376	0.126096598704727	0.19205470077741	0.14084016983325	0.018235448664391	0.00892375342402922	0.198990506163743	0.0438666942704308	0.209902198321874	0.0872974551194657	0.0750187450282198	0.135733088555585	0.0248313298930058	0.00172224828285254	0.0197083285653323	0.0437523947280433
0.0500121566640459	0.000208610780973248	0.0768605579650708	0	0.0910748943107079	0.0571880202314557	0.412333388864648	0.083178376329277	0.582775785355958	0.0289151384026102	0.0415892251456217	0.008353298105785	0.0861029984619083	0.00213672826709599	0.135802344862577	0.156565710672183	0.135822827719404	0.053170725146875	0.00963843690140724	0.021204548067816	0.0141363709923162	0.00963840547575381	0.0115661166749544	0.0421156345772387	0.0789664144371874	0.0257024812816361	0.0989544033274549	2.48429466857165	0.0194784734966371	0.0372686222149731	0.0199659113617976	0.201102192592612	0.113002792663465
0.0340758756180646	8.41824404340932e-05	0.0342804328734393	0.0228195082868218	0	0.00961737596312387	0.199786190848086	0.0190334321804504	0.0329503902305864	0.00649481699507113	0.012688966069948	0.0077438535446856	0.045089092285294	0.0031303435327388	0.00665046072007888	0.0287564295212203	0.0774639707022918	0.0876966178775947	0.00674465783904164	0.0143636142916605	0.00661975530235541	0.00237311261333075	0.00237311879003537	0.0270151946994058	0.0780776100041027	0.00899287112797811	0.018110615862829	0.0399087890490998	0.00890273119106988	0.00362213101598282	0.000277211929836537	0.0166798392304164	0.0987606611727962
0.00277486482695962	3.89582191913351e-06	0.0102815736216523	0.00411847057589366	0.00102232002142005	0	0.00538442557388691	0.000759439092022753	0.000876276936416445	0.000855638371382925	0.00484873082208008	0.000748686792646607	0.010232025718681	4.54753159545177e-05	0.000876143143647127	0.00155549863501982	0.00972665572962458	0.00099310776050258	0.000570428980015029	0.00153302693559393	0.0156867934774069	0.0567931501508464	0.0391456630084463	0.00537449216254658	0.00473186584608191	0.0038503930501009	0.0904840998765804	0.0200374981279013	0.00265803586192289	0.0342970419904477	0.00134516721364307	0.00122678648317251	0.00327849632623921
0.0750454374806604	0.0237809324772696	0.0859326011233718	0.110429206848361	0.162533864529748	0.0374936010361715	0	0.715072518798529	0.165645058100536	0.123870609915827	0.0435498604239025	0.0427141869951684	0.197433941147022	0.260757088205088	0.0462646766643642	0.470846633599916	0.104597269853858	0.261686477177085	0.0384428321518807	0.0541046932678425	0.027052357376832	0.00996662769171517	0.0123396664024098	0.0664912471979346	0.0902098896709635	0.0384428065425939	0.0896997463177742	0.220082022373957	0.0163311772380466	0.0199333201234168	0.00210671654387322	0.0649359084906144	0.0863320757280913
0.0082010413179551	0.000998057327045687	0.0157406611981438	0.0338622571878007	0.0136243292470356	0.00403627173762292	0.653806553135672	0	0.0866404122762594	0.0146919515241464	0.0141534673771324	0.00355191563380521	0.0245404429849158	0.0112908553712335	0.00595148590584334	0.0717419787258919	0.0179894258678714	0.0206348416579096	0.00435917642783926	0.00581223164218056	0.00290611697515441	0.00113015316684073	0.00193741047152183	0.0105820225237851	0.014417932583273	0.00548932962269709	0.0109786426470416	0.0515873322674483	0.00330688076619186	0.00242176465156127	0	0.0427249239038884	0.0204821254626481
0.00503981396802114	4.48316275470863e-05	0.00543081775381049	0.0617375260923854	0.00803764536013482	0.00068938677343565	0.0434621107410675	0.031716170997164	0	0.00270450305713886	0.00178132077693516	0.000212118798473054	0.00535598546845594	0.00041066525136949	0.00182448960057037	0.0311460244810233	0.0116002904221332	0.00842863948701816	0.000371208513931112	0.000795446323573102	0.00037120843174674	0.000159088844410224	0.000106059505656309	0.00256336182595051	0.00460533857345714	0.000901505790423142	0.00397722541526346	0.0696452002319232	0.000608255114473461	0.00026514893517506	0	0.0942361497776543	0.0180112121176377
0.0222185226065944	0.00286120420927034	0.111921327217622	0.0671527853088389	0.0127673775013698	0.0271192862713578	0.277398910190216	0.0918589586922372	0.0860556990731103	0	0.0837343238056689	0.0518099287581461	0.12871495067286	0.0037876179824014	0.0106102578575222	0.0552895225356276	0.0514011880896058	0.0376387739631684	0.0463456773178422	0.0388574870798044	0.037238439906108	0.00789290621044038	0.0107262850759314	0.0482508260100571	0.0477531526841773	0.0522147457752834	0.053428961410667	0.0988229448521833	0.0198972401827211	0.0222621154611645	0.000449179062867731	0.0162494220976399	0.0396669800920149
0.0114324662160773	3.40209533552716e-05	0.41081257935063	0.00442197768151639	0.00323560808005427	0.0059239263851029	0.0138730626422616	0.00258849110572166	0.0021570785332487	0.00276448437810087	0	0.0243538956174729	0.0494975161440537	0.000402536310900631	0.00150972442851247	0.00432980355230224	0.03181684862012	0.00334345118734983	0.0202730062429378	0.0589759816838865	0.0626620054231837	0.00487077133324818	0.00197464216655039	0.0974998339472193	0.0139130694757275	0.0654264765627754	0.0209311751423354	0.0124031802201291	0.181194311948073	0.00276450081641145	0.000292175090222086	0.00334346838027621	0.00980828208606072
0.00473721310364676	1.43928110415651e-05	0.0747254925994224	0.00168094127542466	0.00427877898940391	0.000746078108826856	0.0152116435261625	0.00259783475914279	0.00152813994390175	0.00522251917718351	0.0530264389992959	0	0.00811356994882455	0.000170409745068871	0.00213906927164079	0.00281696724508303	0.0197129682595562	0.00252141541810771	0.216829097173295	0.228206654887033	0.0943789237669017	0.00083933570404877	0.000466298827033393	0.0430934952557438	0.0141352060273021	0.00428994917227746	0.00540905816982586	0.00458441194186659	0.0306391577092298	0.000373039302255669	0	0.00236861454245602	0.0131457822611113
0.445730128393778	0.000224237170316945	0.435823709285564	0.0455633803106631	0.0787457639274172	0.0876517438989485	0.56927981537271	0.0302106931647899	0.0371443398495095	0.0199482225581516	0.248619368099682	0.0187393199101689	0	0.00265410402264246	0.0792291595364908	0.0917014010776116	0.718617812209899	0.0742882233383529	0.0265977885694112	0.0840247801011648	0.0405011690820456	0.0374785798775993	0.0344562034403334	0.327860317156393	0.320429833283367	0.157168645937038	0.261745849236957	0.104499229598615	0.10202295973575	0.058031537964324	0.00536659223333291	0.0292201847703718	0.309997896619372
0.000138704390660717	0.00616949185196685	8.66134604705104e-06	5.66863427714519e-05	0.00032493052071369	1.33104955156591e-05	0.0554234720438809	0.00124489572569599	0.000125559351763215	0.000427681796463537	3.50709026049744e-05	1.4780095198176e-05	0.000113585010498885	0	0.000266112889932736	0.000749746810855535	0.000124113979900353	0.000285248410087648	1.1128843071927e-05	1.8995718604861e-05	1.17208330010035e-05	3.24335713488214e-06	2.70481362719336e-06	5.91656293580192e-05	3.16439745659584e-05	2.33381144770672e-05	3.84976952441333e-05	5.95091592314009e-05	6.6995925418806e-06	9.11111631228545e-06	3.13633319400758e-06	5.65923426606766e-05	0.000131475095631398
0.628683243095104	0.000922847118187583	0.443168827828638	1.6531225189932	0.537988692812591	0.113215955738005	5.23518909227881	0.222616410014405	0.212310351803627	0.0880563893615521	0.212310283521469	0.0478022453823703	2.22908827248072	0.0109439596629947	0	2.42338266814075	0.966731728332231	0.735867281369429	0.077993266755078	0.105668231536845	0.0578659592972661	0.0427703616726195	0.0352227424662434	0.21231009974076	0.47408811014489	0.0830250351082488	0.694390152891332	0.599827243172751	0.0886342793774486	0.120763766354344	0.0111678910006431	0.298883205833579	0.737988152675862
0.0700143128894557	0.0024580358140895	0.149843267641224	0.130213123871032	0.110583505543783	0.0143760189418288	3.13883572008166	0.380172378298118	0.286601898990683	0.0383358480270394	0.0353344693333885	0.0071880023974789	0.0902491242811157	0.0282435861392668	0.137390888894755	0	0.214623850107341	0.276130726927266	0.00638934607757577	0.0159733553142181	0.00718801274586948	0.00399332827839032	0.00399333867216981	0.0392604874967242	0.141337038346038	0.0151746868253836	0.0575039894519928	0.12170744627551	0.0176672125751651	0.00718801424653334	0.00354521170445831	0.0994599201981168	0.214436619510806
0.505701079165075	0.000139929220287334	0.0786308811584625	0.0168315277090742	0.030397374283194	0.0245303175551501	0.0514551380443237	0.00854142627208062	0.0183389668480157	0.00429278289828174	0.0394413269745112	0.0171712053910851	0.120198119220947	0.00181721784334531	0.00778659137904628	0.0193471059552014	0	0.0414508348139909	0.0159447172055822	0.0349557045609254	0.0125717934748923	0.00735907625474281	0.00613257950737042	0.200221085274185	0.868457694137115	0.0266767206305256	0.0509003325239137	0.0399437083636273	0.0198462479925804	0.00827898767531001	0.00136109746961666	0.0135657975159314	0.210141464738871
0.143305534387782	0.000336563875059691	0.119184443960059	0.0458765443120872	0.441741097489952	0.0161637246514609	1.47323178586773	0.0747272147324307	0.0676329407940975	0.0259772774101299	0.0326340658316189	0.0069273037480198	0.0640773898685603	0.00400633886930154	0.0416139165415831	0.242567559439439	0.356609381822949	0	0.00692731525477425	0.0161637255970055	0.00808186600793708	0.00404092072335042	0.00404093124100287	0.0520252773059356	0.303636897064858	0.0132773453934026	0.0357910508618687	0.0709435220947945	0.0217560166834728	0.00404093384760674	0.00128123696455106	0.0458768439941442	0.520781454997661
0.00111602764787696	3.18308114880583e-06	0.0184025284460989	0.00047490388195372	0.000949812065748797	0.00023186231121391	0.00357959219325974	0.000474906884476689	0.000189962983799908	0.00104337488950463	0.0115165021889903	0.0594436415412748	0.00170997833115096	3.80865513840625e-05	0.0001899339796431	0.000525265541233359	0.00501026428950812	0.000522394996320253	0	0.109815793572685	0.0263163843128767	0.000144913570131797	0.000144913947310829	0.0114927468752551	0.00391796202346699	0.00110134599020979	0.0010723615797154	0.00116352127333765	0.00717109136519964	0.00023186246526018	0	0.000403670936566911	0.00334611952526907
0.00423442546257334	1.11129547514849e-05	0.0714809205333264	0.00146188036335359	0.00226844532071237	0.00116904676712181	0.00883827709395458	0.0010081997282188	0.000907380854063459	0.00215349582813373	0.0593326067640082	0.072480828235969	0.00787565486368255	0.000131581421569257	0.000453621156124185	0.00156941158459457	0.0146188863087412	0.00131065318216164	0.138316784825536	0	0.0779569962521134	0.000861400655651991	0.000369172670440148	0.0320607521131282	0.0110397313078488	0.00504535978650407	0.00455312267967099	0.00463771638363687	0.0219283361676319	0.000922932271437714	0.000682801295093698	0.000957789942921992	0.00569941394021807
0.00109624710559132	2.68453055955286e-06	0.0337399487657408	0.000456768184494992	0.000395867552839203	0.00620705377518335	0.00224536579168845	0.000243611238590498	0.000395868742031707	0.00063185243616684	0.0422970389106437	0.0433006618690639	0.0025645817610887	3.17488514614278e-05	0.000243574338168756	0.000498969506683828	0.00353236060356606	0.000365415055552381	0.03698217178166	0.0773837527898541	0	0.0155733461850209	0.000706191760532457	0.0076737541964946	0.00228384383551092	0.029734389664655	0.0227839416340343	0.00216204863941032	0.00950083487306268	0.000594688181946658	0	0.000548125401922502	0.0015717461885093
0.00192192726936939	7.29010273399913e-07	0.0115578567751762	0.00189559351077449	0.0011057678894738	0.101096445164671	0.00442187623906239	0.000552884936169312	0.000684525035516119	0.000642694921744617	0.0046863621974832	0.000482023262935456	0.00600920742061397	8.00853217983225e-06	0.000236914795398877	0.000388261783158376	0.00484432192396576	0.000921470348655672	0.00102831800237033	0.0013496665433253	0.0632415431442977	0	0.00623417378931605	0.00434409602944825	0.00279073845044095	0.00443461843103046	0.0679973798054883	0.00526556813415961	0.001527014986391	0.00459529601508272	0.000285287803606631	0.00113209796415678	0.00217856925290587
0.000401879771854822	1.59827845826193e-07	0.00146034747377732	0.000967904562130518	0.000198110018173904	0.0347303980935731	0.000741987201884117	0.000220751558959419	0.000107545761505491	0.000531972653336077	0.00065093466291977	0.000200354198047771	0.0023489740283562	1.86603098679637e-06	0.000373522974257614	0.000213321034423099	0.00108677618079384	0.000118865637775164	3.45438846294207e-05	0.0003247123146779	0.000849779373745287	0.00214171386404772	0	0.00110375782081605	0.00069621294147982	0.000359256160821772	0.00590699140594684	0.00408673190388449	0.000198110301862149	0.00244570700088909	0.00582680548464706	0.000283014878605437	0.000310705190527723
0.0549718381547079	7.30488364627982e-05	0.257944006578984	0.00947204065416335	0.0138698366335961	0.0107355257929728	0.0436521948885058	0.00575091818500425	0.00625835972019416	0.00433547790162979	0.172696843764014	0.0489291751763533	0.151329073268097	0.000864341138695184	0.00388973772965132	0.0109476786375807	0.330170141465019	0.0160686627321923	0.0396388913022911	0.0997165242564004	0.0301420669210924	0.00763871977229122	0.00516131057719269	0	0.11721665260476	0.0359227213122094	0.0466581766802011	0.0238493838345274	0.121784105808272	0.0076387445816164	0.000916423082075613	0.00744236627273334	0.0651314375189318
0.292653539356251	3.79101597464516e-05	0.0365543846672444	0.0271981984133948	0.0374248905197757	0.0369155526607478	0.0547278649155975	0.0182773048891439	0.0263280543971784	0.0156691086551457	0.0256752844603546	0.0414303636549916	0.162534072865603	0.00044952285152119	0.0110952542299239	0.0294139596071573	0.666250836229247	0.0617943926944208	0.0347909400902063	0.0589586558999382	0.0159347781927957	0.00956083785967593	0.00717064705836915	0.0813775260676014	0	0.039040189208485	0.0424926587043557	0.0613594922507098	0.00935623602780435	0.0140757236756017	0.00412608966914984	0.0285038981337169	0.220336209924686
0.0046866772646572	5.4748902129395e-06	0.0707427827663176	0.00284151975950069	0.00143921782519357	0.00333315971814631	0.00674224955975207	0.000959480270667581	0.000996384564434139	0.00184674090042551	0.0550225521398996	0.00198187680104184	0.0340971991536291	6.47753783478645e-05	0.000737949950553686	0.00247920951733934	0.0164587659730972	0.00154992202333513	0.00265752103390687	0.00774734466294914	0.0463039155595828	0.00279264011677504	0.00175666529082873	0.0171230329263253	0.00893050206354504	0	0.0678342027128648	0.0085615118932457	0.0185991492974858	0.00126119640695008	9.99701750314751e-05	0.00154992999345156	0.00492816044873595
0.021388276272501	1.78682995092987e-05	0.0669679460351331	0.0246068226439781	0.0100711924344728	0.141428142462778	0.0523995926117871	0.00560665326478556	0.0111094930687544	0.00392853876287122	0.0355088355846321	0.00671656288020969	0.0869349042667409	0.000208669277756307	0.0153640554363916	0.0175232168832511	0.0686295432632791	0.0063334104127387	0.00418201779656552	0.0145736893679604	0.0864283486607247	0.0761631666951993	0.024965362548306	0.0335360934669511	0.028344604009179	0.116842964843002	0	0.0937556539824213	0.0136013205995439	0.0204031774771953	0.00337519552321268	0.00861763553130771	0.0233925284408706
0.0282752672923146	0.000300487404011481	0.0538140572402361	1.08509795913763	0.0428690123833345	0.0764458772526611	0.260551806445091	0.0586789661449005	0.313157556010029	0.01335940313217	0.0361803273591999	0.00705082640039179	0.0686526014476208	0.00270124437623649	0.0267511235978631	0.0525586591036562	0.102764131235975	0.0215864562043847	0.00742193485508035	0.0181837291480815	0.0115039964784262	0.00964848385309086	0.0322853953863342	0.0310116823205733	0.0471253567365313	0.027832237165664	0.138789879499611	0	0.0115533673991723	0.0267189651409968	0.0609487236999896	0.328967122799883	0.0675039161962983
0.00819838115774987	2.79947969748031e-06	0.077279590962512	0.00228478753171734	0.00232959783833936	0.00579623465265254	0.00557903694385613	0.000940800814064228	0.00147840306931019	0.0015310727647352	0.177721911810267	0.0197946686742295	0.0182088596718734	3.31234759384029e-05	0.000627105539027894	0.00135805322404391	0.00882560175024216	0.00165759325857144	0.0173887157302939	0.0236770731265556	0.0152014525244519	0.00180448348478847	0.000656177520535664	0.0328832292286415	0.00582397564656648	0.0171152968486307	0.00634303972142048	0.00533120189304369	0	0.00136703738292326	0.000364088864134184	0.00255360274580147	0.00334006036304948
0.000490386459606396	4.62361049418636e-07	0.00264966083884591	0.00108754718072953	0.000553662890539153	0.0119034522740836	0.00228425474312404	0.000229375037395469	0.000221465821500557	0.000506835315173362	0.00077117538041792	0.000217216068619846	0.00312307608844443	5.3981835320546e-06	0.000205615435433189	0.00038556872318153	0.00150280096681207	0.000146324733174058	0.000120675794128614	0.000473048820397517	0.000526146345913623	0.00140466166381129	0.00128398960508187	0.00150280200456837	0.00138415272277477	0.000641994797089188	0.003267893387389	0.00448862990720239	0.000522025758605619	0	0.000182127208740763	0.000249148799831355	0.000738733067215564
3.72377154075369e-05	2.09645564653728e-08	0.000120740109594294	0.000377453832060863	4.23156436786598e-05	0.00041525941032488	0.000202928126877223	4.23157195591427e-05	5.92420791137488e-05	1.37730420230595e-06	4.23157571861554e-05	1.10184809733874e-05	0.000177672534876022	2.4387419795305e-07	6.20536545025683e-06	4.48382731338538e-05	6.71408969192076e-05	3.44166154886754e-05	1.10184992758843e-05	2.27256407004164e-05	2.61689299865069e-05	3.58100058894655e-05	0.00209351348556861	0.000106071406195346	8.46310119961227e-05	3.78760660291086e-05	0.000265820716061631	0.00148330626616147	1.86189098803528e-05	2.82349040380242e-05	0	0.000200294447970559	3.9753324303053e-05
0.00923401084080768	0.00010818293324482	0.0201939445423442	0.0547997977766429	0.0081984320748913	0.00632005606082751	0.0440487189490275	0.0406470361226634	0.192189085029824	0.00231734164910066	0.0103559419785701	0.0045293690530826	0.0249641307207582	0.00122251282869733	0.00414174565211856	0.0197971505026524	0.0205392529615409	0.00681762211382358	0.00326536450877899	0.0079000705381722	0.00431870694255965	0.00231734790221871	0.002844025282366	0.0155338995213396	0.01372154166948	0.00905874711875846	0.0199081467088435	0.280041539113998	0.00405607220312475	0.0029493614545685	0.00467569014975744	0	0.0217060543111047
0.564394228717408	0.000267731564647536	0.126076280000079	0.0751092608639119	0.293463941231935	0.0628638731664341	0.226366776706867	0.0579417961370605	0.209771015933665	0.0235738279238022	0.0547228561221379	0.0536961721560004	0.309079586541491	0.0033438631563424	0.0262844255338371	0.127028952860764	0.850348940961128	0.350331539447187	0.0595897534485477	0.0746508537520614	0.0294674539725336	0.012441776088156	0.0111321444218133	0.158266946882993	1.16312203750839	0.0484575694246322	0.0916763440919332	0.176507788918552	0.0348723647078408	0.0222643032052125	0.00145336919142282	0.108909139681623	0
