# Supplementary material for: The effect of human mobility restrictions on the COVID-19 transmission network in China
Source: PLoS One. 2021 Jul 19;16(7):e0254403. doi: 10.1371/journal.pone.0254403 (PMC8289089; doi:10.1371/journal.pone.0254403)
Supplement: S1 File — (ZIP) [file pone.0254403.s001.zip › DataSubmission/Amatrix/Adj_m0201.csv]

0	0.000323766024466038	0.204392333930354	0.0310731395880539	0.0856241156532799	0.0244418914269598	0.173114736374847	0.0138103638121797	0.0234776475232138	0.00842819776411288	0.098744177330256	0.011799524605557	0.677628280990675	0.00383927039673507	0.029688744379597	0.0503503134131955	3.1508330269401	0.163652133555269	0.0134851910161267	0.0404555427976129	0.0117995387880016	0.00505693050999795	0.00337129479244632	0.201631317355911	0.836904465381525	0.0370842514167738	0.0851250973794184	0.0490267696529191	0.0573130093435208	0.00758541910682984	0.0015325738071551	0.0145008841989087	0.736581861123563
9.94683624350071e-05	0	5.53257615245436e-06	5.9049935856568e-05	0.000152128703808392	8.82849900339849e-06	0.0358025425174821	0.000804179294818626	0.000110876055504939	0.000276274537578452	2.2655142750605e-05	9.54766597540695e-06	7.33738248399036e-05	0.550828915001706	0.000142146011088988	0.000484322794118911	8.01753195569639e-05	0.000242035477922662	7.18902390760763e-06	1.2270876375984e-05	7.49893591918691e-06	2.17142963034022e-06	1.81976035267027e-06	3.82198872849625e-05	1.77936854667508e-05	1.50759845915601e-05	2.06097907998974e-05	4.19311698818352e-05	4.13923740500006e-06	5.88560968524525e-06	1.65989504827477e-06	3.92053461520208e-05	5.84679135234201e-05
0.122034859152364	4.43148832469709e-05	0	0.0410157400583964	0.0465859710170548	0.103833861496323	0.137319912166895	0.0344331653054326	0.0303822422649498	0.0506805688582095	1.67912447232653	0.253403869454058	0.403591086963078	0.000524334278196264	0.0207586995182464	0.0788240387876217	0.139758076028617	0.0445603823588527	0.176764913063846	0.305320985169129	0.222501225980168	0.0259584009835501	0.0123611718728041	0.36458646647836	0.0627896209586341	0.346112893635655	0.132882447571495	0.112920477003046	0.239006674836656	0.0438821938397035	0.00449546169156098	0.0349395406749536	0.0829722643243165
0.0638865411823631	0.000275173128495462	0.0770803128305186	0	0.0784694223086554	0.0881490731007737	0.352168785210831	0.0965244914387212	0.78469647663223	0.0542453217585045	0.0548592855996348	0.0101710389773665	0.12798527903619	0.0028185038107482	0.171501501294087	0.187747304040941	0.143745038581601	0.0611087775237418	0.0093234662501431	0.0254276162140781	0.0161041644038823	0.0144089473612192	0.0177993290231663	0.0513871407792864	0.0722194543064907	0.0483124758254264	0.151717918913463	3.68390070901072	0.0166660991025036	0.0389890363661476	0.0154123547551611	0.262491102802759	0.122319611632452
0.0530377099080439	0.000103148476664836	0.035233002706896	0.028587614345805	0	0.00933548946537935	0.22147862277067	0.0184315943667941	0.0422547958187321	0.00780504370351911	0.0164254470899882	0.0102537263475719	0.068562072001143	0.00383560049616439	0.0114086751096295	0.0360570119270178	0.0922833135760858	0.128017550531739	0.00979461882664142	0.0214257126621299	0.00826420728791566	0.0026016873318763	0.00260169334031397	0.0346062597890944	0.0767352889656001	0.0116311023676756	0.0246395385157459	0.0483985867373313	0.00978002958261256	0.00550947248006138	0.000556572622769209	0.0170523619967114	0.131489311318641
0.00254023039226282	3.68269584549747e-06	0.00947061847907652	0.00342377831634282	0.00102161548637422	0	0.00370994772309328	0.000745504411542397	0.000938784494356135	0.00101103758821997	0.00416930566179794	0.000572923617793733	0.00852643185115399	4.2987534634442e-05	0.000938671477614747	0.00147040461781537	0.00626775637413267	0.000911168285762647	0.000337014393607074	0.00134805656641449	0.0197490378565804	0.0518663498307684	0.0517653653836642	0.00375513343833339	0.00339617222935245	0.00313423184249629	0.086073303313605	0.021398728188608	0.00212606811892533	0.0232202891489325	0.00110307548716018	0.00129773009811155	0.00294079477187661
0.100991849931944	0.0308828895632239	0.0969519395381012	0.139873284287822	0.226221985098464	0.0425273463904612	0	0.963969811548814	0.209053952676429	0.149769497384784	0.0510010612750197	0.0462253405216582	0.281665759542121	0.338629843443058	0.0747252662982037	0.652418467919329	0.138864103680664	0.383263518853164	0.0394456825262081	0.0690298928035312	0.027735237649338	0.0104777260189553	0.0123267649607321	0.0878631492663983	0.104526399701709	0.0493070714102328	0.115255122227837	0.2863125401872	0.0156537788943384	0.0289679198982996	0.00336221154224253	0.0818036318079604	0.107150001341894
0.00763848589820286	0.000944833589726758	0.0154021553218431	0.0366896642949191	0.0132734486668936	0.00443239346667542	0.54107346141002	0	0.102681690236055	0.0158954033364491	0.0181571196789867	0.00473807208579617	0.0340834723132308	0.010688745584251	0.00550908593415029	0.0928462240673138	0.0167796622218065	0.0239171919125209	0.00336250776709035	0.00672501050553164	0.00336250681212696	0.00168124852387279	0.0010698878951176	0.0131482493199493	0.0108942167912192	0.00703069353158289	0.0123801173772022	0.0562243918390776	0.00325575685535801	0.00198693618786297	0	0.048711139195458	0.0182613774599171
0.00378926537396935	4.34450400853272e-05	0.00391556467250147	0.0679539511708784	0.00602072807046288	0.000873623474730797	0.0315970579789514	0.0309457508137602	0	0.00457365377425775	0.00138940212734898	0.000308337456901188	0.00560145089969444	0.000397963930484682	0.00185231401425297	0.0325628738728599	0.00770485679539252	0.00762062272802931	0.000308337915076547	0.000719454597204032	0.000359727465425479	0.000256947443437945	0.000154168822105404	0.00239987462072416	0.00294720175029947	0.00107918200791099	0.00380282665082034	0.081006255773539	0.00058944286773703	0.000256948234118416	9.34458373552664e-05	0.0941845646998934	0.0117625904430537
0.0253695973769267	0.00301914346184132	0.125273016768405	0.0642111293549048	0.0185460702744035	0.0247723053080546	0.364241058378923	0.0803081148378868	0.0701603352652317	0	0.0867818205818932	0.045059934055566	0.112542798847167	0.00399669606578644	0.00594804045755149	0.0531811474008164	0.0538886443937325	0.0383167850260992	0.0435651194623872	0.0403617716742091	0.0367313648011603	0.011318352798021	0.0100370530196606	0.0503894068124795	0.046540015525306	0.0446328632603025	0.0576596011694704	0.102353434015695	0.0241449232143506	0.0228503297373978	0.0011649687495982	0.0180212136841716	0.0445802034943144
0.016183485144128	4.64078541805657e-05	0.566861965649493	0.00470790854967676	0.00279533223320603	0.00700336622428546	0.00988398055285937	0.00264821381350433	0.00250109391778851	0.00610546930587108	0	0.0281930164398054	0.0745227699116419	0.000549098337657704	0.00279500374053651	0.00458037658433013	0.0328084113120855	0.00353093713111847	0.0276543374734657	0.0885297284406815	0.093378255858193	0.00395060704487882	0.00197530808428201	0.14138519703874	0.0114755440808365	0.0908641931934644	0.0265768423940752	0.0138295548540405	0.263791518227383	0.00251403040109102	0	0.00323670626225134	0.0100044575449137
0.0044627221240033	1.35588310466846e-05	0.0536964933388208	0.00136760420938201	0.00410282955391778	0.000878559174640061	0.0134456457539135	0.0019434487554056	0.00115167476119063	0.00913697133804261	0.0357019009376184	0	0.0084341420853146	0.000160535509456911	0.00107956510817732	0.0023588828265425	0.0174190510507344	0.00295115070532188	0.261020115426532	0.175799683748326	0.127566846166853	0.000878556995355167	0.000351423609731512	0.0344062419013508	0.0137480416184554	0.00421708430609462	0.0036020879319914	0.00460669129021118	0.0220257523779399	0.00061499178919983	0	0.00172751026643179	0.0107328640731653
0.59255707589016	0.00025527324389534	0.504602559284167	0.0524335294817043	0.0642736238732695	0.120428252134898	0.477624584376973	0.0287540366358572	0.04115778962741	0.0295907992023888	0.33828304456677	0.019268505339683	0	0.00302145194628286	0.0952716312391509	0.109936688338261	0.813569714079235	0.0918997757859659	0.0261501532474437	0.10047156629644	0.0371607335346976	0.0316553477534945	0.030279098213514	0.434129585005927	0.268933662306256	0.211953737218367	0.432164822831629	0.121781747872076	0.142078768076987	0.0392252255287493	0.00250267765641329	0.0293178457158852	0.331656109259925
0.00017464814277779	0.00776824401843492	1.09058468552142e-05	7.13760063901993e-05	0.000409132648620436	1.67597590438093e-05	0.06978587367026	0.00156749634887098	0.00015809663938346	0.000538510916322356	4.41591244309933e-05	1.86101925940104e-05	0.000143019353122226	0	0.000335083862689616	0.000944036008322759	0.000156276742618013	0.000359167588164738	1.40127566075458e-05	2.39182406718645e-05	1.47581530925243e-05	4.08383666891284e-06	3.4057346673904e-06	7.44977322338936e-05	3.98441826322927e-05	2.93859229591773e-05	4.84739448464923e-05	7.49302884214074e-05	8.43571902257911e-06	1.14721577040632e-05	3.23544692638048e-06	7.12576029233117e-05	0.000165545521267623
1.03594999366722	0.00201654711029102	1.19359164760302	2.11243069914146	1.21161237165504	0.340851733876083	14.1740488358674	0.630579960385271	0.662109777452897	0.263883940305001	0.590043131790802	0.120947295273836	3.05116337637797	0.0239140511671731	0	3.43557044437234	2.58988076626578	1.2251217074304	0.142937924995255	0.280378027837085	0.126445051584977	0.104454304505399	0.0714688997142577	0.644092406309824	1.32871637297657	0.192416313601806	1.1764867128702	1.43682083992007	0.279256837274895	0.137440297280152	0	1.06297780849174	2.06649837427901
0.0822320202305966	0.00237619710264597	0.144221960750031	0.155607808437031	0.10690174030347	0.0162136115663443	2.81718726931488	0.403570543287074	0.344743288669429	0.0440081619490799	0.0379533718684088	0.00926491368166015	0.124303972278337	0.0273032378944198	0.172667133330414	0	0.187236402543978	0.346006540956402	0.00772077287408178	0.0123532273613638	0.00849284774949225	0.00386037413050779	0.00231622982748335	0.0398510108865095	0.108166563580066	0.0185298429669174	0.0594498317700529	0.138529638770557	0.0158138926304113	0.010037003625163	0.00280785742253964	0.0834973664289853	0.194341235866801
0.832822211078673	0.000169362898229431	0.0766231053183839	0.0182435851809387	0.0322304667829016	0.0270923070472947	0.0398583127976596	0.00851372212540511	0.0225005791652752	0.00630913695828769	0.0489539399355205	0.0178141058327834	0.176285016302333	0.00219946428239799	0.011552960478248	0.0226693924021519	0	0.0495618200140512	0.0155873657657637	0.0326592181357987	0.0115049571787118	0.00593802517134146	0.00445352916363539	0.288250314391795	0.878733987292405	0.0345148591152661	0.0575246867356268	0.0462173280542869	0.0228046126461003	0.00853593745056896	0.000674850719164021	0.014594954425347	0.224201679304891
0.191478297580808	0.000371278977700329	0.104869329622122	0.0558259268900676	0.483131042638544	0.0165573070702767	1.5653465297455	0.0907828713305639	0.0892177597759422	0.028019922946331	0.0349566497995011	0.00891546609651734	0.0808758276107841	0.0044195759264113	0.0552979183250415	0.310333268024318	0.401218363977171	0	0.00764183943813617	0.0184677648328296	0.00573137795087125	0.0031840896152925	0.00254727757500208	0.0547827687303944	0.28643438543561	0.0114627517766397	0.0420300325239673	0.0720001761634582	0.0193044035130672	0.00445773917875348	0	0.0464349239773885	0.606557495170528
0.000821013358444483	2.89625597701304e-06	0.0129633372092197	0.000324083229078338	0.000626563494370186	0.00015822705293561	0.00260209185390096	0.000302479422823076	0.000151239898499534	0.00123943926874194	0.0087503043301031	0.0662970835630295	0.0013185547111149	3.46546040705464e-05	0.000496871271400676	0.000460233466366774	0.00276552485531213	0.000367294921175774	0	0.0978634282898631	0.0332540663710387	0.000131855550375007	5.27423419549323e-05	0.00712987231089082	0.0025926696714032	0.0007647641377581	0.000553793965139765	0.000885832200069464	0.00483967072488791	0.00018459833857056	0	0.00036729649762552	0.00258437521575053
0.0048436722368829	1.44296922511951e-05	0.0788731191096886	0.0017672804101055	0.00189819790091983	0.00135817211973097	0.00734686832867028	0.000981828105610796	0.000850918744139706	0.00343535996541601	0.074488082998454	0.0906778915122672	0.00822889983727562	0.0001708528215242	0.000981711121414808	0.00134066804273213	0.012698304214151	0.00130909872035195	0.223459418005762	0	0.125830705543263	0.000639138235649819	0.00031956985585023	0.0358039992630925	0.0106036981607539	0.00655118358181951	0.00375494156586944	0.00379640031405374	0.0243493368164846	0.000798925253013087	0.00043582459035895	0.00111273868821353	0.00563077808553636
0.000960554772417216	3.13632070090267e-06	0.0349356476507374	0.00049806391398802	0.000498065968704354	0.00924912897111128	0.00186542161814957	0.000320185789049223	0.000320186185128513	0.000868458624605268	0.0487394298822296	0.0514563816782396	0.00295276446880085	3.70919947682263e-05	0.000213431759410373	0.000349766198512493	0.00256148511181494	0.0004624886691987	0.0475483727117096	0.0843711589923273	0	0.0206259406737697	0.000825039532324695	0.00640371596195308	0.0014586179077767	0.0435534128975997	0.0333489286990373	0.00152977586495091	0.00949884499606665	0.000651347499286062	0	0.000533643062567519	0.00116588159420241
0.00226862725443292	9.66426989113063e-07	0.010435659925267	0.00132627033788053	0.00125647181932301	0.142881403916656	0.00297386869618345	0.000418824624486936	0.000802748189955317	0.00110760243904799	0.0046070744186771	0.000979806121493309	0.0080514317594885	1.06166716243295e-05	0.000383876828315382	0.000943630455756662	0.00551452163773184	0.000907449595663489	0.000681605271262882	0.00183181279677486	0.0920166854874367	0	0.00558063825603489	0.00520040590100927	0.00289685792190485	0.00651784620978146	0.0944021405340478	0.00670119100109436	0.00244314362250581	0.00523983994275857	0.000542244651199211	0.00111686583444484	0.00225898301096753
0.000706607931662025	2.32003430168794e-07	0.00179116457567859	0.000838067308815154	0.00023005864169753	0.0558496089624889	0.00101647257506408	0.00019719344383539	0.000345088953596646	0.00079226033818812	0.000912020380365251	0.000250716311185281	0.00313896098671235	2.70869976234402e-06	0.000123231217726026	0.000410627577256459	0.0013064059530915	0.000180759908393487	0.000110315340844831	0.000310888455367552	0.00159455765571548	0.00231661477257737	0	0.00148716726428582	0.000386168841520139	0.000902579480310507	0.0068094514586574	0.00614585959001373	0.000402603277812995	0.0023667652324771	0.00658316449262585	0.000386170552662135	0.000727009184072799
0.0787797293645063	8.79143208590878e-05	0.330385501295381	0.00956753476456424	0.0118067937362392	0.0134171458667843	0.0291863798073257	0.00488557780904586	0.00610697981581261	0.00546621824248079	0.255475203084487	0.0457176466183097	0.223369943763419	0.00104023524679764	0.00447791272091986	0.011841319221311	0.386774728599855	0.0154709323362715	0.0449723170327616	0.114542666571902	0.0303128238661757	0.00546623105325649	0.00447238119042211	0	0.0924184513715477	0.0484508075960002	0.0559047017483585	0.0238171811896503	0.19236962463006	0.00646011112379565	0.000451804932198725	0.00692123627768434	0.0580388566454591
0.514384023525991	5.89226236606528e-05	0.04125884145711	0.0311132053940003	0.0541101456497986	0.048295534941698	0.0731477287131305	0.0246877943133938	0.0375390213517086	0.020639017930522	0.044302788309993	0.053248881682808	0.250145333192006	0.000698679972574198	0.0169074334098366	0.044331911814427	1.12211045395034	0.0919870171076064	0.0429293947601079	0.0858587253190671	0.0214646912840084	0.0127962211064204	0.00825564558613545	0.144406691366118	0	0.0565511855317817	0.068108999171662	0.082856259005115	0.0135275584152951	0.0206391298113573	0.00450357039609193	0.0328043343982546	0.317525756679241
0.00432014810115578	5.57332776015083e-06	0.0618718832482442	0.00266721371222657	0.00165292799274672	0.00385161565308107	0.00520147075608714	0.000976731774335471	0.00112699959528642	0.00330136891916532	0.0612336161042784	0.00210921645355997	0.037369727187235	6.59400369446747e-05	0.00138979883471048	0.00181589623210975	0.01123241014018	0.00131482579050637	0.00206336698802526	0.00632765403175302	0.0651106731304772	0.00215506531733441	0.00151313446197348	0.015289609361104	0.00612333068739541	0	0.075748342676688	0.00788898388729357	0.0179568378556331	0.00123802005576053	8.3377379833147e-05	0.00150266449578293	0.00421655186843432
0.0291956279999788	2.09353844128229e-05	0.0638652805281289	0.0288305944581091	0.00948858921895116	0.186194555711263	0.0393679079747997	0.00596079015173439	0.0128947864835359	0.00653311078888491	0.0468348158454812	0.0077209803499007	0.128138282615363	0.000244487290503832	0.0188533140559627	0.018737111872583	0.0633789839481591	0.00705559994473401	0.00534530203125533	0.0139571670895373	0.126505445478398	0.0798823145870803	0.0240538380100452	0.0408739907669894	0.0223832794716323	0.149371399474873	0	0.124933239872341	0.0138679606457529	0.0187085550382689	0.00269993947010732	0.0096102549653865	0.026112229607033
0.0292005018557556	0.000317140075932828	0.0458863910320386	1.25658038986544	0.0311258428640906	0.103007188517579	0.165362957189056	0.0503790239047153	0.342064368891156	0.0207580024890871	0.036901861225887	0.00744157816754855	0.0853821212792079	0.00285094466675024	0.0308013378502768	0.0581004395201733	0.0782960259313076	0.0234245446963617	0.00783325181620354	0.0184081280033391	0.0125331993464543	0.0093998722134786	0.0293746685059631	0.0330512076995389	0.0401105161642919	0.0360329351538765	0.186431018918838	0	0.0105892214969319	0.0266330532266882	0.0413070675559527	0.395972770150027	0.0502132550641572
0.0127342835676817	3.58444193755239e-06	0.0922372885082569	0.0022370970267896	0.00229446795458998	0.00651129471093217	0.00408864548964871	0.00120459764548803	0.00166349404441511	0.0018903667643868	0.23415101795732	0.023874728685245	0.0262551396989605	4.24111638879584e-05	0.00149122890854808	0.00206781860929475	0.00998094724164604	0.00154876198852806	0.0227545406236069	0.0342368062914485	0.018133613377728	0.00189037119470105	0.00070013909644357	0.0479544600041423	0.00499045460260896	0.0237347209375378	0.00861170116125617	0.00562145317012729	0	0.00238047475555532	0.000127311897254294	0.00177821584121694	0.00366566041487832
0.00103979480500815	6.20234227812895e-07	0.00277985280265968	0.00146950142824632	0.000578253850067195	0.0191213204976266	0.00202977133053144	0.000265254493313361	0.000360746557159779	0.00106193072591133	0.000769238623235302	0.0002136820471185	0.00550391884063716	7.24139425116186e-06	0.00013261144420437	0.000465064907922087	0.00154908551488713	0.000201592580202641	0.000142454909760166	0.000407938754730183	0.000679898239852831	0.0021173912268328	0.00156052741331253	0.00163927281500232	0.00111406410414047	0.000705798871184574	0.00452617190905083	0.00629183377338969	0.00051459371274488	0	7.06464381464709e-05	0.000588865064337699	0.000864929546719216
6.30198544422865e-05	2.29574428153921e-08	0.00012233236034197	0.000376882290362362	4.7573862421228e-05	0.000509030562934981	0.000147302078335276	3.58349159926672e-05	4.94275314779559e-05	9.04938857425448e-06	5.12810399795197e-05	9.0494251843346e-06	0.000249612736452558	2.6705686411423e-07	2.28574812508764e-05	6.88421385808759e-05	7.22876414829967e-05	2.28601103750872e-05	3.24271550957301e-05	3.01647728820788e-05	2.79024278556622e-05	2.79023468298199e-05	0.00164850462251678	8.40267019436022e-05	5.31343032149696e-05	4.90177610253209e-05	0.000377813304305037	0.00205494616205701	2.47137349616606e-05	3.9214229728056e-05	0	0.000279265249685105	6.73232308776977e-05
0.00999765569094674	0.000137723685308402	0.0181275732613971	0.0706425598328	0.0080201059753248	0.00804583081356343	0.0503161326165149	0.0489996316819878	0.269168713285099	0.00375470293304092	0.0115357966150767	0.00429110642630252	0.0308422564063831	0.00155633601082634	0.0041743590795163	0.0261931658942924	0.0212038665518461	0.00988777711102657	0.00308423732693373	0.00683895591543572	0.00482750053200011	0.00214554956152196	0.00321833177480605	0.0163698325716153	0.0147217994298333	0.0109959694768785	0.0210532299185856	0.38298798163873	0.00373539789982359	0.00295013972525537	0.00365759395459428	0	0.0229526613488551
1.08698499860341	0.000391374723067562	0.130971177600521	0.105874838333873	0.425853884334018	0.078494103663962	0.219105541027482	0.0682308443958303	0.272923715197611	0.0373323814013229	0.0878374765479673	0.0660498650732103	0.527440461418504	0.00488811879409999	0.0470501480924144	0.183765751177887	1.28070019166596	0.595252832952527	0.063178225688972	0.100510738438852	0.0325463494449841	0.0220165842198294	0.0124441850371819	0.225083366609156	1.63753325747305	0.0708361468296175	0.130185173373802	0.229788833170673	0.0352918157730697	0.0258456349206193	0.00348127045241042	0.129403345176089	0
