# Supplementary material for: The effect of human mobility restrictions on the COVID-19 transmission network in China
Source: PLoS One. 2021 Jul 19;16(7):e0254403. doi: 10.1371/journal.pone.0254403 (PMC8289089; doi:10.1371/journal.pone.0254403)
Supplement: S1 File — (ZIP) [file pone.0254403.s001.zip › DataSubmission/RawData/NewInfections.csv]

Dates	Anhui	Macao	Beijing	Chongqing	Fujian	Gansu	Guangdong	Guangxi	Guizhou	Hainan	Hebei	Heilongjiang	Henan	Hong Kong	Hubei	Hunan	Jiangsu	Jiangxi	Jilin	Liaoning	Neimeng	Ningxia	Qinghai	Shandong	Shanghai	Shanxi	Shaanxi	Sichuan	Tianjin	Xinjiang	Xizang	Yunnan	Zhejiang
01/11/2020	0	0	0	0	0	0	0	0	0	0	0	0	0	0	34	0	0	0	0	0	0	0	0	0	0	0	0	0	0	0	0	0	0
01/12/2020	0	0	0	0	0	0	0	0	0	0	0	0	0	0	0	0	0	0	0	0	0	0	0	0	0	0	0	0	0	0	0	0	0
01/13/2020	0	0	0	0	0	0	0	0	0	0	0	0	0	0	0	0	0	0	0	0	0	0	0	0	0	0	0	0	0	0	0	0	0
01/14/2020	0	0	0	0	0	0	0	0	0	0	0	0	0	0	0	0	0	0	0	0	0	0	0	0	0	0	0	0	0	0	0	0	0
01/15/2020	0	0	0	0	0	0	0	0	0	0	0	0	0	0	0	0	0	0	0	0	0	0	0	0	0	0	0	0	0	0	0	0	0
01/16/2020	0	0	0	0	0	0	0	0	0	0	0	0	0	0	4	0	0	0	0	0	0	0	0	0	0	0	0	0	0	0	0	0	0
01/17/2020	0	0	0	0	0	0	0	0	0	0	0	0	0	0	17	0	0	0	0	0	0	0	0	0	0	0	0	0	0	0	0	0	0
01/18/2020	0	0	0	0	0	0	0	0	0	0	0	0	0	0	59	0	0	0	0	0	0	0	0	0	0	0	0	0	0	0	0	0	0
01/19/2020	0	0	0	0	0	0	1	0	0	0	0	0	0	0	77	0	0	0	0	0	0	0	0	0	0	0	0	0	0	0	0	0	0
01/20/2020	0	0	5	0	0	0	13	0	0	0	0	0	0	0	72	0	0	0	0	0	0	0	0	0	1	0	0	0	0	0	0	0	0
01/21/2020	0	0	5	5	0	0	12	0	0	0	0	0	1	0	105	1	0	2	0	0	0	0	0	1	5	0	0	2	2	0	0	0	5
01/22/2020	1	1	4	4	1	0	6	2	3	5	1	1	4	1	69	3	1	1	1	2	0	1	0	5	10	1	4	3	2	0	0	1	5
01/23/2020	14	1	8	18	3	2	21	11	0	3	1	3	4	1	105	20	8	4	2	2	1	1	0	3	4	0	1	10	1	2	0	1	33
01/24/2020	24	0	14	30	6	2	25	10	1	9	6	5	23	3	180	19	9	11	1	8	1	1	0	12	13	5	10	13	3	1	0	3	19
01/25/2020	21	0	5	18	8	3	20	10	1	5	5	6	51	0	323	26	13	18	0	4	5	1	1	18	7	3	7	16	2	1	0	6	42
01/26/2020	10	3	27	35	17	7	48	13	2	9	5	6	45	3	371	31	16	12	2	6	4	3	3	24	13	4	13	25	4	1	0	8	24
01/27/2020	36	2	12	22	24	5	42	5	2	9	15	9	40	0	1291	43	23	24	2	5	2	4	2	0	13	7	11	21	9	5	0	25	45
01/28/2020	46	0	11	15	21	5	53	7	0	3	15	7	38	0	840	78	29	37	1	7	3	1	0	58	14	7	10	18	1	3	0	7	123
01/29/2020	48	0	23	18	21	2	70	20	3	3	17	6	0	2	1032	56	30	53	5	7	2	5	0	24	21	8	7	34	3	1	1	19	132
01/30/2020	37	0	18	41	19	3	82	9	3	3	17	16	146	2	1220	55	39	78	0	4	2	4	2	33	27	4	24	35	4	3	0	10	109
01/31/2020	60	0	24	32	24	6	127	13	14	8	14	21	70	1	1347	57	34	46	3	15	3	5	1	24	25	8	14	30	1	1	0	11	62
02/01/2020	43	0	27	24	15	5	84	11	9	6	8	15	71	1	1921	74	34	47	6	4	4	2	0	23	24	9	15	24	9	3	0	8	62
02/02/2020	68	1	29	38	20	11	79	16	8	7	9	23	73	1	2103	58	35	58	8	6	7	3	4	21	16	10	12	23	7	3	0	10	63
02/03/2020	72	0	16	37	15	4	114	12	10	9	13	37	109	0	2345	72	37	85	11	4	1	3	2	24	15	8	14	28	12	5	0	8	105
02/04/2020	50	2	25	29	11	2	73	11	8	10	9	35	89	3	3156	68	33	72	12	7	7	0	2	28	25	7	23	19	7	3	0	5	66
02/05/2020	61	0	21	23	10	5	74	18	5	11	22	37	87	3	2987	50	32	52	5	8	4	6	1	45	21	9	8	20	2	4	0	6	59
02/06/2020	74	0	23	22	9	5	74	4	8	11	14	50	63	3	2447	61	35	61	6	6	4	3	0	36	15	6	11	23	10	3	0	7	52
02/07/2020	68	0	18	15	15	4	57	11	12	11	24	4	66	2	2841	31	31	37	4	4	2	1	0	28	12	8	0	19	2	3	0	3	42
02/08/2020	46	0	11	20	11	8	45	12	7	6	11	26	53	0	2060	35	29	41	9	7	2	1	0	28	11	11	11	23	7	3	0	2	27
02/09/2020	51	0	11	22	11	4	31	15	13	8	12	24	40	10	2618	41	24	33	2	2	4	4	0	24	3	4	13	19	3	4	0	1	17
02/10/2020	30	0	5	18	6	3	26	5	9	6	21	29	32	6	2097	33	23	32	1	0	0	4	0	27	7	3	5	12	4	6	0	8	25
02/11/2020	28	0	10	19	5	0	42	7	13	3	12	18	30	7	1638	34	28	40	2	8	2	5	0	11	4	2	6	19	11	4	0	5	14
02/12/2020	22	0	14	13	7	1	22	0	4	12	14	17	34	1	13797	22	27	28	1	0	1	6	0	9	7	2	6	15	6	4	0	1	14
02/13/2020	24	0	6	11	2	3	20	4	5	0	18	23	15	3	4823	20	23	28	2	0	4	3	0	13	5	0	4	12	7	2	0	7	10
02/14/2020	16	0	3	8	4	0	33	9	3	5	8	7	28	3	2420	13	11	13	2	3	3	3	0	11	8	1	1	7	1	5	0	6	7
02/15/2020	12	0	5	7	2	0	22	2	1	0	9	20	19	0	1843	3	13	12	1	1	2	0	0	7	2	1	2	11	2	1	0	1	5
02/16/2020	11	0	1	7	3	0	6	1	2	0	1	12	15	1	1933	2	9	5	0	1	2	0	0	4	3	1	4	14	2	4	0	2	4
02/17/2020	9	0	6	2	2	1	6	4	0	1	1	7	11	3	1807	1	3	3	0	0	1	0	0	2	2	1	4	13	1	1	0	1	1
02/18/2020	4	0	6	2	1	0	3	2	0	0	4	6	4	2	1693	1	2	0	1	0	2	1	0	1	0	1	0	6	3	0	0	0	1
02/19/2020	1	0	2	5	0	0	1	1	0	5	1	6	4	3	775	2	0	1	1	0	0	0	0	2	0	0	2	6	2	0	0	0	2
02/20/2020	1	0	1	7	0	0	1	1	0	0	1	3	2	3	631	1	0	0	0	0	0	0	0	202	1	1	3	5	1	0	0	2	40
02/21/2020	1	0	3	5	0	0	6	3	0	0	1	0	3	0	366	2	0	0	0	0	0	0	0	2	0	0	0	1	2	0	0	0	2
02/22/2020	0	0	0	1	0	0	3	0	0	0	2	1	1	1	435	3	0	0	0	0	0	0	0	4	1	0	0	0	2	0	0	0	0
02/23/2020	0	0	0	2	0	0	3	2	0	0	0	0	0	5	398	0	0	0	2	0	0	0	0	1	0	0	0	1	0	0	0	0	0
02/24/2020	0	0	1	1	1	0	2	1	0	0	0	0	0	7	499	0	0	0	0	0	0	0	0	0	0	1	0	2	0	0	0	0	0
02/25/2020	0	0	0	0	0	0	0	0	0	0	1	0	0	4	401	0	0	0	0	0	0	0	0	1	1	0	0	2	0	0	0	0	0
02/26/2020	0	0	10	0	2	0	0	0	0	0	5	0	1	6	409	1	0	0	0	0	0	1	0	0	1	0	0	3	0	0	0	0	0
02/27/2020	1	0	0	0	0	0	1	0	0	0	1	0	0	2	318	0	0	1	0	0	0	0	0	0	0	0	0	4	1	0	0	0	0
02/28/2020	0	0	1	0	0	0	1	0	0	0	0	0	0	1	423	1	0	0	0	0	0	1	0	0	0	0	0	0	0	0	0	0	0
02/29/2020	0	0	2	0	0	0	0	0	0	0	0	0	0	1	570	0	0	0	0	1	0	0	0	0	0	0	0	0	0	0	0	0	0
03/01/2020	0	0	1	0	0	0	1	0	0	0	0	0	0	3	196	0	0	0	0	0	0	1	0	2	0	0	0	0	0	0	0	0	1
03/02/2020	0	0	0	0	0	0	0	0	0	0	0	0	0	2	114	0	0	0	0	3	0	0	0	0	1	0	0	0	0	0	0	0	7
03/03/2020	0	0	3	0	0	0	0	0	0	0	0	0	0	0	115	0	0	0	0	0	0	1	0	0	0	0	0	0	0	0	0	0	0
03/04/2020	0	0	1	0	0	0	0	0	0	0	0	1	0	4	134	0	0	0	0	0	0	0	0	0	0	0	0	1	0	0	0	0	2
03/05/2020	0	0	4	0	0	11	1	0	0	0	0	0	0	0	126	0	0	0	0	0	0	0	0	0	1	0	0	0	0	0	0	0	0
03/06/2020	0	0	4	0	0	17	1	0	0	0	0	0	0	3	74	0	0	0	0	0	0	0	0	0	3	0	0	0	0	0	0	0	0
03/07/2020	0	0	2	0	0	1	0	0	0	0	0	0	0	2	41	0	0	0	0	0	0	0	0	0	0	0	0	0	0	0	0	0	0
03/08/2020	0	0	0	0	0	4	0	0	0	0	0	0	0	5	36	0	0	0	0	0	0	0	0	0	0	0	0	0	0	0	0	0	0
03/09/2020	0	0	1	0	0	0	1	0	0	0	0	0	0	1	17	0	0	0	0	0	0	0	0	0	0	0	0	0	0	0	0	0	0
03/10/2020	0	0	6	0	0	1	0	0	0	0	0	1	0	5	13	0	0	0	0	0	0	0	0	1	2	0	0	0	0	0	0	0	0
03/11/2020	0	0	0	0	0	2	3	0	0	0	0	0	1	9	8	0	0	0	0	0	0	0	0	1	0	0	0	0	0	0	0	0	0
03/12/2020	0	0	1	0	0	0	0	0	0	0	0	0	0	2	5	0	0	0	0	0	0	0	0	0	2	0	0	0	0	0	0	0	0
03/13/2020	0	0	1	0	0	2	0	0	0	0	0	0	0	6	4	0	0	0	0	0	0	0	0	0	4	0	0	0	0	0	0	0	0
03/14/2020	0	0	5	0	0	3	1	0	0	0	0	0	0	4	4	0	0	0	0	0	0	0	0	0	3	0	0	0	0	0	0	0	4
03/15/2020	0	0	4	0	0	1	4	0	0	0	0	0	0	7	4	0	0	0	0	0	0	0	0	0	2	0	0	0	0	0	0	1	0
