# Supplementary material for: The effect of human mobility restrictions on the COVID-19 transmission network in China
Source: PLoS One. 2021 Jul 19;16(7):e0254403. doi: 10.1371/journal.pone.0254403 (PMC8289089; doi:10.1371/journal.pone.0254403)
Supplement: S1 File — (ZIP) [file pone.0254403.s001.zip › DataSubmission/RawData/NewDeath.csv]

Dates	Anhui	Macao	Beijing	Chongqing	Fujian	Gansu	Guangdong	Guangxi	Guizhou	Hainan	Hebei	Heilongjiang	Henan	Hong Kong	Hubei	Hunan	Jiangsu	Jiangxi	Jilin	Liaoning	Neimeng	Ningxia	Qinghai	Shandong	Shanghai	Shanxi	Shaanxi	Sichuan	Tianjin	Xinjiang	Xizang	Yunnan	Zhejiang
01/11/2020	0	0	0	0	0	0	0	0	0	0	0	0	0	0	0	0	0	0	0	0	0	0	0	0	0	0	0	0	0	0	0	0	0
01/12/2020	0	0	0	0	0	0	0	0	0	0	0	0	0	0	0	0	0	0	0	0	0	0	0	0	0	0	0	0	0	0	0	0	0
01/13/2020	0	0	0	0	0	0	0	0	0	0	0	0	0	0	0	0	0	0	0	0	0	0	0	0	0	0	0	0	0	0	0	0	0
01/14/2020	0	0	0	0	0	0	0	0	0	0	0	0	0	0	0	0	0	0	0	0	0	0	0	0	0	0	0	0	0	0	0	0	0
01/15/2020	0	0	0	0	0	0	0	0	0	0	0	0	0	0	1	0	0	0	0	0	0	0	0	0	0	0	0	0	0	0	0	0	0
01/16/2020	0	0	0	0	0	0	0	0	0	0	0	0	0	0	0	0	0	0	0	0	0	0	0	0	0	0	0	0	0	0	0	0	0
01/17/2020	0	0	0	0	0	0	0	0	0	0	0	0	0	0	0	0	0	0	0	0	0	0	0	0	0	0	0	0	0	0	0	0	0
01/18/2020	0	0	0	0	0	0	0	0	0	0	0	0	0	0	1	0	0	0	0	0	0	0	0	0	0	0	0	0	0	0	0	0	0
01/19/2020	0	0	0	0	0	0	0	0	0	0	0	0	0	0	0	0	0	0	0	0	0	0	0	0	0	0	0	0	0	0	0	0	0
01/20/2020	0	0	0	0	0	0	0	0	0	0	0	0	0	0	3	0	0	0	0	0	0	0	0	0	0	0	0	0	0	0	0	0	0
01/21/2020	0	0	0	0	0	0	0	0	0	0	0	0	0	0	3	0	0	0	0	0	0	0	0	0	0	0	0	0	0	0	0	0	0
01/22/2020	0	0	0	0	0	0	0	0	0	0	0	0	0	0	8	0	0	0	0	0	0	0	0	0	0	0	0	0	0	0	0	0	0
01/23/2020	0	0	0	0	0	0	0	0	0	0	1	1	0	0	7	0	0	0	0	0	0	0	0	0	0	0	0	0	0	0	0	0	0
01/24/2020	0	0	0	0	0	0	0	0	0	0	0	0	0	0	15	0	0	0	0	0	0	0	0	0	0	0	0	0	0	0	0	0	0
01/25/2020	0	0	0	0	0	0	0	0	0	0	0	0	1	0	13	0	0	0	0	0	0	0	0	0	1	0	0	0	0	0	0	0	0
01/26/2020	0	0	0	0	0	0	0	0	0	1	0	0	0	0	24	0	0	0	0	0	0	0	0	0	0	0	0	0	0	0	0	0	0
01/27/2020	0	0	1	0	0	0	0	0	0	0	0	0	0	0	24	0	0	0	0	0	0	0	0	0	0	0	0	0	0	0	0	0	0
01/28/2020	0	0	0	0	0	0	0	0	0	0	0	0	1	0	25	0	0	0	0	0	0	0	0	0	0	0	0	0	0	0	0	0	0
01/29/2020	0	0	0	0	0	0	0	0	0	0	0	0	0	0	37	0	0	0	0	0	0	0	0	0	0	0	0	1	0	0	0	0	0
01/30/2020	0	0	0	0	0	0	0	0	0	0	0	1	0	0	42	0	0	0	0	0	0	0	0	0	0	0	0	0	0	0	0	0	0
01/31/2020	0	0	0	1	0	0	0	0	0	0	0	0	0	0	45	0	0	0	0	0	0	0	0	0	0	0	0	0	0	0	0	0	0
02/01/2020	0	0	0	0	0	0	0	0	0	0	0	0	0	0	45	0	0	0	0	0	0	0	0	0	0	0	0	0	0	0	0	0	0
02/02/2020	0	0	0	1	0	0	0	0	0	0	0	0	0	0	56	0	0	0	0	0	0	0	0	0	0	0	0	0	0	0	0	0	0
02/03/2020	0	0	0	0	0	0	0	0	0	0	0	0	0	0	64	0	0	0	0	0	0	0	0	0	0	0	0	0	0	0	0	0	0
02/04/2020	0	0	0	0	0	0	0	0	0	0	0	0	0	1	65	0	0	0	0	0	0	0	0	0	0	0	0	0	0	0	0	0	0
02/05/2020	0	0	0	0	0	0	0	0	0	0	0	1	0	0	70	0	0	0	0	0	0	0	0	0	0	0	0	0	1	0	0	0	0
02/06/2020	0	1	0	0	0	0	0	0	0	1	0	0	1	0	69	0	0	0	1	0	0	0	0	0	0	0	0	0	-1	0	0	0	0
02/07/2020	0	-1	1	0	0	1	1	0	1	0	0	2	1	0	81	0	0	0	0	0	0	0	0	0	0	0	0	0	1	0	0	0	0
02/08/2020	1	0	0	0	0	0	0	1	0	0	1	1	2	0	81	1	0	0	0	0	0	0	0	1	0	0	0	0	0	0	0	0	0
02/09/2020	2	0	0	0	0	1	0	0	0	1	0	1	0	0	91	0	0	1	0	0	0	0	0	0	0	0	0	0	0	0	0	0	0
02/10/2020	1	0	1	0	0	0	0	0	0	0	0	1	1	0	103	0	0	0	0	0	0	0	0	0	0	0	0	0	1	0	0	0	0
02/11/2020	0	0	0	1	0	0	0	0	0	0	0	0	1	0	94	1	0	0	0	0	0	0	0	0	0	0	0	0	0	0	0	0	0
02/12/2020	1	0	0	0	0	0	1	1	0	1	1	1	2	0	134	0	0	0	0	0	0	0	0	1	0	0	0	0	0	1	0	0	0
02/13/2020	1	0	0	1	0	0	0	0	0	0	0	2	1	0	116	0	0	0	0	1	0	0	0	0	0	0	0	0	1	0	0	0	0
02/14/2020	0	0	1	1	0	0	0	0	0	0	0	0	2	0	139	0	0	0	0	0	0	0	0	0	0	0	0	0	0	0	0	0	0
02/15/2020	0	0	0	0	0	0	0	0	0	0	0	0	0	0	139	1	0	0	0	0	0	0	0	0	0	0	0	2	0	0	0	0	0
02/16/2020	0	0	0	0	0	0	2	0	0	0	0	0	3	0	100	0	0	0	0	0	0	0	0	0	0	0	0	0	0	0	0	0	0
02/17/2020	0	0	0	0	0	0	0	0	0	0	1	0	3	0	93	1	0	0	0	0	0	0	0	0	0	0	0	0	0	0	0	0	0
02/18/2020	0	0	0	0	0	0	1	0	1	0	0	1	0	0	132	0	0	0	0	0	0	0	0	1	0	0	0	0	0	0	0	0	0
02/19/2020	0	0	0	0	1	0	0	0	0	0	1	0	0	1	108	0	0	0	0	0	0	0	0	1	1	0	0	0	0	0	0	1	0
02/20/2020	0	0	0	1	0	0	0	0	0	0	0	0	0	0	115	0	0	0	0	0	0	0	0	0	0	0	1	0	0	0	0	1	1
02/21/2020	0	0	0	0	0	0	0	0	0	0	1	0	0	0	106	0	0	0	0	0	0	0	0	0	1	0	0	0	0	1	0	0	0
02/22/2020	0	0	0	0	0	0	1	0	0	0	0	0	0	0	96	0	0	0	0	0	0	0	0	0	0	0	0	0	0	0	0	0	0
02/23/2020	0	0	0	0	0	0	0	0	0	1	0	0	0	0	149	0	0	0	0	0	0	0	0	0	0	0	0	0	0	0	0	0	0
02/24/2020	0	0	0	0	0	0	1	0	0	0	0	0	0	0	68	0	0	0	0	0	0	0	0	2	0	0	0	0	0	0	0	0	0
02/25/2020	0	0	0	0	0	0	0	0	0	0	0	0	0	0	52	0	0	0	0	0	0	0	0	0	0	0	0	0	0	0	0	0	0
02/26/2020	0	0	1	0	0	0	0	0	0	0	0	1	1	0	26	0	0	0	0	0	0	0	0	0	0	0	0	0	0	0	0	0	0
02/27/2020	0	0	2	0	0	0	0	0	0	0	0	0	0	0	41	0	0	0	0	0	0	0	0	0	0	0	0	0	0	1	0	0	0
02/28/2020	0	0	1	0	0	0	0	0	0	0	0	0	1	0	45	0	0	0	0	0	0	0	0	0	0	0	0	0	0	0	0	0	0
02/29/2020	0	0	0	0	0	0	0	0	0	0	0	0	1	0	34	0	0	0	0	0	0	0	0	0	0	0	0	0	0	0	0	0	0
03/01/2020	0	0	0	0	0	0	0	0	0	0	0	0	0	0	42	0	0	0	0	0	0	0	0	0	0	0	0	0	0	0	0	0	0
03/02/2020	0	0	0	0	0	0	0	0	0	0	0	0	0	0	31	0	0	0	0	0	0	0	0	0	0	0	0	0	0	0	0	0	0
03/03/2020	0	0	0	0	0	0	0	0	0	0	0	0	0	0	37	0	0	0	0	0	1	0	0	0	0	0	0	0	0	0	0	0	0
03/04/2020	0	0	0	0	0	0	0	0	0	0	0	0	0	0	31	0	0	0	0	0	0	0	0	0	0	0	0	0	0	0	0	0	0
03/05/2020	0	0	0	0	0	0	0	0	0	1	0	0	0	0	29	0	0	0	0	0	0	0	0	0	0	0	0	0	0	0	0	0	0
03/06/2020	0	0	0	0	0	0	0	0	0	0	0	0	0	0	28	0	0	0	0	0	0	0	0	0	0	0	0	0	0	0	0	0	0
03/07/2020	0	0	0	0	0	0	0	0	0	0	0	0	0	0	27	0	0	0	0	0	0	0	0	0	0	0	0	0	0	0	0	0	0
03/08/2020	0	0	0	0	0	0	1	0	0	0	0	0	0	1	21	0	0	0	0	0	0	0	0	0	0	0	0	0	0	0	0	0	0
03/09/2020	0	0	0	0	0	0	0	0	0	0	0	0	0	0	17	0	0	0	0	0	0	0	0	0	0	0	0	0	0	0	0	0	0
03/10/2020	0	0	0	0	0	0	0	0	0	0	0	0	0	0	22	0	0	0	0	0	0	0	0	0	0	0	0	0	0	0	0	0	0
03/11/2020	0	0	0	0	0	0	0	0	0	0	0	0	0	0	10	0	0	0	0	0	0	0	0	0	0	0	1	0	0	0	0	0	0
03/12/2020	0	0	0	0	0	0	0	0	0	0	0	0	0	0	6	0	0	0	0	0	0	0	0	1	0	0	0	0	0	0	0	0	0
03/13/2020	0	0	0	0	0	0	0	0	0	0	0	0	0	1	13	0	0	0	0	0	0	0	0	0	0	0	0	0	0	0	0	0	0
03/14/2020	0	0	0	0	0	0	0	0	0	0	0	0	0	0	10	0	0	0	0	0	0	0	0	0	0	0	0	0	0	0	0	0	0
03/15/2020	0	0	0	0	0	0	0	0	0	0	0	0	0	0	14	0	0	0	0	0	0	0	0	0	0	0	0	0	0	0	0	0	0
