# Supplementary material for: The effect of human mobility restrictions on the COVID-19 transmission network in China
Source: PLoS One. 2021 Jul 19;16(7):e0254403. doi: 10.1371/journal.pone.0254403 (PMC8289089; doi:10.1371/journal.pone.0254403)
Supplement: S1 File — (ZIP) [file pone.0254403.s001.zip › DataSubmission/RawData/NewRecovered.csv]

Dates	Anhui	Macao	Beijing	Chongqing	Fujian	Gansu	Guangdong	Guangxi	Guizhou	Hainan	Hebei	Heilongjiang	Henan	Hong Kong	Hubei	Hunan	Jiangsu	Jiangxi	Jilin	Liaoning	Neimeng	Ningxia	Qinghai	Shandong	Shanghai	Shanxi	Shaanxi	Sichuan	Tianjin	Xinjiang	Xizang	Yunnan	Zhejiang
01/11/2020	0	0	0	0	0	0	0	0	0	0	0	0	0	0	0	0	0	0	0	0	0	0	0	0	0	0	0	0	0	0	0	0	0
01/12/2020	0	0	0	0	0	0	0	0	0	0	0	0	0	0	1	0	0	0	0	0	0	0	0	0	0	0	0	0	0	0	0	0	0
01/13/2020	0	0	0	0	0	0	0	0	0	0	0	0	0	0	0	0	0	0	0	0	0	0	0	0	0	0	0	0	0	0	0	0	0
01/14/2020	0	0	0	0	0	0	0	0	0	0	0	0	0	0	0	0	0	0	0	0	0	0	0	0	0	0	0	0	0	0	0	0	0
01/15/2020	0	0	0	0	0	0	0	0	0	0	0	0	0	0	5	0	0	0	0	0	0	0	0	0	0	0	0	0	0	0	0	0	0
01/16/2020	0	0	0	0	0	0	0	0	0	0	0	0	0	0	3	0	0	0	0	0	0	0	0	0	0	0	0	0	0	0	0	0	0
01/17/2020	0	0	0	0	0	0	0	0	0	0	0	0	0	0	4	0	0	0	0	0	0	0	0	0	0	0	0	0	0	0	0	0	0
01/18/2020	0	0	0	0	0	0	0	0	0	0	0	0	0	0	5	0	0	0	0	0	0	0	0	0	0	0	0	0	0	0	0	0	0
01/19/2020	0	0	0	0	0	0	0	0	0	0	0	0	0	0	1	0	0	0	0	0	0	0	0	0	0	0	0	0	0	0	0	0	0
01/20/2020	0	0	0	0	0	0	0	0	0	0	0	0	0	0	0	0	0	0	0	0	0	0	0	0	0	0	0	0	0	0	0	0	0
01/21/2020	0	0	0	0	0	0	0	0	0	0	0	0	0	0	3	0	0	0	0	0	0	0	0	0	0	0	0	0	0	0	0	0	0
01/22/2020	0	0	0	0	0	0	0	0	0	0	0	0	0	0	0	0	0	0	0	0	0	0	0	0	0	0	0	0	0	0	0	0	0
01/23/2020	0	0	0	0	0	0	2	0	0	0	0	0	0	0	3	0	0	0	0	0	0	0	0	0	0	0	0	0	0	0	0	0	1
01/24/2020	0	0	0	0	0	0	0	0	0	0	0	0	0	0	1	0	1	0	0	0	0	0	0	0	1	0	0	0	0	0	0	0	0
01/25/2020	0	0	0	0	0	0	0	0	0	0	0	0	0	0	10	0	0	0	0	0	0	0	0	0	0	0	0	0	0	0	0	0	0
01/26/2020	0	0	0	0	0	0	0	0	0	0	0	0	0	0	2	0	0	0	0	0	0	0	0	0	0	0	0	0	0	0	0	0	0
01/27/2020	0	0	2	0	0	0	2	0	0	0	0	0	0	0	3	0	0	0	0	0	0	0	0	0	2	0	0	0	0	0	0	0	0
01/28/2020	0	0	2	0	0	0	1	2	1	0	0	0	1	0	33	0	0	3	0	0	0	0	0	0	1	0	0	0	0	0	0	0	2
01/29/2020	2	0	0	1	0	0	1	0	0	1	0	0	1	0	10	0	0	0	0	1	0	0	0	1	1	1	0	1	0	0	0	0	1
01/30/2020	1	0	1	0	0	0	3	0	0	0	0	0	1	0	26	2	1	4	1	0	0	0	0	1	0	0	0	0	0	0	0	0	5
01/31/2020	0	0	0	0	0	0	-9	0	1	0	0	0	0	0	50	1	3	2	0	0	1	0	0	0	4	0	0	2	0	0	0	1	6
02/01/2020	2	0	4	2	0	0	12	0	0	0	3	0	1	0	49	5	1	1	0	0	0	0	0	3	1	0	0	0	0	0	0	1	8
02/02/2020	2	0	3	4	0	3	2	0	0	3	0	2	10	0	80	8	1	8	0	0	0	0	0	1	0	1	0	9	1	0	0	1	13
02/03/2020	7	0	11	2	1	0	6	5	0	0	0	0	6	0	101	6	1	1	0	0	0	0	0	1	0	0	1	2	0	0	0	2	12
02/04/2020	6	0	1	5	6	1	12	3	3	0	1	2	21	0	124	13	5	8	0	1	0	0	0	6	2	2	1	9	1	0	0	0	15
02/05/2020	3	0	7	1	4	2	17	4	1	1	3	3	13	0	113	21	13	10	1	2	3	1	3	5	3	2	4	4	0	0	0	0	18
02/06/2020	11	0	2	9	4	3	19	3	0	3	9	1	14	0	184	35	12	8	2	2	-4	0	0	13	10	6	5	10	0	0	0	2	17
02/07/2020	13	1	1	7	5	0	29	0	0	3	9	4	29	0	298	28	5	10	0	1	5	4	0	7	5	3	-2	13	0	0	0	5	29
02/08/2020	12	0	3	8	4	3	28	1	1	4	5	1	34	0	324	40	8	17	1	5	0	8	0	12	11	6	8	10	2	0	0	5	46
02/09/2020	14	0	7	12	11	4	18	0	0	4	5	2	38	0	356	27	21	30	7	0	0	0	0	13	3	4	3	16	0	0	0	1	27
02/10/2020	15	0	4	15	4	5	38	12	3	0	6	12	29	0	427	27	12	25	1	5	0	1	0	8	4	1	6	6	4	0	0	1	50
02/11/2020	20	0	8	13	7	3	60	1	7	1	7	1	33	0	417	50	10	25	5	2	0	8	2	9	5	4	5	3	2	3	0	1	29
02/12/2020	20	1	12	23	8	7	43	2	3	7	6	3	27	1	533	49	37	18	4	3	1	2	4	18	4	3	5	8	1	0	1	3	48
02/13/2020	38	1	11	26	5	8	48	2	8	3	15	6	55	0	690	40	6	17	3	0	0	0	2	13	5	3	8	12	10	3	0	4	40
02/14/2020	32	0	18	24	7	5	54	5	5	8	17	11	43	0	912	37	23	23	0	7	0	3	0	28	28	2	5	10	11	0	0	8	42
02/15/2020	34	0	8	32	11	5	50	6	4	1	14	22	41	0	849	41	30	29	3	3	1	6	2	25	34	8	4	12	5	5	0	7	28
02/16/2020	34	2	9	23	7	5	37	5	10	13	9	10	41	1	1016	37	36	36	2	9	1	0	0	11	16	4	11	9	8	1	0	0	33
02/17/2020	27	0	8	18	7	4	57	7	19	7	14	5	67	0	1223	34	37	35	4	2	0	2	0	18	21	3	15	27	1	0	0	5	44
02/18/2020	68	0	23	29	5	4	41	18	3	20	13	23	47	2	1266	41	33	52	2	12	1	7	2	22	16	8	10	14	2	2	0	10	30
02/19/2020	63	1	8	20	16	3	48	11	2	5	16	15	62	1	1209	36	29	70	4	3	2	0	1	23	9	7	0	21	6	6	0	3	65
02/20/2020	76	0	16	25	22	6	45	8	5	5	18	18	103	0	1451	60	27	57	4	3	5	2	0	32	13	8	21	24	5	2	0	19	38
02/21/2020	66	0	9	17	16	5	56	4	14	7	14	42	85	1	1769	32	35	55	2	5	6	4	2	23	12	2	7	20	3	2	0	17	47
02/22/2020	54	0	11	12	15	0	20	5	1	8	20	32	59	5	1742	34	24	67	6	2	4	0	0	18	16	3	23	14	3	1	0	11	35
02/23/2020	28	0	9	7	9	2	32	3	11	2	17	9	69	1	1439	17	16	34	2	5	4	9	0	14	22	7	13	7	16	3	0	8	36
02/24/2020	44	0	17	14	14	2	33	22	1	10	20	8	59	6	2116	30	31	37	6	10	4	1	0	18	12	6	22	15	6	2	0	9	29
02/25/2020	35	1	20	23	17	0	36	9	1	8	7	13	34	0	2058	28	5	37	3	5	1	3	0	14	7	4	11	14	4	0	0	5	20
02/26/2020	37	0	13	12	20	1	32	21	8	5	13	17	39	6	2288	14	31	35	2	4	3	4	0	24	4	6	8	18	5	4	0	15	67
02/27/2020	50	1	9	17	7	1	46	7	0	3	13	18	41	2	3203	27	12	36	3	1	5	3	0	9	4	3	3	16	6	9	0	6	62
02/28/2020	28	0	14	21	9	0	53	6	0	4	3	15	58	4	2492	21	13	21	5	2	3	0	0	21	3	5	3	24	3	9	0	6	44
02/29/2020	26	0	5	16	2	0	37	7	0	12	6	35	24	3	2292	12	10	20	2	6	5	1	0	20	8	2	7	13	4	10	0	1	40
03/01/2020	20	0	6	12	4	2	25	9	2	3	11	20	20	3	2570	23	7	19	3	2	0	0	0	24	3	2	2	15	2	2	0	6	23
03/02/2020	29	0	6	19	8	1	47	14	0	0	3	8	18	0	2410	16	19	20	5	0	3	0	0	42	2	3	7	11	7	3	0	5	36
03/03/2020	24	1	6	21	6	1	48	8	0	4	3	14	11	1	2389	21	10	14	1	3	5	0	0	14	2	5	2	11	6	1	0	1	21
03/04/2020	15	0	3	12	9	1	30	3	0	3	1	7	5	6	1923	20	15	17	2	0	4	0	0	65	4	0	4	18	4	1	0	0	23
03/05/2020	14	0	1	10	8	0	50	4	0	0	3	1	2	3	1487	13	8	7	2	0	2	0	0	26	5	2	2	10	0	1	0	0	23
03/06/2020	9	1	5	8	6	0	24	2	1	0	1	22	2	5	1502	13	13	8	2	0	0	2	0	23	3	0	2	20	0	1	0	1	8
03/07/2020	2	0	5	6	11	0	17	4	2	0	2	7	3	4	1543	6	9	2	0	2	3	0	0	12	7	0	0	9	0	1	0	0	8
03/08/2020	3	0	7	1	0	0	10	7	6	1	0	12	1	4	1422	14	8	5	0	1	2	0	0	10	1	0	1	8	1	1	0	0	13
03/09/2020	0	0	5	15	0	1	10	4	6	0	0	13	0	1	1152	9	4	4	1	1	0	0	0	56	1	1	0	5	1	0	0	0	8
03/10/2020	0	0	6	5	0	0	12	3	4	0	0	1	2	5	1471	7	5	5	0	1	0	0	0	18	4	4	0	14	1	0	0	0	15
03/11/2020	0	0	8	7	0	0	6	4	4	1	0	5	0	2	1242	3	1	2	0	0	1	1	0	12	1	0	5	10	1	0	0	0	4
03/12/2020	0	0	8	10	0	0	8	2	3	0	3	6	0	8	1255	6	2	0	0	1	0	0	0	6	1	1	0	6	0	0	0	0	0
03/13/2020	0	0	7	2	0	1	3	0	3	0	0	1	0	3	1390	5	0	0	0	1	0	0	0	1	3	1	0	10	0	0	0	0	2
03/14/2020	0	0	4	3	0	2	4	0	0	0	0	6	1	3	1335	5	1	0	0	0	0	1	0	1	0	0	0	5	0	0	0	2	0
03/15/2020	0	0	5	1	0	0	3	4	0	0	0	1	0	3	816	0	0	0	1	1	0	0	0	2	0	0	0	1	1	0	0	0	2
