# Supplementary material for: The effect of human mobility restrictions on the COVID-19 transmission network in China
Source: PLoS One. 2021 Jul 19;16(7):e0254403. doi: 10.1371/journal.pone.0254403 (PMC8289089; doi:10.1371/journal.pone.0254403)
Supplement: S1 File — (ZIP) [file pone.0254403.s001.zip › DataSubmission/RawData/Out2020.xlsx]

## Sheet: Sheet2
Date	'Anhui'	'Macao'	'Beijing'	'Chongqing'	'Fujian'	'Gansu'	'Guangdong'	'Guangxi'	'Guizhou'	'Hainan'	'Hebei'	'Heilongjiang'	'Henan'	'Hong Kong'	'Hubei'	'Hunan'	'Jiangsu'	'Jiangxi'	'Jilin'	'Liaoning'	'Neimeng'	'Ningxia'	'Qinghai'	'Shandong'	'Shanghai'	'Shanxi'	'Shaanxi'	'Sichuan'	'Tianjin'	'Xinjiang'	'Xizang'	'Yunnan'	'Zhejiang'
20200111	6.18416	0.574744	15.5106	4.59066	5.30054	1.91244	26.2064	3.55626	3.38408	1.27935	12.1126	2.17728	7.08802	0.723006	5.1633	4.91236	16.1179	3.5882	2.51664	3.8673	3.31008	0.976115	0.668866	8.56089	12.0849	3.39396	4.56856	6.06091	5.67943	1.28158	0.338029	3.05192	19.1143
20200112	5.71611	0.539881	11.9133	4.29297	5.19537	2.05678	27.8062	3.42445	3.30435	1.30102	12.3113	2.13898	6.59978	0.580835	4.68883	4.51708	15.6506	3.30817	2.35243	3.58934	3.19979	1.1409	0.668542	8.32816	9.95195	3.40236	4.51206	5.85941	5.33881	1.36595	0.319237	2.99548	20.6412
20200113	6.29973	0.436136	11.0981	4.34474	5.39949	2.08964	29.2115	3.4056	3.31449	1.30319	13.0371	2.03987	6.46772	0.469087	4.68549	4.71663	16.5665	3.28309	2.13908	3.505	3.15845	1.1107	0.666727	8.1994	9.74061	3.41013	4.507	5.9013	5.12396	1.41701	0.315155	3.1451	22.3616
20200114	5.94627	0.433447	10.8684	4.26378	5.92813	2.01615	31.9383	3.4852	3.45345	1.35367	10.4011	1.89585	6.29879	0.431341	4.60436	4.59824	17.1595	3.34365	1.88004	3.32181	3.14578	1.0958	0.691481	7.66691	9.93928	3.54592	4.5431	5.80877	4.52006	1.51564	0.309614	3.32087	24.9152
20200115	6.23046	0.458266	11.9396	4.74028	6.58015	1.91157	37.1541	3.61331	3.61633	1.47132	10.4452	1.8664	6.43908	0.423403	4.85524	4.63741	18.878	3.54945	1.8271	3.39315	3.22526	1.03275	0.732564	7.8999	10.7847	3.51793	4.52631	6.05054	4.68718	1.51272	0.330901	3.57916	28.091
20200116	5.9604	0.459788	13.0472	4.95577	7.48297	1.72741	44.512	3.75422	3.84643	1.59952	10.8619	1.87956	5.82426	0.47129	4.85141	4.61169	19.659	3.63544	1.79551	3.5466	3.09825	0.92353	0.689148	7.93434	11.5334	2.99094	4.36224	6.39349	4.92179	1.48748	0.33278	3.8011	28.3273
20200117	6.19676	0.477544	14.4695	5.27022	8.78588	1.91659	50.8491	3.91965	4.04284	1.64297	10.3403	1.862	6.26052	0.548921	5.10352	4.8415	20.7915	3.85923	1.75132	3.67176	2.99962	1.03116	0.724496	7.93311	13.4792	3.24654	4.54164	6.84256	5.00719	1.47624	0.338515	4.05603	30.2254
20200118	6.25722	0.527116	17.4288	5.9835	9.2213	1.89352	54.2719	4.19068	4.20043	1.63458	9.88368	1.85344	6.26211	0.644209	5.42071	5.00327	23.5493	3.89853	1.80526	3.70876	3.1126	1.08485	0.73224	7.91198	17.1798	3.36429	4.75136	7.09586	5.14891	1.53923	0.32387	4.1112	30.4865
20200119	6.25774	0.515419	17.2898	6.18746	9.00172	1.81411	56.2018	4.20983	4.20837	1.69287	10.3377	1.85241	6.72867	0.553943	5.4873	5.19064	24.6558	3.81277	1.76467	3.77658	3.14656	1.06353	0.720544	7.75569	17.6831	3.28504	5.10945	7.39903	5.53366	1.57584	0.327272	4.16755	29.222
20200120	6.61582	0.450328	19.6568	6.7184	8.78231	1.84515	58.3637	4.30693	4.44065	1.70239	10.2438	1.87223	6.78527	0.447898	6.03252	5.45681	25.2008	3.99207	1.81194	3.91638	3.28089	1.07999	0.762048	8.01372	18.7082	3.34462	5.30602	7.82382	5.97187	1.75093	0.307444	4.28377	28.0739
20200121	7.76262	0.520474	23.8548	8.18333	9.10421	2.07295	59.5288	4.95807	5.25016	1.90898	10.6985	2.19734	7.90421	0.554526	7.21172	6.46289	28.7208	4.58036	2.20806	4.69353	3.71391	1.25631	0.861516	9.18297	22.5761	3.72581	6.17376	9.30091	7.01282	1.91503	0.34101	4.93721	28.9496
20200122	6.7414	0.56376	23.8205	8.29129	6.79765	1.86822	41.7907	4.34209	4.81496	1.66779	8.78315	2.11841	6.86588	0.72171	6.79535	5.86226	24.3252	3.99881	2.16507	4.42017	3.35217	1.18629	0.798757	7.88473	21.2782	3.20893	5.74381	8.92513	6.61747	1.58948	0.274136	4.31905	21.0378
20200123	6.41322	0.530356	23.9145	8.81364	5.15526	1.73346	30.7142	3.77152	4.65189	1.4962	7.224	2.05795	6.34791	0.798595	6.21474	5.2721	21.8463	3.55357	2.15155	4.27612	2.961	1.16274	0.784469	6.77293	19.6303	2.90861	5.51898	8.72448	6.4303	1.47909	0.258584	3.87585	16.2502
20200124	4.9098	0.523001	18.6437	7.62858	3.49719	1.4049	20.6111	2.76897	4.17079	1.25268	6.04552	1.66073	5.60468	0.7209	4.58988	4.05648	17.4803	2.72546	1.78822	3.47464	2.44601	0.97942	0.684644	5.89502	17.0179	2.55328	4.75564	7.60587	5.13611	1.27439	0.230688	3.41616	11.6265
20200125	3.37906	0.359608	8.11669	4.74654	1.70217	0.878882	9.5511	1.60655	2.33432	0.952333	3.92672	1.03929	3.52405	0.4721	4.38712	2.26644	8.79255	1.5298	1.1084	1.84602	1.51846	0.58981	0.422204	2.98248	7.42951	1.27591	2.50306	5.16378	2.52049	0.812495	0.153252	2.05312	5.79992
20200126	5.22722	0.297562	5.30323	4.82297	1.60474	0.884909	6.61106	2.09644	2.6211	1.18808	6.01888	1.33057	4.81548	0.318978	5.19719	3.18194	7.23515	2.56812	1.57448	2.29972	1.96146	0.542441	0.33278	3.92034	4.17954	1.36174	2.26207	5.72061	2.0055	0.533434	0.115409	2.44737	4.61266
20200127	7.3757	0.271156	3.66843	4.50052	1.69407	1.03985	5.37111	3.15547	2.80266	1.48081	5.84434	1.7542	6.48684	0.283208	1.98016	5.65837	6.20946	4.36927	1.84136	2.43172	2.05215	0.459335	0.274169	5.11035	2.84822	1.51681	2.31728	6.5899	1.39916	0.361616	0.10462	2.94403	3.80486
20200128	8.47701	0.227059	2.43418	3.80856	1.52338	1.17447	4.35365	3.65566	2.64698	1.54409	4.96893	1.9068	5.9559	0.254923	0.870134	6.06389	5.36398	4.14503	1.79642	2.14093	1.81395	0.392591	0.230558	4.71213	1.92155	1.52076	2.10208	6.81463	1.03975	0.281912	0.116575	2.61841	2.90541
20200129	6.89044	0.202144	1.81362	3.50393	1.34013	1.16938	3.7875	3.94651	2.46898	1.39618	4.35767	1.7391	5.2742	0.240959	0.543121	6.25521	4.43874	3.77356	1.61663	1.87343	1.494	0.351443	0.19197	3.91379	1.43276	1.38533	1.84317	6.46283	0.848038	0.2048	0.110225	2.12881	2.26223
20200130	6.28777	0.186786	1.60623	3.09397	1.33987	1.13125	3.48562	3.6253	2.33507	1.17246	4.9364	1.76408	5.08006	0.222782	0.404806	5.85756	3.97409	3.72555	1.62852	1.85001	1.54175	0.319853	0.165596	3.9064	1.21594	1.54331	1.71078	6.36738	0.840942	0.186851	0.117191	1.74173	2.09016
20200131	5.5252	0.180436	1.42813	2.79972	1.27118	1.03045	2.98112	2.97831	2.017	0.977897	4.39671	1.63267	4.75937	0.183092	0.367675	5.11658	3.4541	3.40258	1.33964	1.59703	1.30517	0.276793	0.151794	3.4516	1.05316	1.50647	1.57662	5.25055	0.733147	0.170845	0.095418	1.42411	1.9024
20200201	4.30107	0.182315	1.24024	1.78255	1.0668	0.809093	2.53932	2.18502	1.4683	0.82147	4.05807	1.40046	3.32537	0.161417	0.330674	3.60855	2.93651	2.56692	1.10017	1.36313	1.11281	0.226249	0.135562	2.78867	0.941771	1.3644	1.2741	3.88016	0.666727	0.13783	0.077598	1.17139	1.57231
20200202	4.84348	0.174085	1.37146	2.23181	1.17567	0.896605	2.7181	2.44484	1.63743	0.788972	4.29303	1.45875	4.00419	0.144925	0.481464	4.4688	3.25089	2.97759	1.12101	1.4142	1.18639	0.229133	0.137441	2.96907	0.995036	1.42255	1.41556	4.59565	0.7267	0.118098	0.0569916	1.22932	1.73233
20200203	4.18605	0.15053	1.22287	1.63879	1.10993	0.77679	2.36407	1.79888	1.24481	0.691351	3.89467	1.10594	3.16179	0.135302	0.336733	3.28176	2.94915	2.34975	0.888181	1.15153	0.924307	0.214682	0.124027	2.63532	0.93137	1.30436	1.20774	3.77181	0.68837	0.115895	0.042444	0.949741	1.49831
20200204	2.82437	0.142819	1.06463	1.15937	0.744876	0.58252	1.74779	1.2346	0.915365	0.505375	2.70067	0.733633	2.06923	0.131738	0.317682	2.12298	2.08144	1.40331	0.617382	0.830866	0.680108	0.168188	0.100537	1.70823	0.771898	0.952074	0.913842	2.67951	0.540983	0.108702	0.0335664	0.727024	0.979452
20200205	2.60447	0.179658	0.995069	1.02164	0.694397	0.522158	1.5228	1.27047	0.811296	0.471906	2.41808	0.651337	1.90399	0.0922752	0.30537	2.35736	2.05727	1.34489	0.558738	0.774846	0.63828	0.161741	0.089424	1.5552	0.68931	0.900947	0.888764	2.57363	0.488203	0.0971676	0.0266976	0.6862	0.812398
20200206	2.71878	0.125096	0.848588	1.20894	0.76289	0.517882	1.55024	1.51694	0.790819	0.478775	2.08857	0.566482	1.97063	0.099144	0.310554	3.47759	2.00329	1.58708	0.546296	0.748699	0.613332	0.148003	0.0866052	1.48201	0.631476	0.879401	0.920743	3.35933	0.435229	0.08505	0.0219996	0.695498	0.71928
20200207	2.66111	0.0932796	0.936619	1.37055	0.800312	0.507643	1.57999	1.90833	0.842821	0.471938	2.2819	0.522223	2.14472	0.0917892	0.303653	4.32887	2.02442	1.74241	0.560326	0.763765	0.604876	0.1481	0.0874476	1.58643	0.607144	0.903442	0.994842	3.84977	0.491054	0.0864756	0.024624	0.749736	0.62357
20200208	3.16337	0.078894	1.0135	1.44251	0.851083	0.54999	1.49999	2.56825	0.911606	0.481853	2.29233	0.527407	2.96787	0.0714744	0.31266	5.7037	2.26738	2.1709	0.552517	0.759391	0.631606	0.145217	0.087966	1.75841	0.610546	1.04863	1.13507	3.97545	0.463838	0.085212	0.0213516	0.805885	0.640289
20200209	3.34093	0.0610092	0.947506	1.26574	0.865307	0.517493	1.45045	3.03079	0.938498	0.460339	3.27645	0.537062	2.77535	0.0603612	0.3217	7.17365	2.68807	2.59615	0.62033	0.90234	0.717401	0.15471	0.090882	2.17012	0.626033	1.09454	1.01775	3.15268	0.523584	0.081648	0.0183384	0.761432	0.701719
20200210	2.81498	0.0493452	1.0333	1.14725	0.910667	0.469346	1.55692	2.22627	0.984863	0.474725	3.53021	0.531976	2.59654	0.067716	0.331484	5.19294	2.40022	2.35901	0.624413	0.92246	0.720673	0.152766	0.0952236	2.34284	0.695304	1.06534	0.902178	2.53355	0.641714	0.0765612	0.0209628	0.726602	0.72495
20200211	2.00702	0.0531036	0.901724	0.787417	0.644339	0.36518	1.35221	1.59427	0.817387	0.366962	2.39974	0.460728	1.82587	0.0502524	0.321538	2.82988	1.74046	1.50436	0.497437	0.669805	0.609152	0.131512	0.0777276	1.67233	0.620428	0.882382	0.74669	1.84353	0.448157	0.0705024	0.02187	0.650851	0.539525
20200212	1.8388	0.0480492	0.868644	0.80932	0.608666	0.344866	1.29237	1.60905	0.877586	0.31334	2.21149	0.435359	1.83565	0.044388	0.337802	2.72137	1.56003	1.4452	0.464033	0.62707	0.590166	0.140195	0.073548	1.50738	0.631638	0.825811	0.694624	1.74179	0.429883	0.0805464	0.0189216	0.662386	0.512309
20200213	2.0366	0.048276	0.88627	0.829375	0.649588	0.389804	1.32814	1.64822	0.931435	0.303718	2.23414	0.421848	2.12891	0.0438696	0.390938	2.50141	1.63954	1.48006	0.513378	0.657072	0.614401	0.142819	0.0780516	1.6709	0.656683	0.853902	0.774652	1.85338	0.471906	0.0914976	0.023652	0.748181	0.582293
20200214	2.15628	0.052002	0.875351	0.885427	0.605135	0.407398	1.33232	1.61307	0.969311	0.280357	1.97481	0.406685	2.2378	0.0462024	0.489726	2.43165	1.68431	1.53625	0.490147	0.685876	0.58981	0.149234	0.084078	1.62117	0.674438	0.944104	0.83686	1.84787	0.450814	0.0959688	0.0222264	0.771412	0.609347
20200215	2.02714	0.0589356	0.826394	0.77436	0.604195	0.395442	1.18769	1.63059	0.97537	0.293641	1.71814	0.364694	1.92566	0.0408564	0.413716	2.31822	1.51577	1.78307	0.429721	0.472748	0.463612	0.134428	0.0758808	1.26642	0.645473	0.917471	0.771444	1.76622	0.359802	0.0755568	0.018468	0.748537	0.589388
20200216	1.83562	0.0555012	0.807311	0.889348	0.662353	0.458363	1.14696	1.91811	1.11456	0.318719	2.26819	0.397386	2.00932	0.0385884	0.360871	2.56475	1.46386	1.9845	0.405486	0.47291	0.494424	0.144601	0.0766584	1.36012	0.614239	0.885492	0.862553	1.90959	0.517298	0.0828468	0.0193428	0.79785	0.633712
20200217	2.59057	0.0444852	0.908431	0.858632	0.711148	0.49248	1.40111	1.90528	1.22025	0.321214	3.0536	0.404352	2.29904	0.044712	0.361422	2.52707	1.921	2.26162	0.438728	0.665237	0.583038	0.165953	0.085536	1.85098	0.779803	1.19763	0.892069	1.86537	0.637243	0.0925344	0.0201204	0.869648	0.748278
20200218	3.54349	0.0594864	0.921812	0.992833	0.913907	0.544093	1.57409	2.21597	1.6939	0.28201	2.84952	0.44307	3.07508	0.0415044	0.378238	3.17442	2.08432	2.93926	0.486356	0.785603	0.652633	0.176418	0.0864432	2.04554	0.779738	1.46393	1.00657	2.15194	0.55417	0.0836892	0.018954	0.950033	0.864594
20200219	4.11516	0.0468828	0.912514	1.31421	1.07983	0.607208	1.72135	2.74561	2.20754	0.275789	2.86957	0.470772	3.58004	0.03645	0.402311	3.91826	2.21784	3.41059	0.547268	0.791888	0.713804	0.198968	0.0828792	2.23673	0.81486	1.44838	1.15639	2.71619	0.541534	0.0781164	0.0199584	1.12515	1.02203
20200220	4.83781	0.0306828	0.914522	1.41977	1.19647	0.647028	1.78015	3.16998	2.39498	0.327467	2.99826	0.489175	4.33062	0.0368388	0.424732	4.17458	2.47231	3.87212	0.58981	0.859928	0.76396	0.205027	0.0918864	2.37777	0.906228	1.49098	1.23486	3.01719	0.572962	0.0917244	0.021222	1.23949	1.1525
20200221	5.83543	0.0309096	1.01389	1.39278	1.28628	0.654124	1.84865	3.71631	2.19513	0.313826	2.95793	0.484866	4.4331	0.0433512	0.472003	4.36409	2.74771	4.35424	0.615924	0.854874	0.792536	0.208332	0.100051	2.5861	0.989269	1.49205	1.26386	3.5084	0.580284	0.0902988	0.0195372	1.30809	1.31806
20200222	6.43516	0.038556	1.14022	2.062	1.44779	0.741118	2.07198	4.29044	3.12041	0.367124	3.22186	0.409374	5.68795	0.0391716	0.580025	5.88721	2.99577	4.71789	0.585662	0.818813	0.831319	0.219737	0.10624	2.76761	1.04901	1.58906	1.39161	4.08736	0.611194	0.10274	0.0248832	1.55857	1.5506
20200223	7.20022	0.0375192	1.01577	2.21736	1.4789	0.834786	2.22818	4.99359	3.49991	0.381672	3.48624	0.383	6.8155	0.036936	0.724367	5.69206	3.18427	5.09613	0.644728	0.987876	0.897674	0.241218	0.12299	2.92501	0.989658	1.65898	1.54616	4.83346	0.651434	0.105754	0.025434	1.75708	1.66319
20200224	7.06634	0.0405324	1.0876	2.21567	1.46283	0.890579	2.38202	4.93893	3.3118	0.384102	4.04809	0.474304	6.09065	0.050058	0.817873	5.88763	3.72577	5.02307	0.698576	1.05728	0.95904	0.260107	0.15296	2.78783	1.34152	1.7032	1.58818	5.06211	0.778216	0.113141	0.0275724	1.86332	1.89394
20200225	7.43979	0.0439992	1.13983	2.84086	1.62836	0.954893	2.51897	6.05724	3.82803	0.347069	3.7977	0.560423	7.56203	0.0423792	0.938725	7.04862	3.81546	5.44654	0.78421	1.10604	1.07581	0.289915	0.159991	2.97179	1.34382	1.78349	1.72488	5.37963	0.721062	0.122148	0.0282528	2.11323	2.11961
20200226	7.49817	0.045036	1.17823	2.86306	1.55983	1.05008	2.64523	6.12946	4.12906	0.355622	3.95957	0.705769	7.70929	0.04617	0.903895	6.10646	3.97843	4.90186	0.842627	1.16368	1.15146	0.31901	0.182606	3.24279	1.34045	1.86083	1.86741	5.9754	0.765547	0.126619	0.0315252	2.31349	2.10205
20200227	6.86728	0.04536	1.16057	2.92015	1.49027	1.03544	2.70903	5.47291	4.31348	0.362815	3.78928	0.711277	6.86436	0.0446796	0.454702	5.92191	4.00169	4.75451	0.845834	1.14848	1.1837	0.320825	0.171817	3.0339	1.4359	1.67806	1.81301	5.91316	0.796165	0.131803	0.032562	2.41843	2.166
20200228	6.52202	0.0535248	1.24115	2.71998	1.49153	1.04642	2.7492	5.597	4.46206	0.346712	3.62663	0.70956	6.12243	0.0484056	0.32076	5.80258	4.06348	5.02313	0.795452	1.14064	1.18273	0.32076	0.17645	2.9288	1.5033	1.54772	1.77529	6.0703	0.805853	0.124805	0.0344412	2.49133	2.33144
20200229	7.5829	0.0577368	1.43344	3.09938	1.46095	1.1745	2.99357	5.8041	4.74634	0.401533	3.68903	0.634554	8.51404	0.0470772	0.295229	6.88079	4.25146	5.21368	0.79286	1.08644	1.20978	0.337511	0.19589	3.33114	1.64362	1.90755	1.93146	5.73467	0.799373	0.123217	0.0339228	2.46655	2.48032
20200301	7.3166	0.0583524	1.19038	2.58675	1.60536	1.1305	3.14724	5.65396	4.08146	0.437821	4.03506	0.61965	6.78764	0.0437076	0.294548	5.57312	4.39512	5.18001	0.829116	1.22025	1.16692	0.324778	0.184972	3.33402	1.42625	1.907	1.91358	5.7185	0.853027	0.132613	0.037422	2.4542	2.57246
20200302	7.50588	0.0560196	1.31712	3.45413	1.78323	1.13857	3.19937	5.6201	4.99725	0.497243	4.89872	0.768172	8.07343	0.0516132	0.289721	7.10208	5.15665	5.66443	0.88209	1.20547	1.28638	0.345125	0.19926	3.51511	1.90207	1.96561	2.09401	5.98237	1.03188	0.146027	0.0401112	2.61873	2.95077
20200303	7.26343	0.056214	1.2879	2.94727	1.51911	1.11751	3.04476	4.36447	4.89658	0.409698	4.14817	0.805658	8.27917	0.0512568	0.273132	5.34642	4.87241	4.85148	0.841752	1.10568	1.16002	0.339746	0.204185	3.63295	1.7623	1.89459	1.9474	5.72268	0.935971	0.143856	0.035478	2.41565	2.77662
20200304	6.86686	0.0610416	1.25459	2.66937	1.41254	1.14638	2.96726	3.88632	4.34004	0.364856	4.24071	0.775948	7.78384	0.046332	0.27527	5.04896	4.72285	4.35038	0.754175	1.02154	1.11466	0.347101	0.204541	3.49502	1.73427	1.89948	1.9161	5.33508	0.913486	0.148424	0.0385884	2.3154	2.72073
20200305	6.62606	0.0594864	1.22109	2.63924	1.35351	1.14216	2.94098	3.75338	4.37121	0.335405	4.38382	0.732078	7.44487	0.0445176	0.285379	4.78104	4.86677	4.3485	0.762599	1.17884	1.18872	0.347328	0.213678	3.46165	1.80996	1.86391	1.87706	5.54046	0.974722	0.140292	0.0337608	2.27299	2.80694
20200306	6.75193	0.0633096	1.31307	3.11831	1.4442	1.135	3.12031	3.95857	4.65688	0.356173	4.28176	0.796651	7.73505	0.0422496	0.30051	5.28499	5.01675	4.45737	0.81068	1.21931	1.2532	0.344347	0.212123	3.6288	1.97154	1.8631	1.94468	5.76432	0.978091	0.144925	0.0365472	2.38921	2.98576
20200307	6.34761	0.079704	1.53683	2.94001	1.38073	1.13666	3.3686	3.58192	4.5382	0.360061	4.05113	0.818068	7.30299	0.0428652	0.329054	4.42428	5.17454	3.86992	0.811231	1.18393	1.25524	0.36139	0.21938	3.69755	2.26275	1.9024	1.99642	5.40027	0.99562	0.148198	0.0373248	2.36245	3.14205
20200308	6.17346	0.0779868	1.19514	2.267	1.32684	1.12402	3.38833	3.40871	3.67831	0.361681	4.04394	0.771736	6.58106	0.0398196	0.339131	3.87553	4.92111	3.52962	0.770375	1.08397	1.26324	0.350276	0.211086	3.5095	1.77435	1.88461	1.85675	4.65481	0.96863	0.14026	0.0365796	2.15217	2.95469
20200309	6.33679	0.0758484	1.2947	2.6405	1.43645	1.11978	3.43048	3.65517	3.90109	0.383843	5.00586	0.779868	6.61592	0.0503172	0.336636	4.6898	5.93108	3.93453	0.80608	1.10886	1.1894	0.358344	0.209466	3.73465	2.36831	1.8053	1.91665	5.43348	1.13591	0.143694	0.0369036	2.13467	3.26051
20200310	6.38471	0.0754596	1.31712	3.19688	1.45376	1.09538	3.47124	3.62861	4.38236	0.35167	4.75464	0.804492	7.72662	0.0456516	0.345287	4.74978	5.34571	3.90598	0.803552	1.13167	1.26435	0.359413	0.226962	3.81384	2.16033	1.90314	1.98635	5.20098	1.09078	0.141394	0.0370008	2.31605	3.23446
20200311	6.03742	0.075168	1.37833	2.44656	1.41876	1.12749	3.58525	3.32576	3.68411	0.359089	4.78486	0.791564	6.48836	0.0422172	0.350568	3.93897	5.57361	3.84037	0.828371	1.27368	1.29117	0.377752	0.242222	3.85411	2.22108	1.88639	1.93953	4.89554	1.14097	0.151956	0.03888	2.20803	3.30639
20200312	6.09755	0.073548	1.38986	2.89912	1.43895	1.20298	3.58493	3.3014	4.05723	0.359024	4.94081	0.855587	7.07584	0.0436428	0.339682	4.45231	5.80689	3.6288	0.846094	1.26587	1.30948	0.377104	0.246629	3.88039	2.30659	1.91717	2.00336	5.14117	1.16306	0.168059	0.04131	2.26635	3.47208
20200313	6.0069	0.0784404	1.50466	2.6128	1.35173	1.19248	3.66136	2.99787	3.9574	0.37004	4.84254	0.889218	7.06032	0.0470124	0.418705	3.78105	5.79688	3.34041	0.851051	1.28191	1.34415	0.392591	0.245462	3.92827	2.45375	1.88338	1.98826	4.91041	1.18908	0.17833	0.0375192	2.19322	3.49794
20200314	5.78149	0.0954504	1.84045	2.74849	1.40723	1.29166	3.94506	2.9775	3.74573	0.384556	4.74628	0.92515	6.62638	0.0437076	0.726862	3.80655	6.02313	3.34391	0.893236	1.30578	1.4095	0.42755	0.278932	3.95118	3.07891	1.93733	2.05406	4.67616	1.26703	0.17901	0.0414072	2.09255	3.81575
20200315	5.89359	0.082458	1.41863	2.42294	1.49095	1.34052	4.03701	2.94529	3.3521	0.421297	4.83865	0.894888	6.43872	0.0429948	1.25816	3.74181	5.92026	3.41664	0.898808	1.34272	1.40976	0.428231	0.261112	4.0304	2.31585	1.94779	2.02746	4.56639	1.25498	0.202079	0.04212	1.99458	3.73335
