# Supplementary material for: The effect of human mobility restrictions on the COVID-19 transmission network in China
Source: PLoS One. 2021 Jul 19;16(7):e0254403. doi: 10.1371/journal.pone.0254403 (PMC8289089; doi:10.1371/journal.pone.0254403)
Supplement: S1 File — (ZIP) [file pone.0254403.s001.zip › DataSubmission/RawData/In2019.xlsx]

## Sheet: Sheet2
Date	'Anhui'	'Macao'	'Beijing'	'Chongqing'	'Fujian'	'Gansu'	'Guangdong'	'Guangxi'	'Guizhou'	'Hainan'	'Hebei'	'Heilongjiang'	'Henan'	'Hong Kong'	'Hubei'	'Hunan'	'Jiangsu'	'Jiangxi'	'Jilin'	'Liaoning'	'Neimeng'	'Ningxia'	'Qinghai'	'Shandong'	'Shanghai'	'Shanxi'	'Shaanxi'	'Sichuan'	'Tianjin'	'Xinjiang'	'Xizang'	'Yunnan'	'Zhejiang'
20190122	9.63735	0.601798	8.33649	5.84632	2.76505	2.26748	6.42009	6.74192	6.08297	1.01026	8.92876	2.2774	11.0787	0.984766	7.60791	9.56474	9.94939	8.48151	1.95978	2.74917	2.73443	0.830282	0.478645	6.15422	6.20275	3.14429	4.15057	8.44363	2.93116	0.466398	0.0995652	3.40394	5.99802
20190123	10.9974	0.614077	8.80745	5.91488	3.03886	2.40693	6.66588	7.32629	6.09421	1.06074	9.43388	2.40541	11.9473	1.00664	8.32116	10.3338	10.5071	9.27712	2.08261	2.87385	2.77114	0.836957	0.470675	6.65613	6.38361	3.22484	4.40316	8.94911	3.05224	0.470221	0.102352	3.50779	6.19028
20190124	12.4885	0.620622	9.03186	6.88004	3.20368	2.52137	6.99098	7.81099	6.90301	1.13225	9.61149	2.56287	13.4514	1.03994	9.47055	11.7431	11.0597	10.1075	2.16808	3.00192	2.77344	0.862456	0.479714	7.00935	6.50751	3.31598	4.58525	9.76555	3.11856	0.469735	0.101347	3.67008	6.14622
20190125	15.0715	0.602316	8.49301	7.42887	3.57301	2.66555	7.28219	9.21207	7.33604	1.17683	10.7567	2.70893	15.1737	1.07905	10.4727	13.3652	11.8791	11.8354	2.27885	3.18628	2.84086	0.863849	0.478516	7.60026	6.60694	3.53001	4.8068	10.7493	3.26213	0.441547	0.108767	3.90637	6.49908
20190126	18.655	0.704927	8.23452	8.13882	4.26873	2.9322	7.86089	12.6649	7.70582	1.24584	13.8562	2.93703	17.7174	1.55731	11.5099	16.2572	14.1959	15.2441	2.48709	3.43427	2.96706	0.914814	0.484769	8.60495	6.63082	3.95238	5.2385	12.3061	3.59928	0.372762	0.105656	4.22788	7.44646
20190127	21.2203	0.671004	8.05461	7.85865	4.45085	2.98913	7.4035	14.859	7.96055	1.31865	11.8987	3.00983	19.5898	1.39835	12.135	18.4617	12.9754	17.3755	2.49441	3.3777	2.89368	0.842886	0.460048	8.77023	6.14748	3.95147	5.29928	12.4502	3.07528	0.494845	0.111618	4.34073	6.63396
20190128	21.6609	0.775008	9.71601	8.34141	4.6912	3.02415	7.24973	15.4225	8.58062	1.40026	11.3239	3.05305	20.1952	1.43445	13.11	20.1176	12.8034	16.6388	2.48184	3.24603	2.82068	0.849139	0.464875	8.90964	7.25582	4.02346	5.4928	13.0945	3.00235	0.499316	0.100537	4.36723	6.59
20190129	21.5334	0.652568	7.26726	8.68067	4.68945	2.95025	6.92955	13.6959	8.16405	1.38267	11.404	3.12249	19.2789	1.17197	13.1679	17.9809	12.3179	15.053	2.51197	3.22455	2.86157	0.818489	0.427388	8.9632	5.56408	3.9853	5.4571	13.4269	2.72131	0.473072	0.104976	4.23183	6.12924
20190130	21.5802	0.6584	6.69083	8.66593	4.74777	3.05626	7.23657	12.8554	7.3028	1.44225	12.0803	3.13797	19.5225	1.13986	12.47	16.5138	12.4286	14.0086	2.5792	3.41574	2.92394	0.867154	0.420487	9.46929	5.21083	4.15261	5.34986	13.2072	2.63755	0.486324	0.100472	4.08716	6.17385
20190131	21.7513	0.693684	6.553	8.49437	4.9261	3.00251	7.70206	13.3352	6.95495	1.46753	12.9097	3.28377	17.943	1.16786	11.9942	16.6037	12.3463	13.5888	2.67125	3.56724	3.00883	0.812041	0.416113	9.58421	4.82154	4.25017	5.08482	12.9133	2.52215	0.484704	0.109933	4.005	6.19964
20190201	22.6754	0.689245	5.96921	8.58545	4.92551	3.46936	8.10071	13.1448	6.50767	1.54506	14.9801	3.49512	20.1256	1.21918	12.0581	15.9011	13.1479	13.2112	2.95861	3.90329	3.25322	0.853546	0.427939	10.9006	4.51886	4.90018	5.49809	13.4498	2.58484	0.498539	0.107762	4.01355	6.48852
20190202	22.0903	0.597197	5.37555	7.843	4.4919	3.54297	8.30791	10.7928	5.67104	1.54772	15.4588	3.506	18.9047	1.09327	11.1061	13.6157	13.315	11.203	3.01936	4.03212	3.34922	0.812171	0.39622	11.0828	3.85272	4.91382	5.33298	12.8506	2.5051	0.47398	0.102384	3.80813	6.33874
20190203	18.269	0.564894	4.81036	7.00339	4.17024	3.27661	8.18771	7.81686	4.85673	1.56369	14.2088	3.18965	14.7022	0.975532	9.00989	10.2402	11.9238	8.85942	2.88243	3.67944	2.95125	0.728838	0.389092	9.53937	3.63982	4.23607	4.72045	11.8676	2.18185	0.464389	0.103388	3.59711	6.08028
20190204	14.8013	0.455674	4.38372	6.50744	3.76213	2.86792	6.79217	5.89955	3.79595	1.40409	11.8288	2.63704	12.0575	0.815087	7.15781	7.95702	11.0794	6.65778	2.43146	3.14137	2.40661	0.655841	0.376974	8.18016	3.36221	3.74077	4.26815	10.4701	1.78657	0.42282	0.102028	3.28773	6.07166
20190205	9.67785	0.555919	4.72722	6.23233	2.98346	1.82026	5.71066	4.26812	3.31053	1.31648	6.61359	1.634	7.84602	0.927288	5.43455	5.32896	9.18329	4.11224	1.49905	1.90288	1.63396	0.532462	0.318427	5.61586	3.96592	2.83801	4.11393	8.42886	1.70337	0.320306	0.0770148	3.64769	6.15603
20190206	11.5595	0.666727	7.83095	8.98332	4.52466	2.13778	8.82472	7.61283	5.13002	1.36874	10.3259	2.27526	9.11114	1.37003	7.47267	8.10917	13.4172	6.51178	2.37343	2.8119	2.94221	0.798174	0.417247	6.95664	6.5205	3.75785	6.14029	11.2689	3.22438	0.331841	0.0821664	5.16961	9.11451
20190207	11.6098	0.835078	10.1479	10.3597	5.27945	2.39067	12.5405	8.90064	6.10996	1.38474	9.85041	2.68372	9.61648	1.44796	8.19023	9.11438	15.4037	6.99192	2.69552	3.46162	3.40495	0.991764	0.476863	7.68684	7.46007	4.54734	7.15282	12.203	4.09494	0.313243	0.0899748	5.63582	10.3261
20190208	10.5682	0.904705	12.6268	11.0663	4.9478	2.43389	17.696	7.87534	6.55079	1.39119	9.91897	2.57528	9.28309	1.54512	8.29456	9.06477	16.8994	6.40493	2.63004	3.88022	3.26359	1.14343	0.532656	7.65816	9.44719	4.57054	7.18178	11.8833	4.91965	0.517331	0.10057	5.32938	10.7393
20190209	10.8645	0.78084	15.7712	12.1149	5.03272	2.47014	26.3742	7.22468	7.28964	1.39284	9.57634	2.50708	9.67308	1.42161	9.60589	9.81953	17.5315	6.29632	2.71765	4.40135	3.23323	1.25113	0.582325	7.87064	12.4943	4.64392	7.67319	11.5729	5.76221	0.669611	0.0930204	5.03687	11.6265
20190210	12.2439	0.697604	23.2613	12.4678	5.84062	2.46204	38.2358	7.31051	8.61493	1.41656	11.3087	2.82126	9.68987	1.3803	10.9536	11.8134	21.9375	6.85756	3.1683	5.69997	4.47405	1.28476	0.691157	9.38158	17.3951	4.75694	7.97017	11.4605	7.9888	0.846612	0.0953532	5.3832	15.3052
20190211	10.3126	0.780516	26.1578	9.82041	6.85082	2.56585	45.9205	6.02316	6.70557	1.48528	10.4219	2.66153	9.88061	1.50035	8.99787	9.2918	24.7547	6.12418	2.72487	5.55686	4.0188	1.35886	0.794545	9.26322	20.3837	4.62212	8.25286	10.2453	7.96013	0.949514	0.11596	5.00557	20.0887
20190212	8.9378	0.788843	18.6532	8.89276	6.0219	2.2738	47.3752	5.39849	5.25917	1.40629	9.13246	2.28206	8.2863	1.33501	7.75439	7.30218	23.5776	4.91725	2.31741	4.18187	3.53546	1.25035	0.674762	7.84164	17.3869	3.98514	6.89274	8.34728	5.67752	0.926608	0.131058	4.18161	20.0822
20190213	9.36376	0.731722	18.3789	8.19574	6.46617	2.36825	50.6074	5.39039	5.61353	1.41407	9.02849	2.20369	8.27493	1.18655	7.42961	8.32129	22.5358	5.21465	2.25144	4.07611	3.58947	1.21131	0.688597	7.88587	16.2005	3.79326	6.86673	8.42996	5.80038	0.950324	0.153382	4.42902	21.4781
20190214	7.48926	0.683154	14.4866	8.24791	6.28132	2.25021	48.1706	5.14263	5.51824	1.33776	8.01884	2.10717	6.60435	1.11774	6.83718	6.89054	21.1622	4.6575	2.14666	3.85612	2.87161	1.08488	0.659599	6.63973	14.8265	2.59184	5.55268	7.77428	4.75713	0.968209	0.159343	4.36243	22.5155
20190215	7.18719	0.655646	12.3594	7.04875	5.99351	2.2113	42.4021	5.03308	5.09305	1.30394	8.18236	1.89086	6.60273	1.04114	6.33122	6.81178	19.4066	4.4214	1.91429	3.31248	2.60376	1.01788	0.659405	6.28369	12.6164	2.71337	5.69926	7.14747	4.13729	1.03693	0.154613	4.29906	21.5242
20190216	7.75063	0.681016	13.3868	6.57263	5.83365	2.34537	39.4775	4.58927	4.49265	1.31197	11.2813	1.86025	7.49256	1.30446	6.4972	6.39861	20.2373	4.53804	1.87855	3.4111	3.07353	1.04749	0.636757	7.64851	11.3369	3.86208	6.12039	6.82195	5.37775	1.0265	0.15228	3.99405	20.4282
20190217	6.96483	0.582779	13.8103	5.53489	5.92129	2.10406	37.0152	4.11486	4.31448	1.32691	9.78247	1.77652	7.20268	0.945011	5.89298	5.7254	17.6173	4.27016	1.82623	3.3177	2.93107	0.89667	0.58226	7.40904	11.3284	3.69243	5.65416	6.28434	5.05683	1.06713	0.159278	3.61354	20.3478
20190218	6.09386	0.658789	14.4889	4.86693	5.33787	1.92647	27.7949	3.61049	3.65653	1.32351	9.60569	1.76169	6.80536	0.949709	4.90031	4.74278	14.5365	3.59345	1.82574	3.17196	2.67222	0.792601	0.585047	7.04003	11.9455	3.38139	4.86272	5.91378	4.14979	1.04535	0.166309	3.20916	19.4131
20190219	5.38728	0.486162	9.30343	4.16159	4.25998	1.81048	20.4142	3.1162	3.12676	1.22511	8.65673	1.53994	6.02177	0.642784	4.05441	3.93125	10.7727	3.02668	1.58562	2.71852	2.17994	0.844603	0.568652	5.92975	8.01184	2.55519	4.09248	5.4063	3.034	1.03152	0.167314	2.79444	14.7379
20190220	5.64152	0.485838	11.2282	5.8229	4.38492	1.89838	22.0884	3.30085	3.88871	1.28323	8.3303	1.57801	6.19494	0.698998	5.08609	4.35657	12.1273	3.34511	1.61546	2.79434	2.62249	0.91219	0.596419	5.89816	8.78082	2.83069	4.61062	5.39366	3.67043	1.00647	0.179334	3.08367	15.8303
20190221	6.13215	0.55404	14.6217	4.92192	5.8934	2.40904	34.9435	4.68559	4.78205	1.51642	9.66822	1.92479	7.4368	0.761562	5.50972	5.64489	16.1786	4.46485	1.9453	3.786	3.37388	1.12341	0.750708	7.69163	11.1269	3.73161	5.8504	5.45441	4.86418	1.1489	0.21154	3.95977	22.233
20190222	5.54358	0.520376	13.9777	4.95237	5.62658	2.27276	29.1465	3.80068	3.62906	1.53557	9.9225	1.83015	6.78605	0.799081	4.7838	4.48371	15.2968	3.58101	1.8422	3.44493	3.24211	1.05297	0.723881	7.49535	9.79358	3.4496	5.11664	5.18692	4.93753	1.29386	0.242255	3.3431	20.9559
20190223	6.23282	0.585565	13.7608	5.1411	5.53755	2.40803	28.9628	4.16635	3.73242	1.51502	12.3044	1.88792	7.19766	1.16682	5.05259	5.19819	16.9599	3.79702	1.91555	3.60926	3.1787	1.01156	0.73305	7.95935	9.61907	3.73624	5.64408	5.34574	5.88021	1.31301	0.247633	3.36111	20.7996
20190224	6.96205	0.531295	14.8034	5.07902	5.40989	2.63623	26.0446	4.16878	3.75759	1.60377	11.4882	2.114	7.9369	0.913421	5.58054	5.53735	16.5758	4.26799	2.15142	3.89024	3.47798	1.04966	0.811458	8.94269	9.61198	4.06801	6.18215	5.63481	5.9835	1.45703	0.297238	3.51851	18.7818
20190225	5.10945	0.604908	13.9468	3.61957	4.06523	1.81025	19.3603	3.09268	2.87469	1.28223	8.62145	1.70618	5.80926	0.90328	4.04184	4.01274	13.6351	3.11837	1.6511	3.09653	2.69296	0.807052	0.66663	6.6848	9.76167	3.03037	4.32598	4.65918	4.3601	1.06696	0.241963	2.66263	15.0841
20190226	4.87481	0.524005	10.9642	3.73096	3.78623	1.66432	18.149	3.1476	3.03306	1.33323	8.34689	1.73612	5.5485	0.749056	3.88933	3.8523	12.2245	2.98871	1.60458	3.10428	2.71784	0.80676	0.637729	6.59719	7.79784	2.89575	4.17202	4.49168	3.78523	1.12217	0.23652	2.80876	13.3688
20190227	5.48295	0.533239	12.0454	3.84987	4.42419	2.08134	20.6852	3.83483	3.41156	1.4915	9.78937	1.96188	6.50313	0.761303	4.32333	4.65769	13.382	3.51708	1.82205	3.61023	3.14089	0.937526	0.78259	7.78222	8.6323	3.4113	4.84361	4.85695	4.34643	1.26153	0.328309	3.34475	14.4387
20190228	6.60811	0.672851	13.7505	4.25373	4.2871	2.09923	18.1903	3.81452	3.35385	1.62548	11.6821	2.29334	7.32097	0.964516	4.74884	4.8461	14.7651	3.79119	2.46532	4.17516	3.44752	1.1226	0.788713	8.55632	9.8402	3.81682	5.12643	5.60144	4.75152	1.214	0.302098	3.23682	13.6753
20190301	5.45639	0.556405	10.8229	3.67478	3.41616	1.73567	14.7177	3.22613	2.71648	1.24957	9.99738	1.78012	6.008	0.80122	3.82074	3.9655	11.9451	3.09038	1.94957	3.24781	2.80023	0.909176	0.630407	7.0516	7.65278	3.11753	4.23675	4.54669	3.93504	1.0634	0.237362	2.60211	10.8798
20190302	6.01363	0.656359	10.2109	3.95487	3.32968	1.72021	14.1752	3.41302	2.87398	1.2059	12.7628	1.77782	6.3389	1.20897	3.9273	4.20863	12.9403	3.25221	2.09242	3.30344	2.75724	0.920452	0.571115	7.42384	7.25504	3.30535	4.49391	4.78827	4.6552	0.942516	0.240376	2.6763	10.475
20190303	5.21141	0.524394	9.88074	3.25439	3.06258	1.70074	13.6491	3.15294	2.6014	1.12483	9.62455	1.67767	5.76467	0.838382	3.55331	3.7921	11.0181	3.01576	2.02685	3.05603	2.61717	0.885395	0.59535	6.60474	6.94818	2.97066	3.96851	4.30369	3.97856	0.947052	0.274946	2.46363	9.26481
20190304	5.568	0.648032	12.6897	3.52415	2.82875	1.72089	12.4818	3.06287	2.77344	1.07438	9.10787	1.65441	5.98101	0.938077	3.81167	3.84416	11.6901	3.0304	1.85908	2.93026	2.61244	0.882155	0.598622	6.54875	8.94794	2.97195	3.98815	4.39043	3.98121	0.895406	0.227837	2.4266	9.09931
20190305	5.26989	0.539233	9.5361	3.11231	3.0423	1.70349	12.9205	3.01203	2.59718	1.11145	8.71265	1.54098	5.77536	0.682538	3.69347	3.65589	10.9659	2.96236	1.69225	2.78063	2.53336	0.851731	0.593924	6.54726	7.24146	3.02234	3.81717	3.96602	3.5812	0.90004	0.248864	2.36688	9.25205
20190306	5.08006	0.484153	8.68754	2.99664	2.79282	1.64155	11.0925	2.96784	2.46609	1.08362	8.6068	1.45797	5.68578	0.65772	3.52936	3.50688	10.3754	2.81258	1.53696	2.55237	2.46927	0.817873	0.581256	6.29308	6.85947	2.89095	3.64351	3.85631	3.42264	0.903539	0.230947	2.2703	8.49214
20190307	5.2244	0.558965	8.93177	3.041	2.61261	1.59178	10.5918	3.11328	2.48907	1.1027	8.37248	1.43049	5.65092	0.673078	3.59225	3.54657	10.3268	2.94186	1.53618	2.57969	2.41613	0.800669	0.54014	6.25045	6.97426	2.82901	3.57443	3.92208	3.3048	0.867186	0.225925	2.23061	8.21978
20190308	5.76736	0.543607	9.23176	3.66233	2.64757	1.58455	10.1405	3.43751	2.66195	1.05925	9.67532	1.40273	6.26055	0.817906	3.89587	3.89801	11.0973	3.30875	1.60578	2.55053	2.42141	0.783529	0.507935	6.51933	6.95816	2.91788	3.83545	4.24061	3.67189	0.82215	0.241412	2.34991	8.21716
20190309	6.60915	0.634392	9.0999	3.78442	2.76349	1.69851	10.747	3.25458	2.709	1.03985	12.323	1.44109	6.7969	1.11032	4.08483	4.1124	13.2982	3.56572	1.63063	2.72601	2.53621	0.802775	0.539849	7.09861	7.06012	3.21466	3.97256	4.66255	4.4366	0.787385	0.226573	2.36928	9.2353
20190310	5.6248	0.507287	9.27113	3.28374	2.47662	1.58844	10.4061	2.94464	2.50582	1.01175	9.1658	1.43892	6.00673	0.792115	3.74175	3.9076	11.1964	3.26903	1.54729	2.53096	2.44225	0.792925	0.544158	6.25621	6.89336	2.85337	3.59057	4.34306	3.72448	0.827496	0.205351	2.27208	7.87628
20190311	5.90409	0.644728	12.3966	3.40932	2.67394	1.66167	10.6735	2.97688	2.71224	0.976374	8.73122	1.5632	6.1883	0.971222	4.00584	4.11516	11.6538	3.30911	1.65269	2.64222	2.54201	0.807019	0.546264	6.56583	9.1646	2.86915	3.70666	4.5685	3.80522	0.790592	0.216562	2.24879	8.49036
20190312	5.41984	0.567875	8.82936	3.20096	2.55101	1.63558	10.1682	2.97643	2.5991	0.979808	8.43268	1.45991	5.86576	0.756767	3.70928	3.72091	10.4821	3.08675	1.53233	2.48693	2.45122	0.804233	0.536674	6.17978	7.39747	2.81967	3.52013	4.05029	3.30072	0.770116	0.231595	2.2726	8.07402
20190313	5.34218	0.611647	8.36892	2.98521	2.61351	1.69928	10.2972	3.10411	2.45116	0.978707	8.49645	1.37629	5.83641	0.712411	3.71067	3.71168	10.428	3.04136	1.44643	2.47714	2.46224	0.788162	0.54931	6.1593	7.19471	2.80545	3.57054	4.09005	3.27674	0.805529	0.255604	2.23353	8.11004
20190314	5.23791	0.586148	8.70565	3.05856	2.45271	1.54742	9.02402	2.94228	2.43003	0.95648	8.31514	1.37771	5.68098	0.729518	3.55814	3.54057	10.2517	2.92209	1.47618	2.45547	2.39488	0.785635	0.517201	6.01593	7.04512	2.66448	3.49434	4.20623	3.27801	0.76694	0.2164	2.20676	7.5283
20190315	5.84982	0.5774	9.13401	3.45241	2.59621	1.61734	9.78895	3.08545	2.51968	0.967885	9.51303	1.44037	6.02067	0.765223	3.9585	3.88625	11.327	3.13872	1.5945	2.62527	2.48207	0.804136	0.54014	6.39582	7.13762	2.83367	3.79135	4.80434	3.59954	0.759877	0.213743	2.25073	8.20896
20190316	7.27882	0.650527	9.45173	3.69331	2.80775	1.71111	10.6446	3.39675	2.67767	0.966006	12.5891	1.45774	6.81774	1.27993	4.51099	4.38327	14.2017	3.78357	1.62156	2.79333	2.54677	0.854258	0.559645	7.13224	7.61108	3.23073	4.05949	5.48487	4.40977	0.745394	0.2187	2.30419	9.47392
20190317	5.90688	0.553068	9.41453	3.26505	2.48534	1.62042	9.9226	2.94749	2.45232	0.907848	9.32663	1.42106	6.21153	0.956902	3.76051	3.8673	11.3704	3.18897	1.53476	2.46097	2.39569	0.783756	0.547916	6.17029	7.67494	2.83937	3.52201	4.90244	3.697	0.695628	0.209401	2.20965	7.68638
20190318	6.11284	0.670486	12.7477	3.42147	2.60937	1.70644	10.4447	2.87313	2.65035	0.928357	9.09598	1.52565	6.37353	1.03401	4.06221	4.03558	11.7416	3.32123	1.63999	2.60652	2.47517	0.828079	0.56538	6.47783	9.54232	2.95083	3.71933	4.9664	3.86428	0.668833	0.206712	2.23301	8.10596
20190319	5.62879	0.584885	9.42642	3.14769	2.54991	1.63043	9.80904	2.82311	2.61099	0.9095	8.63003	1.43526	6.00242	0.766908	3.7016	3.77256	10.7206	3.17248	1.54383	2.5062	2.44118	0.81405	0.541112	6.21283	7.19487	2.83704	3.62712	4.39399	3.41642	0.731722	0.222426	2.20676	7.63001
20190320	5.52336	0.610999	8.90417	3.13946	2.66121	1.65496	9.24722	2.87968	2.60454	0.907945	8.72726	1.42965	6.06794	0.746399	3.83616	3.85103	10.6344	3.19383	1.5065	2.56644	2.42028	0.777859	0.535928	6.13961	7.23068	2.80082	3.56047	4.26329	3.3303	0.755244	0.219089	2.21739	7.64491
20190321	5.46416	0.603774	9.21981	3.13133	2.60188	1.5747	8.73381	2.9483	2.57557	0.914749	8.36186	1.27151	6.04043	0.760849	3.8811	3.90465	10.5308	3.18061	1.35617	2.35856	2.23897	0.753527	0.542992	5.92035	7.1141	2.68683	3.54197	4.21634	3.49833	0.740761	0.207457	2.17197	7.31618
20190322	6.0009	0.542084	9.19211	3.40226	2.53718	1.59732	8.52295	3.18252	2.6916	0.918248	9.55965	1.35487	6.11961	0.823997	4.22645	4.00733	11.9649	3.28672	1.46361	2.52603	2.34732	0.774716	0.526273	6.31447	6.92058	2.87825	3.725	4.36298	3.82731	0.719896	0.202273	2.2299	7.83607
20190323	7.46804	0.631379	9.68433	3.60064	2.67624	1.70716	9.25299	3.2121	2.8305	0.893365	12.4948	1.41779	6.79114	1.22958	5.06114	4.28182	15.236	3.64681	1.58695	2.76469	2.45738	0.828598	0.535086	7.13088	7.1973	3.21337	4.07748	4.6957	4.40964	0.698771	0.20412	2.25741	9.45409
20190324	6.41154	0.50949	9.55732	3.12112	2.3165	1.56891	8.30205	2.71499	2.4371	0.799697	9.58557	1.3608	6.22851	0.896476	3.9459	3.80276	11.5871	3.12093	1.49902	2.43969	2.32188	0.755665	0.520862	6.1873	7.26	2.80568	3.49557	4.15802	3.6381	0.698123	0.203375	2.11912	7.52785
20190325	6.54985	0.638345	12.6738	3.28727	2.56504	1.66808	9.40433	2.83996	2.62265	0.832583	9.24259	1.4813	6.61533	0.957647	4.26941	4.11885	12.008	3.32025	1.59534	2.64928	2.5178	0.811069	0.559224	6.52014	9.46961	2.95028	3.78021	4.40235	3.80195	0.720673	0.224888	2.1893	8.33509
20190326	6.00369	0.559256	9.45403	3.085	2.40615	1.56035	8.82647	2.85207	2.58568	0.808121	8.72675	1.38957	6.23762	0.752782	3.96314	3.83509	11.0266	3.1589	1.51473	2.51894	2.44604	0.7799	0.532786	6.26143	7.46266	2.83565	3.54952	4.02609	3.35372	0.697993	0.208235	2.12482	7.97834
20190327	5.92521	0.544417	8.95896	3.04019	2.42527	1.5842	8.75364	2.83306	2.54372	0.78408	8.69175	1.39294	6.15461	0.721516	4.07044	3.87002	10.7929	3.04006	1.50398	2.55221	2.40311	0.775235	0.541793	6.16462	6.87489	2.79699	3.56406	4.05888	3.27003	0.716299	0.203828	2.09638	7.82363
