# Supplementary material for: The effect of human mobility restrictions on the COVID-19 transmission network in China
Source: PLoS One. 2021 Jul 19;16(7):e0254403. doi: 10.1371/journal.pone.0254403 (PMC8289089; doi:10.1371/journal.pone.0254403)
Supplement: S1 File — (ZIP) [file pone.0254403.s001.zip › DataSubmission/RawData/In2020.xlsx]

## Sheet: Sheet2
Date	'Anhui'	'Macao'	'Beijing'	'Chongqing'	'Fujian'	'Gansu'	'Guangdong'	'Guangxi'	'Guizhou'	'Hainan'	'Hebei'	'Heilongjiang'	'Henan'	'Hong Kong'	'Hubei'	'Hunan'	'Jiangsu'	'Jiangxi'	'Jilin'	'Liaoning'	'Neimeng'	'Ningxia'	'Qinghai'	'Shandong'	'Shanghai'	'Shanxi'	'Shaanxi'	'Sichuan'	'Tianjin'	'Xinjiang'	'Xizang'	'Yunnan'	'Zhejiang'
20200111	11.4774	0.782525	10.1361	6.79635	3.43527	2.80817	8.65595	7.71237	7.09417	1.29185	14.5051	2.71259	13.0496	0.797299	8.53507	10.7072	14.0442	8.6761	2.38493	3.53533	3.12673	0.9905	0.593276	7.872	7.43444	3.89445	5.07763	9.89849	4.45856	0.67541	0.142625	4.13081	8.35716
20200112	11.8536	0.750676	10.0215	6.56285	3.43981	2.90437	7.91441	7.76132	7.63755	1.31677	11.6551	2.74211	12.801	0.752587	8.93009	11.0157	11.8672	9.47483	2.31919	3.24019	3.11108	0.996332	0.618808	7.46522	7.02675	3.83156	5.11311	10.2036	3.65478	0.717984	0.160186	4.21466	6.93405
20200113	12.1067	0.775688	12.1508	6.82393	3.46531	2.95935	7.77001	7.67261	7.7852	1.3549	10.2188	2.67848	13.7019	0.886043	9.34704	11.4084	11.5889	9.63174	2.2669	3.15035	2.86017	0.980392	0.613397	7.24658	8.25591	3.72302	5.10666	10.7895	3.4785	0.718502	0.154289	4.36914	6.84845
20200114	13.8048	0.649426	8.93226	7.20842	3.58318	2.99992	7.40865	8.34041	7.96878	1.35273	10.3919	2.67449	15.2766	0.719636	9.87322	12.4907	11.0988	10.9207	2.22212	3.08004	2.87488	0.966751	0.567	7.37774	6.69384	3.61406	5.05955	11.6665	2.97017	0.713772	0.143759	4.48426	6.51946
20200115	17.0135	0.633712	8.52363	7.64611	4.02029	2.94578	7.26781	9.74459	8.17517	1.39751	10.9822	2.86468	17.4833	0.67243	10.7728	14.5775	11.5316	12.8703	2.33879	3.21622	2.88509	0.926705	0.541793	8.04848	6.48308	3.79077	5.22573	12.4566	2.95148	0.661673	0.134071	4.60142	6.60847
20200116	17.3878	0.691416	8.63279	7.82428	4.41453	2.79661	7.43305	12.7524	8.43647	1.49196	11.0798	3.08257	18.3469	0.674795	11.2445	16.5156	11.7236	14.8989	2.47727	3.40699	2.8788	0.835596	0.518821	8.40835	6.41957	3.7481	5.23438	12.7674	2.96424	0.649523	0.134752	4.78538	6.59398
20200117	19.0644	0.642265	7.91027	8.36176	4.88148	3.18913	7.4797	15.2054	8.92759	1.5655	11.8212	3.27133	20.3053	0.659243	12.7629	18.813	12.5672	16.7201	2.58834	3.44082	2.84537	0.885298	0.534211	8.82942	6.04629	4.18517	5.7996	13.7998	2.92711	0.60682	0.128012	4.95921	6.71419
20200118	22.6228	0.742122	7.29551	9.0153	5.53133	3.44742	7.78488	15.2422	9.10229	1.6595	13.869	3.43016	20.4791	0.745556	13.3757	20.1718	13.9818	18.287	2.66665	3.55464	3.02153	0.947927	0.500936	9.42697	5.72897	4.45853	5.86608	15.1862	3.22419	0.615794	0.121014	5.07588	7.22688
20200119	23.9488	0.701006	7.67637	8.61603	5.5995	3.59773	7.81018	17.4437	8.30739	1.86731	13.308	3.48413	21.6164	0.594313	13.8055	19.6942	13.3446	18.3504	2.74525	3.71152	3.11273	0.918637	0.487328	10.419	5.61635	4.84821	6.18007	15.1844	2.83234	0.611032	0.12474	5.07643	6.79733
20200120	24.6343	0.882155	7.02033	9.13307	5.63073	3.88282	7.85347	17.7491	8.46933	2.04765	14.4441	3.71764	23.2149	0.960174	14.5119	21.4077	13.7214	16.7887	2.9705	3.91949	3.28044	0.952819	0.473494	11.0197	5.33638	5.21925	6.5414	15.9832	2.76971	0.616864	0.113854	5.16965	6.78443
20200121	28.7475	0.82458	7.07551	10.5627	6.17035	4.65465	9.47195	17.4029	8.91476	2.29978	17.3686	4.40423	26.1027	0.794578	16.0446	22.6545	15.8279	17.7202	3.52849	4.79666	3.8949	1.04053	0.514706	13.4389	5.2281	6.13536	7.25404	18.1456	3.01767	0.6561	0.12231	5.62402	7.72811
20200122	24.8804	0.669578	5.90244	8.74852	5.42969	4.27761	8.9956	12.7986	6.79856	2.10227	17.405	4.04789	20.7484	0.588092	12.0862	16.79	14.5011	14.1433	3.40475	4.58952	3.69162	0.936976	0.470837	12.1738	4.30671	5.60465	6.24546	15.3641	2.74736	0.597488	0.121792	4.74459	6.91176
20200123	21.8785	0.555109	4.8392	7.92352	4.81509	4.15462	8.44898	9.84665	5.73098	2.03187	17.5913	3.7618	17.8849	0.509101	8.88742	13.1639	13.4202	11.2991	3.29621	4.23154	3.45433	0.828954	0.443167	11.5592	3.73397	5.25774	5.68844	14.3529	2.41869	0.5566	0.123703	4.29313	6.57425
20200124	17.3789	0.378853	3.71622	6.73525	4.01841	3.38914	6.70158	6.86352	4.33535	1.79859	13.7143	3.05312	14.4606	0.411156	5.14311	9.27839	11.7819	8.06112	2.69536	3.58597	2.70948	0.740567	0.42376	9.62798	2.86789	4.37267	4.60022	11.9572	1.86031	0.472003	0.113627	3.60612	6.20308
20200125	8.5986	0.332327	2.54943	4.37536	1.87269	1.91367	4.33833	3.27003	2.7899	1.16433	6.59748	1.64414	7.07668	0.286319	1.97786	4.44126	6.48522	3.64361	1.59039	1.96192	1.6976	0.515905	0.343796	4.72868	1.95045	2.18988	2.69043	7.14588	1.25809	0.386208	0.083106	2.36604	3.3996
20200126	6.46354	0.272549	5.07718	4.34776	1.62003	1.62706	6.82694	2.72526	3.23556	0.744973	5.56862	1.5993	4.93925	0.265939	1.1188	3.66885	7.24451	2.69785	1.96593	2.30335	2.37547	0.533498	0.376391	4.14315	3.63129	1.93136	2.60496	6.57351	2.21969	0.354521	0.0847584	2.26923	3.74411
20200127	4.52239	0.267332	6.34418	4.24634	1.66714	1.50093	11.1046	2.30059	3.33036	0.553716	4.63168	1.6546	3.77538	0.320728	0.821826	3.05914	8.79809	2.09353	2.02474	2.77104	2.20492	0.584464	0.420779	3.47973	5.21922	1.75446	2.59809	5.98794	2.51236	0.405778	0.0795096	2.31061	4.64227
20200128	3.15375	0.253951	6.01286	3.90598	1.6317	1.21536	12.3841	2.06582	2.94435	0.42214	3.73387	1.47345	2.9091	0.326981	0.68863	2.56401	8.50685	1.69585	1.66507	2.68917	1.71526	0.608504	0.434549	2.88311	5.85996	1.39576	2.20028	4.88537	2.10419	0.465296	0.0904608	2.12068	4.78473
20200129	2.35911	0.226055	5.71374	3.26015	1.64582	0.924761	13.5051	1.9462	2.47014	0.376034	3.06154	1.21448	2.32632	0.406199	0.594378	2.27552	6.32879	1.45547	1.32487	2.29084	1.24964	0.511985	0.407171	2.33947	5.27015	1.09175	1.97028	4.05716	1.90084	0.487426	0.0840456	1.9057	4.30078
20200130	2.00624	0.222167	6.10883	3.04019	1.80986	0.819266	12.8553	1.93768	2.24973	0.356594	3.0906	1.1478	2.10898	0.339066	0.532105	2.11996	5.44093	1.34032	1.21759	2.29334	1.26655	0.438307	0.359867	2.20245	5.10938	1.14806	1.81281	3.53121	2.179	0.477479	0.086508	1.8062	4.03568
20200131	1.69562	0.190058	5.84269	2.10253	1.77312	0.748829	11.4475	1.75608	1.90178	0.353095	2.72954	0.985284	1.85185	0.23652	0.463126	1.84437	4.70989	1.1282	0.961794	1.91108	1.0542	0.400367	0.345157	1.92829	4.88566	1.0263	1.56006	2.92173	1.89683	0.382223	0.0711828	1.59398	3.67264
20200201	1.48045	0.193266	5.54772	1.81945	1.26036	0.580316	8.0965	1.50038	1.43934	0.290272	2.26758	0.773744	1.47352	0.20182	0.395993	1.36044	3.65955	0.805432	0.787061	1.5367	0.837054	0.280422	0.262472	1.51464	4.13664	0.840942	1.22841	2.34359	1.63604	0.291211	0.0631152	1.13633	2.5873
20200202	1.6906	0.206096	6.06952	1.89815	1.46594	0.648292	9.9283	1.5679	1.62087	0.314215	2.41817	0.786413	1.67806	0.220223	0.516877	1.50909	4.21356	0.895795	0.829634	1.53722	0.846029	0.274622	0.255118	1.60348	4.97278	0.930625	1.28505	2.56213	1.60075	0.245754	0.0758808	1.3355	2.73083
20200203	1.35043	0.26824	5.61353	1.57947	1.11197	0.576526	7.80963	1.19592	1.09392	0.295067	2.14209	0.605232	1.30024	0.264514	0.399103	1.1097	3.82628	0.642654	0.567778	1.16348	0.695434	0.262472	0.247601	1.35251	4.56684	0.799956	1.01707	2.12917	1.40989	0.226152	0.0698544	1.02932	2.15586
20200204	1.09	0.182801	3.43693	1.14897	0.708394	0.431114	5.13355	0.835855	0.812689	0.19751	1.75482	0.444463	1.05579	0.190577	0.371012	0.799405	2.66017	0.451429	0.412355	0.82795	0.565412	0.184388	0.176677	1.07344	3.22412	0.633485	0.737197	1.54843	0.952625	0.199843	0.0504144	0.754337	1.27552
20200205	1.02442	0.117223	2.88308	1.13769	0.64638	0.391619	5.35167	0.782298	0.775105	0.180922	1.63539	0.361876	0.994615	0.106304	0.37516	0.790657	2.47222	0.420746	0.356562	0.741247	0.531976	0.162421	0.142042	1.01451	3.36225	0.602867	0.709268	1.40396	0.859864	0.140681	0.0427356	0.675929	0.995846
20200206	0.942678	0.0870588	2.49017	1.37454	0.685746	0.375646	7.43013	0.830444	0.846061	0.190382	1.51068	0.31198	0.958003	0.145087	0.407106	0.880373	2.51476	0.444755	0.333428	0.708847	0.480719	0.151373	0.138413	0.978253	3.72179	0.53392	0.686329	1.36524	0.726959	0.127526	0.037746	0.6989	0.901724
20200207	0.97537	0.0669708	2.58743	1.22767	0.742738	0.35141	9.56497	0.92596	0.845413	0.17078	1.57649	0.279904	0.970866	0.242158	0.385074	0.975953	2.57246	0.449582	0.309517	0.707584	0.492707	0.141264	0.134719	1.03392	3.95931	0.553878	0.658757	1.34742	0.787126	0.109026	0.0431568	0.719539	0.812009
20200208	0.982465	0.0506088	2.88992	1.1594	0.860641	0.333817	12.8113	0.858244	0.776207	0.158695	1.63283	0.255377	0.975856	0.163166	0.393109	1.10215	3.11477	0.470027	0.291438	0.69268	0.475567	0.135724	0.141329	1.08809	4.87328	0.531911	0.584302	1.31965	0.756054	0.0938952	0.0414396	0.745265	0.870232
20200209	1.03424	0.04374	4.05538	1.17849	0.891421	0.329281	14.024	0.762955	0.731884	0.182023	1.61472	0.262051	0.999151	0.0372276	0.409309	1.12049	2.87284	0.442195	0.308448	0.760655	0.55796	0.147971	0.140584	1.24572	5.49138	0.616442	0.548759	1.31217	0.982174	0.078246	0.0511596	0.78826	0.952398
20200210	0.991829	0.0852768	4.2248	0.98347	0.840748	0.348656	10.514	0.803326	0.759067	0.225536	1.68114	0.282074	1.06243	0.0301644	0.457909	1.19669	2.36523	0.44631	0.33615	0.83511	0.661057	0.157172	0.168221	1.36647	4.55411	0.690282	0.547884	1.27057	1.0276	0.0695304	0.0512244	0.843242	1.06836
20200211	0.864367	0.05589	2.58555	0.761854	0.623862	0.323611	6.05831	0.696697	0.683381	0.162745	1.54914	0.241931	1.03285	0.0277344	0.366412	1.02902	1.70398	0.370364	0.297108	0.68215	0.588449	0.142592	0.143597	1.1293	2.69442	0.592078	0.478451	1.04224	0.740761	0.06723	0.0465588	0.724594	1.00505
20200212	0.840035	0.0545616	2.19708	0.712897	0.627167	0.323903	5.87137	0.713772	0.679104	0.137473	1.49772	0.209239	1.04714	0.0273132	0.3969	1.0103	1.60604	0.36842	0.302292	0.681923	0.551837	0.154127	0.14418	1.09308	2.16649	0.561006	0.484542	0.996786	0.713221	0.0557604	0.0430272	0.756313	1.18565
20200213	0.868806	0.0584496	2.14391	0.695693	0.636401	0.344574	5.59473	0.713837	0.703307	0.132872	1.63371	0.236747	1.04283	0.0271512	0.419191	0.993222	1.81161	0.38812	0.300186	0.670712	0.569495	0.159052	0.153187	1.10403	2.12664	1.40697	0.511337	0.996624	0.727186	0.0509976	0.0480168	0.749023	1.61371
20200214	0.872597	0.0517428	1.7543	0.695725	0.669676	0.349888	5.33628	0.720414	0.710467	0.1215	1.51671	0.212836	1.03375	0.0268272	0.396446	0.946015	1.93302	0.470416	0.304852	0.651564	0.558155	0.160996	0.133261	1.11249	1.92437	2.15988	0.531749	1.01221	0.662224	0.0537192	0.0472068	0.768204	1.96866
20200215	0.825552	0.0503496	1.53965	0.712055	0.709884	0.361649	5.54043	0.694397	0.7348	0.124319	1.38202	0.206323	0.99643	0.0271188	0.375289	0.90409	1.93477	0.50962	0.274655	0.513896	0.476701	0.166925	0.12704	0.980132	1.68891	0.510235	0.54121	0.968598	0.541501	0.0532656	0.046008	0.75006	2.33189
20200216	0.85225	0.0473688	2.04781	0.665204	0.786283	0.372892	6.37143	0.683251	0.807343	0.128369	1.39067	0.204379	1.04866	0.0241704	0.375484	0.85779	1.93376	0.53055	0.26487	0.52744	0.498701	0.164527	0.129827	1.04681	1.52526	0.59535	0.569657	0.985867	0.67878	0.0524232	0.0538812	0.761303	2.59981
20200217	0.929848	0.123865	2.63133	0.753494	0.83336	0.400918	5.92554	0.727736	1.0079	0.131382	1.70064	0.225245	1.14398	0.0253044	0.363949	0.948445	2.6024	0.613818	0.330383	0.594702	0.651272	0.18711	0.128239	1.26039	1.81236	1.05844	0.770472	1.09301	0.846936	0.0589356	0.057186	0.845089	3.45034
20200218	1.05899	0.142754	2.19941	0.870977	1.07221	0.460987	7.27889	0.910051	1.35737	0.126587	1.81845	0.243356	1.28366	0.0310392	0.38002	1.18244	3.37887	0.875804	0.3622	0.729842	0.746626	0.21776	0.1377	1.49461	1.98278	0.749671	0.90396	1.16792	0.897253	0.0538812	0.0499932	0.90882	4.7708
20200219	1.17136	0.219186	2.14669	0.9616	1.35954	0.49167	8.89892	1.05115	1.63604	0.14512	1.88856	0.223592	1.39446	0.0315252	0.376974	1.33251	3.93589	1.11764	0.354164	0.859345	0.778021	0.228517	0.14836	1.65072	2.12165	0.84146	0.946922	1.26363	0.977443	0.0520992	0.05346	1.01266	5.7648
20200220	1.33167	0.150822	2.13082	1.01846	1.56246	0.530647	10.1563	1.11181	1.63558	0.180338	2.10678	0.225018	1.42664	0.0303264	0.40338	1.4152	4.61962	1.25699	0.401047	0.875416	0.798142	0.215525	0.161514	1.7367	2.23498	0.881442	0.992477	1.30183	0.994	0.0606204	0.0606852	1.0054	7.12849
20200221	1.52698	0.058644	1.91993	1.33151	1.63565	0.517752	10.8186	1.23279	1.86773	0.17402	2.20534	0.209304	1.52533	0.0326268	0.440413	1.50884	5.80592	1.28476	0.416081	0.839095	0.774101	0.212479	0.160736	1.88238	2.36565	0.942354	0.973879	1.34606	1.00385	0.0599724	0.0601668	1.05397	7.695
20200222	1.9394	0.0485028	1.98233	1.40713	2.0295	0.581224	13.4659	1.62577	2.03352	0.214618	2.38367	0.197964	1.94264	0.0337608	0.447703	1.92524	6.69831	1.65467	0.394729	0.771768	0.843048	0.233215	0.178978	2.10697	2.49431	1.13277	1.14563	1.50631	1.0902	0.064638	0.0671004	1.23246	8.68417
20200223	1.89044	0.0471744	2.17083	1.52594	2.20453	0.643302	15.1449	1.6604	1.95848	0.23652	2.3199	0.199778	2.03482	0.0306828	0.398423	1.96389	7.22151	1.64223	0.484477	0.944168	0.889153	0.238334	0.20425	2.15042	2.78011	1.15098	1.28469	1.65823	1.11093	0.0671652	0.0627912	1.33452	10.7119
20200224	2.16617	0.0564732	2.72772	1.79237	2.10629	0.724075	14.8233	1.82691	2.1524	0.255668	2.44604	0.209207	2.12152	0.0333072	0.390809	2.00038	7.2494	1.57759	0.501098	0.98402	0.980197	0.251327	0.214326	2.1756	3.14747	1.21811	1.50547	1.86954	1.26026	0.073386	0.0726408	1.57104	9.71679
20200225	2.44678	0.0474336	2.27827	1.91818	2.37103	0.828176	17.2325	2.20537	2.4359	0.294581	2.64802	0.22991	2.28268	0.0381672	0.39609	2.34229	7.77577	1.75848	0.528962	1.16222	1.16426	0.275756	0.256835	2.41701	3.22416	1.37823	1.65259	2.06106	1.33851	0.0777924	0.0794772	1.81145	10.7883
20200226	2.53617	0.0495396	2.2356	1.93839	2.38286	0.928163	16.7854	2.17394	2.4519	0.309258	2.76621	0.247471	2.38584	0.0373896	0.402246	2.33795	7.90994	1.76515	0.554623	1.23791	1.25579	0.322639	0.283144	2.61008	3.18336	1.41011	1.88283	2.17812	1.36232	0.084888	0.0755568	1.96286	11.0112
20200227	2.48871	0.0543672	2.18881	1.85289	2.31877	0.876355	15.6165	2.16649	2.45922	0.319302	2.7795	0.290563	2.31932	0.032886	0.381607	2.22918	7.39478	1.77921	0.543866	1.17301	1.25362	0.317066	0.286384	2.51473	3.10771	1.35416	1.82817	2.18972	1.31405	0.0927936	0.102643	1.92945	10.4609
20200228	2.58124	0.052326	2.04936	2.05785	2.29878	0.830088	15.4785	2.29405	2.58523	0.307541	2.83532	0.282787	2.19384	0.0399492	0.369619	2.34048	7.00507	1.73832	0.536706	1.12571	1.24283	0.320371	0.265777	2.53297	2.96434	1.26843	1.85529	2.20382	1.34884	0.0912708	0.104069	1.97715	10.0085
20200229	2.85758	0.057996	1.97565	1.80986	2.51278	0.928584	17.2378	2.29006	2.34722	0.343181	3.25205	0.275076	2.50938	0.0402084	0.385366	2.41545	7.96032	1.9592	0.487944	1.104	1.32727	0.364921	0.320598	2.70926	3.2656	1.41164	2.13416	2.36627	1.45913	0.097524	0.11583	1.99117	12.0535
20200301	2.79275	0.0567972	2.11562	2.15901	2.24189	0.874411	15.4337	2.13817	2.49043	0.358441	2.9207	0.306212	2.52283	0.033534	0.372049	2.17446	7.27182	1.81437	0.555498	1.15208	1.32173	0.382774	0.296233	2.86235	3.15741	1.51327	2.20265	2.45913	1.45188	0.108216	0.113076	1.90104	10.67
20200302	3.01437	0.0776304	2.96544	2.07843	2.51926	0.950843	17.4718	2.4555	2.66778	0.438437	3.25707	0.316645	2.77176	0.042444	0.387796	2.5956	8.29297	2.0342	0.56687	1.25475	1.399	0.38381	0.339746	3.11451	4.03905	1.66167	2.4774	2.52937	1.6248	0.120722	0.123898	2.19529	11.5896
20200303	2.92776	0.0677484	2.05808	1.86391	2.37239	0.951556	14.2036	2.19601	2.22371	0.391586	3.22192	0.323352	2.80869	0.0392364	0.376618	2.34485	8.09187	1.94526	0.561168	1.24597	1.32759	0.352933	0.331031	3.17792	3.41198	1.55471	2.48019	2.31935	1.48577	0.127721	0.109382	1.95725	11.6177
20200304	2.8998	0.0638604	1.98525	1.89867	2.26188	0.956318	12.7104	2.01408	2.18548	0.368842	3.16124	0.288554	2.83001	0.0374544	0.381186	2.17067	7.73317	1.8515	0.496336	1.06408	1.31431	0.364338	0.322283	3.24535	3.11021	1.54056	2.55743	2.27973	1.45239	0.125809	0.116122	1.84933	10.5488
20200305	3.05519	0.0734832	2.04655	1.99921	2.15259	0.957809	12.1631	2.11131	2.21895	0.33764	3.28193	0.335988	3.0247	0.039204	0.44456	2.24862	7.52565	1.81275	0.560164	1.0969	1.3122	0.356789	0.304625	3.5768	3.12368	1.5472	2.63315	2.34171	1.46231	0.128401	0.130151	1.89213	9.52414
20200306	3.08879	0.0721872	1.93833	2.04402	2.35917	0.96863	12.8908	2.24445	2.2957	0.369036	3.53296	0.349402	3.09164	0.039042	0.39515	2.45339	7.9739	1.96927	0.580284	1.16909	1.34982	0.352544	0.316516	3.59452	3.2573	1.65778	2.658	2.37194	1.53239	0.14486	0.125129	1.90638	10.3048
20200307	3.40012	0.0804168	1.72572	1.83436	2.2311	0.988265	11.6457	2.1524	2.10182	0.363787	3.85719	0.342565	3.14312	0.0420876	0.382158	2.40152	7.88616	1.9648	0.568393	1.12366	1.31113	0.371887	0.351086	3.61134	3.16801	1.65457	2.56184	2.4751	1.50783	0.174442	0.124351	1.77244	9.75512
20200308	3.20157	0.076464	1.78015	1.91147	1.94973	0.896702	10.1344	1.93687	1.99377	0.335761	3.57767	0.332068	3.01087	0.0388476	0.400043	2.12554	7.08251	1.81842	0.529902	1.0125	1.28822	0.346226	0.299408	3.53257	2.90067	1.62959	2.42614	2.37955	1.37344	0.18468	0.123444	1.64696	8.45245
20200309	3.46541	0.0939276	2.68136	2.21308	2.02464	0.954796	11.3173	2.17563	2.3373	0.356108	3.53951	0.351378	3.11419	0.0394632	0.403121	2.37051	7.77681	1.95129	0.568102	1.1677	1.28171	0.348041	0.318136	3.6717	3.8916	1.71662	2.60451	2.53047	1.539	0.190577	0.123865	1.82231	8.33947
20200310	3.25594	0.0768852	2.20333	1.85931	2.35039	1.03094	11.8918	2.30098	2.15687	0.362232	3.78163	0.396349	3.15531	0.0422172	0.43902	2.43781	7.75795	2.06877	0.604454	1.14751	1.4557	0.386921	0.35883	3.7688	3.48903	1.7218	2.63775	2.46331	1.5899	0.205513	0.142301	1.81855	9.35984
20200311	3.41707	0.076788	2.136	2.08747	2.01337	0.998503	9.831	2.07464	2.17896	0.362718	3.86519	0.430402	3.31219	0.0393336	0.45697	2.23625	7.43405	1.91993	0.61398	1.14677	1.46529	0.374382	0.331193	4.00266	3.26968	1.74594	2.4692	2.4947	1.58682	0.277474	0.134784	1.70923	8.42005
20200312	3.55972	0.0781812	2.30484	2.00802	2.135	1.1026	10.4737	2.21392	2.23191	0.380668	3.98993	0.474984	3.50856	0.0371952	0.490601	2.43185	7.72021	2.14621	0.649166	1.19245	1.43924	0.400432	0.361292	4.10463	3.45442	1.81965	2.62971	2.54168	1.63011	0.329735	0.13271	1.82733	8.16049
20200313	3.54686	0.079866	2.17624	2.03174	2.01862	1.17865	9.46145	2.12214	2.01836	0.383422	4.11746	0.507481	3.3522	0.0396252	0.514156	2.36199	7.83542	2.00579	0.660895	1.20927	1.45295	0.424796	0.348041	4.00675	3.42115	1.80462	2.51178	2.60778	1.6744	0.399589	0.12474	1.6952	8.19976
20200314	3.91748	0.0838188	2.06245	2.06712	2.00157	1.32701	9.40225	2.16403	2.02623	0.384329	4.58651	0.543931	3.34112	0.0394956	0.644371	2.5353	8.04609	2.14119	0.683899	1.22592	1.54263	0.465232	0.367513	4.10962	3.32524	1.84923	2.53164	2.73754	1.74189	0.532397	0.124934	1.6663	7.65518
20200315	3.83409	0.0773712	2.21506	2.18084	1.88153	1.27261	9.22882	2.14922	2.0101	0.369943	4.20426	0.624121	3.40573	0.0335988	0.752555	2.51032	7.4577	2.11164	0.687074	1.20894	1.54457	0.467143	0.35303	4.07961	3.33827	1.84022	2.53012	2.63509	1.7092	0.746172	0.122278	1.63539	7.20482
