# Supplementary material for: The effect of human mobility restrictions on the COVID-19 transmission network in China
Source: PLoS One. 2021 Jul 19;16(7):e0254403. doi: 10.1371/journal.pone.0254403 (PMC8289089; doi:10.1371/journal.pone.0254403)
Supplement: S1 File — (ZIP) [file pone.0254403.s001.zip › DataSubmission/RawData/Out2019.xlsx]

## Sheet: Sheet2
Date	'Anhui'	'Macao'	'Beijing'	'Chongqing'	'Fujian'	'Gansu'	'Guangdong'	'Guangxi'	'Guizhou'	'Hainan'	'Hebei'	'Heilongjiang'	'Henan'	'Hong Kong'	'Hubei'	'Hunan'	'Jiangsu'	'Jiangxi'	'Jilin'	'Liaoning'	'Neimeng'	'Ningxia'	'Qinghai'	'Shandong'	'Shanghai'	'Shanxi'	'Shaanxi'	'Sichuan'	'Tianjin'	'Xinjiang'	'Xizang'	'Yunnan'	'Zhejiang'
20190122	5.23694	0.440834	9.73056	3.60819	4.28493	1.61514	25.4068	2.85664	2.95407	1.26133	9.75467	1.55815	5.52877	0.697216	3.7595	3.69256	13.555	2.59582	1.62437	2.86941	2.92757	0.890546	0.589032	6.41096	8.38003	2.84602	3.64251	4.9328	3.7456	1.04613	0.258131	2.64322	17.0545
20190123	5.56143	0.463936	10.0895	3.90219	4.63278	1.6096	27.4076	3.05059	3.10531	1.35529	10.331	1.6118	5.6908	0.68837	3.89273	3.80538	14.8425	2.87806	1.62927	2.9091	3.005	0.916045	0.601182	7.01638	9.12109	3.00186	3.74317	5.05492	3.89847	1.12289	0.253919	2.72743	18.2907
20190124	5.91715	0.460177	10.4697	3.99683	5.35238	1.65992	30.5649	3.19969	3.27016	1.44711	10.7988	1.62324	6.02102	0.706741	4.08059	3.99978	15.1938	3.09702	1.6813	3.0327	3.05357	0.943358	0.617965	7.18674	10.0092	3.16033	3.8659	5.3646	4.01407	1.20638	0.262958	2.9393	21.4863
20190125	6.18279	0.477544	12.1305	4.31105	6.21251	1.7139	35.0618	3.45112	3.59497	1.54606	10.5626	1.68451	6.18454	0.778637	4.52327	4.32294	16.8679	3.39176	1.7578	3.20381	3.15638	0.968598	0.64625	7.38526	11.2686	3.28941	4.12345	5.69291	4.2919	1.16753	0.27472	3.27577	23.8802
20190126	6.36796	0.551545	16.4123	5.14071	7.48654	1.79078	44.4586	3.80301	3.94305	1.6777	10.6825	1.75446	6.50579	0.981979	5.04484	4.61052	20.4976	3.63314	1.88147	3.39542	3.30616	1.01163	0.714031	7.57778	14.3064	3.4575	4.56283	6.08631	4.95315	1.14213	0.281329	3.63693	26.9165
20190127	6.29652	0.534406	14.242	5.12066	8.03931	1.71036	50.1348	3.82608	3.93553	1.68522	10.622	1.7277	6.35108	0.892296	4.92477	4.49709	22.1859	3.54307	1.79723	3.33645	3.21288	1.0021	0.695174	7.62372	14.2281	3.33221	4.44972	6.0901	4.83807	1.34492	0.26581	3.8463	28.7589
20190128	7.03812	0.462186	13.8025	5.61725	8.05581	1.73735	52.3402	3.87562	4.08052	1.65477	11.8399	1.70087	6.50083	0.910894	5.16268	4.74025	23.0308	3.77709	1.70379	3.30286	3.09281	1.01898	0.667051	7.75944	14.4089	3.23478	4.55162	6.42609	5.0395	1.31376	0.254178	3.89837	29.8555
20190129	6.60636	0.483829	13.759	5.59234	7.91814	1.67395	47.6101	3.89519	4.11085	1.61987	9.7595	1.66079	6.52831	0.814342	5.20049	4.76147	21.3634	3.7166	1.69941	3.27211	3.09721	0.980716	0.641423	7.42456	14.2501	3.08254	4.48967	6.43095	4.77586	1.18775	0.234803	3.85984	27.9787
20190130	6.71438	0.502556	15.1157	5.78567	7.5549	1.78313	43.6273	3.92856	4.18786	1.57108	9.27363	1.70502	6.49591	0.84308	5.52414	5.18458	21.2973	3.77842	1.71833	3.40401	3.06838	0.964224	0.644792	7.4555	15.13	3.05202	4.69288	6.77244	4.97389	1.20612	0.235872	3.78131	24.7934
20190131	6.09123	0.493873	17.3083	6.16906	7.13461	1.70495	43.072	3.98766	4.40459	1.54172	9.25953	1.71211	6.26788	0.895244	5.63802	5.27832	20.4158	3.82297	1.77319	3.44425	3.03996	0.846839	0.674017	6.88263	16.4415	2.55429	4.47875	7.16176	5.4536	1.18412	0.253595	3.96349	21.9838
20190201	6.73764	0.53609	20.8861	7.0436	6.69504	1.75028	41.1089	3.91172	4.47279	1.53975	8.55597	1.78923	6.80212	1.04804	5.97612	5.36337	22.1809	3.77703	1.88565	3.8198	3.16405	1.01943	0.709333	7.18765	18.8496	2.90272	4.90319	7.65382	6.01571	1.2128	0.248962	3.97882	20.5578
20190202	6.61634	0.571763	21.9481	7.33986	5.49708	1.68072	33.4185	3.68803	4.30865	1.46211	7.85172	1.84288	6.52588	1.33119	6.0298	5.22178	21.5319	3.6298	1.96017	3.93835	3.07787	1.09188	0.714323	6.85743	19.3645	2.94182	4.86165	7.74204	5.88446	1.14783	0.222296	3.69101	17.5165
20190203	6.06632	0.511758	20.106	7.53005	4.22068	1.62081	23.6109	3.26025	4.20821	1.33229	6.66118	1.81913	6.14881	1.25958	5.62794	4.74741	18.0647	3.31277	1.91701	3.68414	2.7345	1.05255	0.67324	6.1075	16.7288	2.64873	4.58204	7.59495	5.11392	1.13406	0.207652	3.34883	13.2159
20190204	4.78707	0.439668	16.8861	7.00423	3.10126	1.47812	17.0869	2.49934	3.78954	1.12616	5.9315	1.57007	5.84933	0.930722	4.93024	3.9597	14.9079	2.69892	1.66737	3.1902	2.44892	1.01843	0.693554	5.41378	15.0865	2.51975	4.41275	7.33517	4.44201	1.04166	0.193136	3.12906	10.1474
20190205	4.90235	0.38462	8.8961	6.16096	2.1212	1.24471	10.8035	2.13198	3.58464	0.966265	5.61878	1.12989	6.11284	0.839387	4.10476	3.38719	12.4823	2.33267	1.2172	2.17287	1.79493	0.697248	0.53703	4.04381	10.1383	1.77847	3.48517	7.42116	2.98728	0.703469	0.1377	2.45595	7.79392
20190206	8.43421	0.396511	10.2357	8.86931	3.25221	1.90259	14.2209	3.96803	6.27105	1.15376	10.2278	1.84035	8.63862	0.919156	6.38918	6.44417	16.2348	4.78094	2.23566	3.59157	3.4413	1.05268	0.609412	6.66368	10.8037	2.93136	4.80589	10.2889	4.5627	0.611032	0.130702	3.25912	10.0986
20190207	11.074	0.38138	8.85042	9.51773	3.83846	2.44442	15.4568	5.60206	7.27208	1.30478	13.136	2.44173	10.9974	1.04322	7.76852	8.66081	15.365	6.14489	2.80885	4.05632	4.21142	1.17531	0.655582	8.4854	9.5187	3.82602	5.58213	12.1425	4.38926	0.516294	0.143532	4.02823	10.6321
20190208	12.9793	0.388476	7.99528	9.84921	4.24877	3.05781	13.6555	7.60201	7.40875	1.45019	15.3244	2.87628	12.6688	1.08284	8.6162	10.0837	13.4232	7.0818	3.02584	4.00334	4.25668	1.12522	0.673304	9.56173	7.64851	4.13207	6.15992	13.8506	4.06354	0.628625	0.141782	4.57611	10.2244
20190209	13.8624	0.417053	7.73184	11.0139	4.77774	3.59433	12.3654	10.3932	7.90349	1.63801	16.7694	3.42154	14.7282	1.11048	10.5376	13.5367	13.6447	8.94221	3.42575	4.17662	4.11072	1.08822	0.635882	10.5723	6.39586	4.88048	6.87198	17.0673	3.6924	0.595285	0.132062	5.24443	10.053
20190210	19.435	0.444107	8.18997	12.0519	5.79312	4.01831	12.1408	14.3682	8.25205	1.76071	21.6401	4.48406	21.2576	1.082	13.0355	18.633	15.7213	13.201	4.35599	5.22952	5.60063	1.10591	0.61654	13.6413	5.53823	6.18373	7.55199	19.568	3.68177	0.596128	0.140162	6.07921	9.71909
20190211	24.0123	0.440672	7.54654	10.0752	5.98584	4.36545	11.18	15.8294	7.33769	1.88889	21.3752	4.71436	25.6222	1.08789	13.8139	20.072	15.638	16.1158	4.2386	5.25376	5.14765	1.0659	0.605491	13.9423	5.2753	6.47433	7.77224	16.27	3.21858	0.622987	0.146675	5.4421	8.88003
20190212	22.6432	0.460955	6.35092	8.87339	5.34616	3.87209	9.52618	14.9197	6.67751	1.79807	15.43	3.77846	21.6942	1.01422	14.0653	18.4196	13.2836	14.494	3.34187	4.28169	4.35462	1.01266	0.547301	11.5445	4.83068	6.46163	6.78414	15.5106	2.62761	0.598331	0.143629	4.76141	7.45602
20190213	21.4329	0.47291	6.3989	9.22467	5.46507	3.85725	9.07219	16.0005	7.12525	1.81398	14.6458	3.78937	23.676	0.975272	15.0441	21.0707	12.8897	15.2286	3.25529	4.19868	4.17594	0.993773	0.55404	11.2541	4.82711	5.79604	6.75932	15.0809	2.50902	0.600826	0.142301	4.76261	7.34171
20190214	20.602	0.496271	6.02429	9.1158	5.48976	3.47014	8.31416	13.9138	7.10367	1.75368	11.3523	3.72247	18.5995	0.930593	12.9324	18.676	12.29	14.8078	3.06161	4.07057	3.54556	0.922882	0.54189	9.48931	5.00713	3.72597	5.69449	16.8536	2.47112	0.590069	0.13851	4.84953	7.12246
20190215	18.7217	0.48208	6.56858	8.8682	5.45878	3.33082	7.69571	12.2569	7.27584	1.67466	9.59581	3.40174	15.8173	0.900137	12.7148	17.0075	11.4106	13.2662	2.69552	3.41836	2.96207	0.887598	0.523195	7.8478	5.27112	3.72182	5.75712	14.6535	2.30831	0.591916	0.150628	4.75535	7.03624
20190216	16.9109	0.527926	9.3683	8.45831	5.16061	3.14484	8.11895	12.0769	7.21263	1.65937	12.7544	3.16007	18.0125	1.02805	10.8904	14.2769	11.2435	11.7827	2.52957	3.38389	3.32398	0.907459	0.544482	8.70698	6.70836	5.00285	5.54503	14.7987	3.04369	0.57591	0.141847	4.59782	7.2252
20190217	16.0822	0.498636	7.16601	8.02451	4.73588	2.63477	7.60626	10.6435	6.87181	1.57814	12.9765	3.02217	18.0786	0.913615	10.6257	13.6543	10.9147	11.4031	2.44429	3.28014	3.32301	0.728482	0.500288	8.38528	5.34095	4.54737	5.06564	13.1884	2.87232	0.586148	0.136145	4.33655	6.8513
20190218	13.479	0.416534	7.64902	6.85513	4.3033	2.28135	8.02538	7.65618	5.83375	1.45975	12.9857	2.90502	13.623	0.888181	8.68787	10.363	12.1356	8.67782	2.31654	3.2562	3.21275	0.719183	0.499738	7.48378	5.8355	3.75908	4.67785	11.7833	3.31053	0.58158	0.134654	4.09316	6.87849
20190219	9.25885	0.424278	7.53572	5.73078	3.20967	2.28349	7.12301	5.69398	4.79306	1.28874	8.26145	2.6104	9.74262	0.721904	6.77688	7.72144	9.42383	6.05731	1.9395	2.72303	2.61364	0.7614	0.473364	5.36949	5.3934	2.74405	4.03124	10.0657	2.57269	0.545551	0.14243	3.60291	5.90911
20190220	11.8961	0.392234	6.66325	6.27202	3.36033	2.74535	6.94494	6.40613	5.34432	1.22466	10.2706	2.58008	9.91738	0.65043	7.02199	8.83224	10.5556	8.09248	2.08964	2.88613	2.90784	0.826816	0.477382	6.01914	5.33521	3.38483	4.11299	11.6657	2.55759	0.555854	0.138445	3.69891	5.69984
20190221	16.4201	0.371272	6.61767	7.36024	4.71796	3.19529	7.70151	9.70192	7.60123	1.39294	12.8333	3.3013	17.7488	0.592888	10.7888	13.643	11.6365	12.4347	2.731	3.7815	3.38088	0.89249	0.55579	9.14134	5.34082	4.55602	4.71268	12.038	2.66759	0.615276	0.154742	4.07262	6.5749
20190222	13.8558	0.400302	7.15411	6.0519	4.06581	3.00332	7.55519	7.60726	7.54087	1.40422	12.7467	3.14364	16.1068	0.605848	8.84737	10.0139	10.6669	10.1028	2.57402	3.49671	3.24583	0.910634	0.586148	8.70782	5.73386	4.53953	4.22256	12.0533	2.65735	0.657266	0.153738	3.95675	6.22339
20190223	13.1097	0.482468	10.2008	5.90334	3.92856	2.97724	8.52421	6.96279	7.67507	1.39395	13.0429	2.97976	17.7155	0.804006	9.51588	11.2769	11.2727	10.2091	2.4903	3.42909	3.24933	0.959299	0.627134	8.21518	7.81397	4.63028	4.2687	11.2879	3.23789	0.66407	0.173437	3.9412	7.00025
20190224	12.4919	0.479261	8.25866	5.99565	3.87517	3.22704	8.7202	6.58478	8.35586	1.49811	14.7047	3.20689	18.0933	0.75829	8.23193	9.43663	12.0427	8.56371	2.68492	3.80992	3.71427	1.05757	0.714064	9.16674	6.80611	5.26814	4.78603	12.205	3.51858	0.801025	0.183449	4.43491	7.60123
20190225	10.8335	0.383875	6.97604	4.71209	3.07479	2.28498	7.45654	5.20373	5.62402	1.1744	12.3837	2.3376	12.9545	0.69673	6.52623	6.91811	11.2738	6.14336	2.07023	3.04119	2.81342	0.768625	0.523228	6.83507	6.04509	3.67866	3.80334	8.34669	3.19807	0.556859	0.124967	3.20378	6.43098
20190226	9.15378	0.386305	6.91782	4.47917	2.91279	2.17987	7.33721	5.05975	5.02592	1.20855	10.1113	2.32966	11.7743	0.602802	5.9988	6.32976	9.92762	5.58109	2.04496	2.94795	2.77299	0.726084	0.471161	6.51123	5.81923	3.50208	3.61448	8.24152	2.84216	0.550055	0.115441	3.09705	6.10977
20190227	9.38557	0.426028	7.88733	6.00139	3.14646	2.48644	8.30425	5.6375	6.6777	1.32386	11.3428	2.62025	12.7856	0.604778	6.62726	7.15366	11.3301	5.42807	2.35341	3.33198	3.18997	0.852412	0.569884	7.55179	6.59521	3.92267	4.21589	10.0261	3.09501	0.616669	0.138316	3.60878	7.04379
20190228	9.39594	0.561136	10.9019	5.07928	3.52564	2.74295	10.4053	5.28587	5.76859	1.6443	12.7251	2.75105	11.5933	0.825422	6.3378	6.60633	13.3155	5.39003	2.5816	3.70426	3.55872	0.990144	0.580608	8.20472	8.60975	4.17536	4.55638	8.42507	3.8543	0.697604	0.160898	3.57673	8.69742
20190301	7.27834	0.4594	9.02415	4.22532	2.72811	2.23353	8.28941	4.28451	4.8217	1.20512	10.6519	2.20748	9.30628	0.645894	5.02145	5.35902	10.8471	4.20231	2.04817	2.91574	2.94662	0.817452	0.501584	6.65162	7.01628	3.46162	3.77904	7.12625	3.31144	0.561816	0.131188	2.9335	6.87499
20190302	7.05776	0.512341	12.3113	4.33369	2.81426	2.10888	9.28727	4.14182	4.76387	1.13261	10.8413	2.12366	8.77457	0.832064	4.77074	5.32769	11.2033	4.11827	2.03333	2.89782	3.01015	0.830704	0.557636	6.67495	8.56708	3.50902	3.65806	7.1397	3.78267	0.552388	0.126004	2.92708	7.18308
20190303	6.79762	0.495947	8.24473	4.03639	2.55017	2.01279	8.11821	3.8546	4.35978	1.08994	10.7773	1.967	8.27522	0.738623	4.47016	4.99582	10.1697	3.74233	1.83501	2.75572	2.77976	0.805561	0.564019	6.26315	6.17894	3.29628	3.43988	6.39864	3.23961	0.559451	0.111294	2.79674	6.6536
20190304	7.10888	0.416696	8.20106	3.86153	2.6568	1.93561	8.42079	3.81202	3.59352	1.08945	12.7724	1.89401	7.96039	0.722261	4.37708	4.70876	11.7881	3.7886	1.82172	2.85058	2.84615	0.796943	0.477997	6.69125	6.92511	3.32738	3.62835	6.19248	3.59413	0.501941	0.103259	2.68155	7.24587
20190305	6.49769	0.403672	7.79058	3.82722	2.50277	1.85811	7.83341	3.67766	4.08771	1.0797	10.1615	1.83008	8.10275	0.630018	4.51202	4.73312	10.2766	3.5917	1.69426	2.70686	2.6893	0.762858	0.470934	6.25592	6.56635	3.05069	3.4171	6.16734	3.00176	0.490666	0.107762	2.70213	6.7717
20190306	5.92087	0.418576	7.71412	3.32249	2.36015	1.80351	8.10551	3.27379	3.50915	1.05757	9.41252	1.77205	7.65489	0.551254	4.00516	4.09925	9.80343	3.27959	1.63228	2.53825	2.55393	0.75155	0.451332	6.14136	6.3575	3.00756	3.25947	5.53632	2.89507	0.480071	0.122083	2.50209	6.48745
20190307	5.87133	0.391198	7.63882	3.23527	2.36549	1.70845	8.28494	3.03261	3.19749	1.03563	9.7419	1.70787	7.12308	0.546653	4.00004	4.03143	10.2411	3.13729	1.61449	2.55727	2.55455	0.735253	0.454507	6.03913	6.7	2.90602	3.25166	5.38041	3.00653	0.481432	0.111618	2.38513	6.63072
20190308	6.16802	0.465491	9.0039	3.49492	2.41131	1.74519	8.53954	2.90557	3.33402	1.03803	10.1112	1.68509	6.88643	0.610546	4.16113	4.3716	10.7582	3.32074	1.61789	2.56764	2.70106	0.741766	0.499932	6.26402	7.6937	3.19082	3.3893	5.8355	3.35693	0.477025	0.11029	2.42754	6.89952
20190309	6.92197	0.516067	12.1618	3.88661	2.49623	1.84132	9.12646	3.26453	3.40683	1.01879	10.3048	1.64618	7.82781	0.782557	4.41259	4.61577	11.5837	3.50208	1.71247	2.62897	2.67553	0.826232	0.517428	6.6236	9.38583	3.30882	3.46686	5.77054	3.79436	0.48263	0.121435	2.33824	7.44701
20190310	6.43487	0.502978	8.11601	3.48893	2.47617	1.76071	8.33778	3.46119	3.11439	1.02815	10.4586	1.67826	7.09758	0.719248	3.90614	3.93391	10.5219	3.30723	1.65318	2.53394	2.56543	0.754564	0.49248	6.37966	6.70596	3.07732	3.18534	5.13171	3.23773	0.501584	0.121759	2.27766	6.90671
20190311	6.84437	0.427972	8.11429	3.7618	2.62369	1.74189	8.84669	3.81461	3.04848	1.04169	12.5117	1.66957	7.20122	0.723589	4.15909	4.2606	12.3177	3.58791	1.69575	2.81945	2.69419	0.782946	0.492934	6.69708	7.32127	3.04596	3.52606	5.34746	3.65142	0.425315	0.124448	2.31148	7.57263
20190312	5.96604	0.424764	7.70488	3.26297	2.47235	1.68266	8.3582	3.50319	3.00128	1.03738	9.69427	1.60007	6.75822	0.60844	3.86846	4.05755	10.4231	3.2712	1.59512	2.6268	2.59077	0.751064	0.489532	6.17055	6.8143	2.91218	3.19723	5.16955	3.04404	0.480816	0.127105	2.24772	6.9832
20190313	5.89878	0.432637	7.75189	3.31572	2.43473	1.694	8.54991	3.35638	3.09495	1.0147	9.3325	1.54658	7.00537	0.652212	3.8765	4.01349	10.1891	3.15761	1.53686	2.58646	2.57224	0.756734	0.495947	6.19848	6.74879	2.89209	3.20899	4.93727	2.99535	0.493711	0.133553	2.23103	6.91594
20190314	5.68678	0.404968	7.65972	3.06527	2.37735	1.60801	8.35402	3.0143	2.73168	1.01004	9.66767	1.55964	6.33841	0.560617	3.57268	3.63761	10.1534	2.98647	1.54389	2.53391	2.58102	0.750092	0.473753	6.13368	6.81524	2.81786	3.09747	4.70616	3.04787	0.483732	0.14972	2.20139	6.67809
20190315	6.05695	0.440348	8.91279	3.4657	2.466	1.75145	8.45886	3.2066	3.1336	1.04415	10.0336	1.66938	6.89167	0.657104	3.98112	4.14036	10.7834	3.24531	1.67242	2.6789	2.63979	0.773615	0.500126	6.44922	7.99334	2.96949	3.26307	5.13663	3.37592	0.51341	0.158274	2.23703	7.03265
20190316	7.07247	0.57497	12.9225	3.82582	2.73411	1.89219	9.86609	3.53448	3.21136	1.04169	10.6741	1.64835	7.62897	0.869	4.27103	4.35718	12.3382	3.65122	1.70926	2.67459	2.79032	0.854356	0.541307	6.77312	10.7104	3.22966	3.50999	5.42706	3.99599	0.507773	0.155261	2.33831	8.06293
20190317	6.49769	0.524556	8.66541	3.41609	2.49814	1.70618	8.65129	3.24194	2.87858	1.01911	10.7369	1.56816	6.71513	0.733374	3.91875	3.83872	11.0678	3.17462	1.57464	2.56009	2.56226	0.767588	0.466852	6.29121	7.23278	2.95187	3.23216	4.89797	3.3917	0.480103	0.156006	2.18596	7.34683
20190318	6.92527	0.437206	8.63735	3.64468	2.65353	1.71435	9.0108	3.50578	2.89176	1.01428	12.8571	1.57597	7.06041	0.72968	4.15478	4.13521	12.5716	3.47386	1.65127	2.81721	2.72763	0.78259	0.467791	6.94795	7.46396	3.08766	3.59361	5.30051	3.76644	0.463644	0.158987	2.24104	7.7726
20190319	5.89648	0.436784	8.05626	3.24447	2.46007	1.69193	8.25571	3.21275	2.75455	1.03119	10.1526	1.56978	6.78213	0.645473	3.88823	3.99298	10.6259	3.11001	1.58903	2.65324	2.62482	0.766487	0.487976	6.41141	7.1313	2.95443	3.26744	5.08826	3.17034	0.46021	0.152215	2.15256	6.95388
20190320	5.7902	0.447185	8.17676	3.18372	2.45252	1.63416	8.59041	3.03215	2.71891	1.05099	9.61363	1.56806	6.51428	0.603806	3.77758	3.75616	10.514	3.0689	1.60707	2.65657	2.54162	0.761724	0.491929	6.40289	7.31129	2.89743	3.24985	5.22554	3.11821	0.548921	0.149396	2.14705	7.02202
20190321	5.60212	0.447736	8.01155	3.09183	2.43224	1.5967	8.79994	2.95345	2.66574	1.03868	9.86554	1.4081	6.24008	0.598169	3.62614	3.59682	10.492	2.94001	1.3573	2.49613	2.3316	0.766552	0.476636	6.21221	7.22731	2.89805	3.22503	5.17217	3.12948	0.539881	0.155455	2.10208	6.90655
20190322	6.03661	0.499835	9.28458	3.22471	2.51729	1.64193	8.95312	2.83918	2.72426	1.07425	10.0676	1.40781	6.44472	0.662936	3.7282	3.77923	10.9166	3.15699	1.53288	2.57055	2.55212	0.773485	0.494878	6.57714	8.17912	2.95158	3.22156	5.41809	3.44305	0.533758	0.149461	2.13062	7.1569
20190323	7.07587	0.563566	12.6816	3.65012	2.69571	1.76162	9.71103	3.04456	2.89387	1.03554	10.6726	1.53032	7.52156	0.855814	4.1355	4.20328	12.4378	3.55311	1.66299	2.68515	2.68965	0.81716	0.53878	6.89517	11.2989	3.16671	3.41561	5.53068	4.18235	0.522774	0.153706	2.15136	7.94691
20190324	6.21348	0.489434	8.62514	3.18842	2.41059	1.58789	8.25166	2.77636	2.52221	0.977638	10.5565	1.45505	6.26065	0.711958	3.79287	3.59154	11.462	3.11678	1.5264	2.49985	2.50196	0.741506	0.49235	6.28132	7.34871	2.92092	3.12067	4.76487	3.74077	0.52339	0.149299	2.04071	7.29551
20190325	7.03339	0.411026	8.88424	3.55172	2.56449	1.6812	8.63982	3.09025	2.71405	0.993416	12.6252	1.52922	6.91643	0.764867	4.36522	4.07151	13.0239	3.47228	1.6722	2.82091	2.65123	0.785214	0.496012	6.93817	7.60292	3.10784	3.504	5.0346	3.91502	0.513151	0.153835	2.11122	8.01868
20190326	6.1943	0.419191	8.09452	3.18379	2.51071	1.62424	8.27953	2.91253	2.54035	1.04658	10.0596	1.48859	6.72491	0.656456	3.83085	3.76857	11.1855	3.05156	1.56362	2.66759	2.56452	0.760687	0.478613	6.50543	7.2415	2.95721	3.25711	4.67224	3.26524	0.541566	0.162162	2.05597	7.2982
20190327	5.9939	0.420617	8.23783	3.15382	2.47442	1.61601	8.36623	2.80273	2.56216	1.04529	9.66528	1.50206	6.58595	0.612846	3.74035	3.72195	10.7117	2.94753	1.53161	2.60308	2.53038	0.756086	0.482695	6.40234	7.11261	2.93874	3.24651	4.61765	3.17296	0.552582	0.154516	2.04706	7.20547
20190328	5.88902	0.412711	8.32855	3.06928	2.46551	1.58439	8.911	2.7528	2.52607	1.07007	9.85861	1.47517	6.37272	0.63261	3.62226	3.57589	10.6318	2.88486	1.54577	2.56602	2.50863	0.738526	0.500062	6.29684	7.28336	2.89581	3.22717	4.52178	3.18654	0.552258	0.169225	2.07285	7.07503
