# Supplementary material for: The effect of human mobility restrictions on the COVID-19 transmission network in China
Source: PLoS One. 2021 Jul 19;16(7):e0254403. doi: 10.1371/journal.pone.0254403 (PMC8289089; doi:10.1371/journal.pone.0254403)
Supplement: S1 File — (ZIP) [file pone.0254403.s001.zip › DataSubmission/RawData/move out percent.xlsx]

## Sheet: BeiJing
Province	20200110	20200111	20200112	20200113	20200114	20200115	20200116	20200117	20200118	20200119	20200120	20200121	20200122	20200123	20200124	20200125	20200126	20200127	20200128	20200129	20200130	20200131	20200201	20200202	20200203	20200204	20200205	20200206	20200207	20200208	20200209	20200210	20200211	20200212	20200213	20200214	20200215	20200216	20200217	20200218	20200219	20200220	20200221	20200222	20200223	20200224	20200225	20200226	20200227
AnHui	2.29	1.95	2.55	2.76	3.11	3.28	3.32	3.23	3.12	3.28	3.21	3.23	2.92	2.66	2.99	2.62	2.41	2.41	2.48	2.43	2.47	2.41	2.4	2.86	1.74	1.76	2.09	2.4	2.04	2.12	2.31	2.29	2.31	2.13	2.29	2.05	2.09	2.3	2.33	2.24	2.38	2.08	2.19	1.73	2.44	2.21	2.31	2.24	2.46
BeiJing	0	0	0	0	0	0	0	0	0	0	0	0	0	0	0	0	0	0	0	0	0	0	0	0	0	0	0	0	0	0	0	0	0	0	0	0	0	0	0	0	0	0	0	0	0	0	0	0	0
ChongQing	0.84	0.64	0.83	1.02	1	0.98	0.94	0.94	0.81	0.87	0.84	0.8	0.65	0.56	0.55	0.67	0.77	0.81	0.83	0.82	0.74	0.76	0.65	0.5	0.53	0.51	0.56	0.45	0.44	0.39	0.56	0.57	0.39	0.44	0.45	0.41	0.32	0.72	0.38	0.44	0.3	0.37	0.34	0.32	0.46	0.5	0.29	0.35	0.42
FuJian	0.88	0.75	0.96	1.06	1.04	1.03	1.03	1.02	0.98	1.07	1	0.88	0.84	0.8	0.79	0.86	0.85	0.92	0.91	0.86	0.7	0.69	0.78	0.74	0.69	0.73	0.67	0.67	0.5	0.5	0.75	0.89	0.55	0.59	0.48	0.4	0.49	0.65	0.62	0.66	0.61	0.61	0.54	0.59	0.57	0.64	0.55	0.58	0.65
GanSu	0.8	0.63	0.93	1.05	1.13	1.15	1.05	1.29	1.15	1.27	1.25	1.24	1.14	1.1	1.12	1.34	1.35	1.68	1.96	1.93	1.77	1.88	2.05	2.48	1.79	1.48	1.44	1.5	1.26	1.16	1.47	1.38	1.5	1.99	1.07	0.91	0.89	1.13	1	1.01	1.08	1.17	1.03	0.86	1.22	1.13	0.88	1.19	1.15
GuangDong	2.6	1.92	2.3	2.64	2.51	2.24	2.23	1.91	1.74	1.72	1.55	1.43	1.22	1.1	1.08	1.61	2.17	3.31	3.2	3.29	2.33	2.14	2.18	2.2	2.29	2.1	2.07	2.34	2.05	2.19	2.69	2.7	1.84	1.91	1.53	1.54	1.75	2.13	2.2	1.91	1.57	1.57	1.55	1.55	2.08	2.22	1.95	1.74	1.83
GuangXi	0.54	0.46	0.57	0.67	0.66	0.57	0.57	0.56	0.54	0.59	0.52	0.5	0.44	0.41	0.42	0.5	0.53	0.68	0.66	0.62	0.49	0.5	0.48	0.47	0.43	0.4	0.42	0.43	0.34	0.25	0.38	0.41	0.38	0.29	0.23	0.25	0.29	0.34	0.37	0.35	0.39	0.31	0.24	0.26	0.41	0.32	0.24	0.35	0.28
GuiZhou	0.47	0.41	0.61	0.67	0.61	0.56	0.59	0.54	0.44	0.46	0.43	0.39	0.34	0.31	0.31	0.31	0.45	0.6	0.71	0.74	0.81	0.87	0.84	0.91	0.73	0.56	0.72	0.82	0.8	0.86	0.96	0.92	0.81	0.99	0.79	0.77	0.91	0.99	0.89	0.88	1.06	0.89	0.87	0.91	1.05	1.15	0.84	0.97	0.83
HaiNan	1	0.7	0.89	1.04	0.99	0.92	0.93	0.87	0.86	0.93	0.87	0.75	0.71	0.69	0.73	1.18	1.02	0.82	0.78	0.84	0.76	0.69	0.61	0.49	0.62	0.55	0.55	0.8	0.47	0.44	0.54	0.52	0.38	0.39	0.47	0.27	0.38	0.4	0.39	0.3	0.33	0.37	0.28	0.25	0.49	0.36	0.34	0.47	0.51
HeBei	39.87	46.75	39.09	33.57	34.71	34.16	32.4	33.67	37.26	32.44	32.75	33.87	36.95	39.86	38.31	39.26	38.18	33.16	33.57	34.99	37.14	38.35	41.52	40.22	45.37	49.58	49.94	47.91	49.79	51.77	46.76	43.76	50.07	49.59	50.43	49.69	53.52	47.27	48.58	50.91	51.12	51.01	53.25	55.17	48.07	48.4	51.48	51.24	50.25
HeiLongJiang	2.01	1.85	2.56	2.54	2.78	2.72	2.91	3.19	2.97	3.16	3.21	3.22	3.09	2.93	2.9	3.01	3.03	4.1	4.84	4.95	5.02	5.14	4.3	4.43	3.67	2.94	2.3	2.24	1.72	1.5	1.76	1.84	1.62	1.31	1.37	1.17	1.27	1.58	1.1	1.16	1.1	1.11	0.95	0.83	0.96	0.84	0.96	0.94	0.91
HeNan	6.52	5.47	7.34	7.78	7.79	8.96	9.94	9.5	8.51	9.73	11.09	10.33	8.96	8.3	9.68	8.14	6.82	6.53	6.1	5.94	5.87	5.94	5.64	6	4.7	4.58	4.7	4.87	4.78	4.63	4.96	5.05	4.97	5.26	5.13	5.1	4.41	5.03	5.11	4.91	5.17	5.08	4.83	4.72	5.88	5.6	5.59	5.78	5.67
HuBei	2.08	1.64	2.16	2.36	2.25	2.41	2.44	2.57	2.51	2.61	2.66	2.45	2.05	1.4	1.05	0.78	0.52	0.41	0.44	0.36	0.29	0.28	0.32	0.46	0.31	0.42	0.45	0.41	1	0.56	0.38	0.41	0.39	0.37	0.6	0.39	0.54	0.57	0.33	0.49	0.31	0.31	0.29	0.23	0.32	0.27	0.23	0.29	0.29
HuNan	1.32	1.08	1.51	1.58	1.47	1.48	1.58	1.6	1.47	1.57	1.57	1.48	1.37	1.26	1.09	1.2	1.35	1.9	2.11	2.33	2.39	2.29	2.22	3.61	1.42	1.48	1.97	2.41	2.4	2.45	2.7	2.63	2.67	2.68	2.6	2.5	2.7	2.84	2.76	2.56	2.3	2.3	2.21	1.98	2.35	2.39	1.95	1.77	1.94
JiangSu	3.01	2.55	2.7	3.07	3.05	3.07	3.08	3.02	2.61	2.81	2.55	2.41	2.37	2.2	2.12	1.93	2.25	2.76	2.55	2.64	1.91	1.9	1.84	1.9	2.1	1.83	1.65	1.73	1.51	1.44	1.89	2	1.53	1.48	1.51	1.25	1.27	1.58	1.57	1.64	1.68	1.7	1.76	1.56	1.89	2.14	1.9	2.02	2.1
JiangXi	1	0.81	1.1	1.21	1.22	1.2	1.24	1.27	1.14	1.23	1.15	1.15	1.11	1.05	1.04	0.93	0.78	0.88	0.89	0.92	0.85	0.85	0.62	0.76	0.72	0.47	0.51	0.58	0.46	0.62	0.56	0.54	0.39	0.56	0.42	0.28	0.49	0.49	0.64	0.49	0.68	0.62	0.62	0.61	0.83	0.74	0.61	0.49	0.6
JiLin	1.42	1.21	1.6	1.54	1.67	1.74	1.81	1.97	1.87	2.01	2.07	2.1	2.06	2	1.99	1.84	2.09	2.86	3.25	3.33	2.83	2.75	2.48	2.28	1.96	1.64	1.44	1.43	1.22	0.96	1.09	1.3	1.24	1.05	1.17	1.12	1.17	1.35	1.21	1.2	1.42	1.55	1.26	1.06	1.52	1.5	1.29	1.34	1.26
LiaoNing	3.18	2.73	2.86	3.15	3.21	3.32	3.45	3.4	3.39	3.76	3.74	4.19	4.46	4.2	4.41	4.21	4.67	4.94	4.95	4.61	4.75	4.5	4.29	3.47	3.33	3.49	3.17	3.37	3.15	3.3	3.29	3.75	3.05	3.31	3.2	3.31	2.54	3.84	3.41	3.61	3.28	3.14	2.95	2.56	3.35	3.12	3.08	3.31	3.41
NeiMeng	3.06	2.61	3.04	3.1	3.13	3.19	3.22	3.07	3	3.12	3.04	3.29	3.43	3.3	3.07	2.96	3.62	3.6	3.63	3.16	3.46	3.31	2.92	2.87	2.98	2.61	2.49	2.53	2.34	2.13	2.32	2.55	2.38	2.33	2.4	2.04	1.91	2.51	2.14	2.1	2.09	2.14	2.07	1.77	2.23	2.17	2.42	2.48	2.45
NingXia	0.31	0.23	0.32	0.39	0.36	0.38	0.36	0.32	0.26	0.32	0.28	0.24	0.26	0.25	0.29	0.35	0.37	0.42	0.47	0.49	0.41	0.35	0.33	0.26	0.27	0.25	0.24	0.27	0.25	0.28	0.21	0.28	0.25	0.22	0.14	0.18	0.19	0.21	0.17	0.18	0.14	0.14	0.12	0.13	0.22	0.12	0.12	0.13	0.24
QingHai	0.14	0.1	0.18	0.23	0.2	0.2	0.14	0.15	0.12	0.12	0.1	0.08	0.08	0.07	0.1	0.14	0.17	0.2	0.23	0.23	0.21	0.23	0.11	0.13	0.22	0.13	0.14	0.22	0.11	0.11	0.13	0.17	0.11	0.17	0.15	0.15	0.14	0.1	0.09	0.09	0.13	0.07	0.08	0.07	0.11	0.11	0.06	0.09	0.1
ShanDong	6.25	5.77	6.05	6.81	6.79	7.12	7.7	7.48	7.13	8.58	9.17	9.61	9.43	9.66	9.79	8.72	8.34	7.2	6.26	5.82	5.84	5.5	5.09	5.36	5.05	5.25	5.29	5.12	4.75	5.01	5.58	5.54	5.35	5.57	4.98	5.64	4.74	5.85	5.67	6.03	5.72	6.13	5.64	6.02	5.92	5.33	5.28	5.11	5.58
ShangHai	2.34	1.74	1.85	2.42	2.09	1.97	1.85	1.49	1.24	1.14	0.91	0.7	0.6	0.54	0.52	0.54	0.8	1.24	1.38	1.59	1.66	1.65	1.47	1.55	1.94	1.39	1.38	1.53	1.41	1.12	2.13	2.46	1.46	1.23	1.04	0.86	0.87	1.12	1.23	1.01	0.79	0.83	0.74	0.63	0.96	0.93	0.84	0.89	0.73
ShanXi(山西)	3.68	3.38	3.86	4.31	4.49	4.68	5.02	4.94	4.9	5.94	6.12	6.38	6.48	6.51	6.67	6.46	5.47	5.6	5.41	4.65	4.74	4.76	4.8	4.4	4.79	4.45	4.56	4.63	4.25	3.96	3.7	3.7	4.21	3.62	5.09	7.31	3.25	3.67	4.12	3.29	3.55	3.4	3.34	3.54	3.7	3.52	3.76	3.84	3.52
ShanXi(陕西)	1.9	1.64	2.18	2.27	2.17	2.18	2.3	2.28	2.19	2.33	2.25	2.13	2.02	1.96	1.97	1.85	1.96	2.15	2.25	2.22	2.23	2.25	2.18	2.43	1.49	1.64	2.03	2.64	2.09	1.91	2.15	2.05	1.92	2.19	2.15	1.89	2.05	2.28	1.97	1.93	2.09	1.86	1.87	1.64	1.86	1.84	2.01	1.9	2.18
SiChuan	2.29	1.86	2.46	2.79	2.94	2.68	2.55	2.53	2.27	2.42	2.25	2.02	1.79	1.6	1.62	1.94	2.02	2.23	2.36	2.17	2	1.84	1.77	1.54	1.9	1.38	1.24	1.33	1.38	1.15	1.42	1.21	1.27	1.38	1.19	0.99	1	1.42	1.26	1.22	1.28	1.41	1.06	0.89	1.43	1.35	1.14	1.26	1.3
TianJin	6.98	8.6	6.42	6.46	5.09	4.56	4.3	4.35	5.03	3.76	3.06	2.97	3.22	3.28	3.31	3.98	4.59	4.72	4.27	4.76	5.26	5.25	5.59	5.42	6.48	6.38	6.3	5.59	7.62	7.52	7.38	9.44	7.25	7.51	7.33	7.94	9.11	7.42	8.32	7.13	7.26	7.85	7.85	8.02	7	8.6	7.62	7.23	7.33
XinJiang	0.43	0.33	0.44	0.5	0.49	0.47	0.44	0.39	0.31	0.34	0.3	0.26	0.24	0.22	0.22	0.45	0.54	0.71	0.64	0.65	0.65	0.59	0.4	0.36	0.32	0.35	0.34	0.31	0.35	0.28	0.31	0.24	0.39	0.31	0.36	0.32	0.27	0.26	0.26	0.27	0.26	0.25	0.21	0.23	0.24	0.22	0.26	0.23	0.24
XiZnag	0.03	0.02	0.04	0.06	0.05	0.04	0.02	0.03	0.04	0.05	0.02	0.01	0.01	0.01	0.01	0.03	0.04	0.04	0.02	0.06	0	0.05	0.01	0.05	0.05	0.02	0.01	0.02	0.05	0.01	0.05	0.01	0.02	0.02	0.02	0.01	0.06	0.07	0.04	0.03	0.03	0	0.03	0.02	0	0.01	0.01	0.03	0.01
YunNan	0.69	0.56	0.76	0.8	0.85	0.79	0.69	0.68	0.67	0.74	0.66	0.6	0.51	0.48	0.49	0.59	0.59	0.69	0.62	0.68	0.55	0.57	0.45	0.55	0.5	0.41	0.41	0.43	0.44	0.43	0.74	0.53	0.45	0.41	0.41	0.43	0.43	0.53	0.52	0.56	0.52	0.35	0.36	0.43	0.45	0.52	0.45	0.42	0.42
ZheJiang	2.63	1.27	1.49	1.75	1.72	1.59	1.54	1.4	1.18	1.3	1.05	0.98	0.95	1	1.07	1.25	1.81	2	1.68	1.33	1.29	1.19	1.22	0.77	0.98	0.8	0.54	0.61	0.52	0.52	0.55	0.64	0.6	0.52	0.78	0.62	0.74	1.12	1.12	1.19	1.16	1.15	1.17	1.18	1.74	1.47	1.28	1.09	1.17
[truncated: 17 more columns]

## Sheet: TianJin
Province	20200110	20200111	20200112	20200113	20200114	20200115	20200116	20200117	20200118	20200119	20200120	20200121	20200122	20200123	20200124	20200125	20200126	20200127	20200128	20200129	20200130	20200131	20200201	20200202	20200203	20200204	20200205	20200206	20200207	20200208	20200209	20200210	20200211	20200212	20200213	20200214	20200215	20200216	20200217	20200218	20200219	20200220	20200221	20200222	20200223	20200224	20200225	20200226	20200227
AnHui	2.56	2.27	2.41	2.27	2.96	3.38	3.2	3.16	3.14	2.75	3.1	3.11	2.54	2.25	3.17	2.93	2.29	2.22	1.83	1.49	1.14	1	1	0.86	0.87	0.89	0.82	0.64	0.65	0.76	0.76	0.63	0.59	0.5	0.52	0.59	0.41	0.55	0.57	0.64	0.75	0.72	0.73	0.99	0.86	0.88	0.91	1.09	0.87
BeiJing	17.66	17.8	17.29	21.32	14.78	13.57	12.76	12.46	11.86	10.99	8.75	7.59	6.54	4.98	4.46	6.93	13.64	16.08	17.25	20.36	20.51	22.04	22.94	26.23	27.19	20.16	17.62	15.62	17.33	20.35	29.2	32.09	21.44	18.98	18	15.16	18.23	20.57	24.57	17.43	15.8	14.85	13.17	12.39	14.01	18.04	13.28	11.74	11.9
ChongQing	0.65	0.62	0.68	0.62	0.64	0.64	0.61	0.51	0.51	0.42	0.43	0.42	0.38	0.31	0.28	0.41	0.32	0.39	0.51	0.52	0.38	0.35	0.41	0.3	0.3	0.33	0.45	0.24	0.27	0.21	0.34	0.4	0.56	0.3	0.33	0.3	0.42	0.15	0.29	0.25	0.24	0.27	0.2	0.21	0.22	0.34	0.17	0.32	0.34
FuJian	0.73	0.86	0.91	0.81	0.87	0.87	0.82	0.83	0.78	0.72	0.68	0.61	0.54	0.57	0.65	0.55	0.41	0.4	0.52	0.43	0.39	0.34	0.42	0.34	0.45	0.49	0.74	0.38	0.4	0.45	0.42	0.56	0.45	0.35	0.3	0.33	0.46	0.46	0.34	0.37	0.44	0.4	0.41	0.29	0.4	0.33	0.36	0.27	0.26
GanSu	1.48	1.32	1.58	1.53	1.47	1.26	1.11	1.45	1.47	1.45	1.43	1.56	1.3	1.13	1.05	1.1	0.93	0.93	1.06	0.92	1.03	0.91	0.77	0.69	0.65	0.71	0.98	0.73	0.6	0.69	0.6	0.42	0.75	0.72	0.64	0.69	0.87	0.54	0.39	0.56	0.57	0.53	0.64	0.52	0.8	0.72	0.71	0.86	0.7
GuangDong	1.16	1.11	1.22	1.3	1.32	1.11	1.06	0.92	0.83	0.72	0.69	0.64	0.65	0.63	0.58	0.56	0.49	0.87	1.52	1.68	1.45	1.53	1.39	1.59	1.73	1.63	1.55	1.84	1.78	2.24	1.93	2.12	1.51	1.25	1.35	0.81	1.27	1.45	1.2	1.28	1.22	1.31	1.35	1.36	1.26	1.04	1.02	1.21	1.05
GuangXi	0.65	0.64	0.66	0.63	0.64	0.48	0.47	0.44	0.34	0.32	0.25	0.23	0.25	0.2	0.23	0.21	0.17	0.21	0.21	0.25	0.27	0.21	0.21	0.22	0.14	0.18	0.13	0.12	0.1	0.2	0.42	0.06	0.15	0.1	0.28	0.17	0.22	0.15	0.12	0.16	0.13	0.14	0.16	0.13	0.26	0.15	0.13	0.12	0.19
GuiZhou	0.85	0.9	0.9	0.78	0.65	0.42	0.35	0.42	0.28	0.28	0.23	0.2	0.18	0.17	0.17	0.21	0.14	0.29	0.33	0.35	0.25	0.26	0.21	0.33	0.22	0.23	0.33	0.11	0.07	0.32	0.16	0.2	0.13	0.17	0.15	0.15	0.16	0.15	0.26	0.08	0.19	0.23	0.18	0.23	0.29	0.35	0.22	0.19	0.16
HaiNan	0.57	0.53	0.55	0.56	0.58	0.44	0.42	0.41	0.35	0.29	0.3	0.28	0.28	0.3	0.37	0.52	0.31	0.27	0.28	0.3	0.21	0.32	0.27	0.2	0.37	0.33	0.27	0.23	0.13	0.31	0.24	0.28	0.23	0.17	0.13	0.11	0.27	0.16	0.11	0.11	0.11	0.26	0.22	0.11	0.16	0.19	0.15	0.09	0.15
HeBei	35.49	36.99	35.85	32.96	34.87	34.56	34.15	34.16	36.23	36.34	35.96	36.61	40.59	43.28	40.85	44.81	45.76	40.82	39.67	40.59	42.14	43.59	44.04	43.7	44.28	50.1	51.71	56	52.96	51.29	44.5	41.53	51.43	54.26	54.51	53.6	56.76	50.12	48.97	52.36	52.15	54.63	53.88	53.67	51.63	51.34	54.26	53.57	54.09
HeiLongJiang	2.47	2.34	2.72	2.73	3.19	3.43	3.61	3.79	3.82	3.67	3.47	3.4	2.92	2.61	2.53	2.39	2.4	3.41	3.62	3.52	3.26	3.22	3.34	3.33	2.44	2.16	2.54	2.36	3.83	1.5	1.1	1.2	1.04	0.98	0.84	0.85	0.77	0.8	0.82	0.71	1.02	0.65	0.62	0.63	0.42	0.43	0.48	0.57	0.6
HeNan	5.3	4.95	5.43	5.31	5.92	6.88	7.38	7.28	6.82	7	7.95	7.39	6.11	5.55	7.09	5.71	3.76	3.75	3.33	2.54	2.7	2.26	2	1.98	1.87	1.7	1.53	1.73	1.54	1.76	1.44	1.34	1.79	1.59	1.5	1.85	1.41	1.75	1.61	2.42	1.92	1.94	2.13	2.76	2.74	2.49	3.09	2.87	2.92
HuBei	1.41	1.31	1.44	1.39	1.52	1.61	1.75	1.66	1.55	1.44	1.5	1.44	1.15	0.84	0.79	0.42	0.23	0.26	0.14	0.37	0.15	0.14	0.08	0.11	0.16	0.2	0.21	0.22	0.1	0.23	0.12	1.32	0.42	0.59	1.08	0.76	0.26	0.52	0.14	0.2	0.14	0.27	0.6	0.19	0.16	0.12	0.11	0.09	0.07
HuNan	0.78	0.74	0.83	0.93	0.84	0.91	0.9	0.92	0.89	0.75	0.78	0.73	0.59	0.52	0.45	0.4	0.3	0.44	0.37	0.42	0.39	0.41	0.31	0.34	0.32	0.24	0.33	0.29	0.36	0.36	0.41	0.3	0.32	0.34	0.19	0.35	0.25	0.33	0.25	0.28	0.44	0.31	0.36	0.32	0.37	0.37	0.29	0.44	0.37
JiangSu	2.43	2.21	2.05	2.06	2.33	2.28	2.23	2.18	1.92	1.82	1.87	1.8	1.65	1.54	1.62	1.39	1.55	1.74	1.97	2.1	1.79	1.53	1.59	1.52	1.35	1.62	1.4	1.48	1.49	1.5	1.54	1.25	1.26	1.28	1.24	1.56	1.26	1.39	1.55	1.75	1.8	1.86	2.41	2.16	2.37	2.21	1.98	2.48	2.12
JiangXi	0.58	0.65	0.68	0.71	0.85	0.79	0.8	0.83	0.79	0.73	0.59	0.62	0.54	0.48	0.55	0.42	0.25	0.27	0.37	0.32	0.34	0.23	0.21	0.23	0.27	0.18	0.25	0.23	0.21	0.27	0.35	0.2	0.21	0.21	0.19	0.26	0.31	0.18	0.15	0.21	0.31	0.32	0.39	0.39	0.55	0.34	0.27	0.23	0.24
JiLin	1.39	1.43	1.61	1.57	1.79	2.04	2.14	2.3	2.17	2.21	2.31	2.34	2.43	2.19	2.28	1.93	2.54	3.25	3.18	2.44	2.57	1.94	1.91	1.74	1.24	1.26	1.19	1.1	0.93	0.8	0.58	0.71	0.89	0.91	0.69	0.76	0.68	0.61	0.8	0.85	0.89	0.88	1.03	0.84	1.21	0.93	0.97	1.12	1.08
LiaoNing	2.79	2.77	2.55	2.54	2.92	3.23	3.38	3.59	3.4	3.61	3.56	4.01	4.02	3.58	4.01	3.85	4.48	4.89	4.33	3.83	3.88	3.4	3.2	2.79	2.26	2.61	2.56	3.1	2.72	2.47	2.15	2.3	2.12	2.63	2.67	3.06	2.32	2.97	2.45	2.8	2.94	3.22	3.46	2.87	3.66	2.96	3.56	3.64	3.62
NeiMeng	2.3	2.08	2.13	1.91	2.32	2.3	2.4	2.24	2.22	2.57	2.6	2.64	2.75	2.45	2.17	2.32	2.65	2.59	2.78	2.25	2.15	2.14	2.17	1.47	1.5	1.98	2.34	1.97	2.11	1.94	2.03	1.77	2.02	1.77	1.75	2.18	1.45	3.34	2.33	3	2.79	2.97	2.98	2.9	2.58	2.61	2.77	3.4	3.37
NingXia	0.34	0.29	0.32	0.27	0.24	0.26	0.24	0.24	0.19	0.18	0.2	0.2	0.19	0.17	0.16	0.23	0.17	0.27	0.33	0.35	0.16	0.17	0.36	0.14	0.24	0.15	0.24	0.2	0.13	0.11	0.16	0.18	0.17	0.21	0.15	0.17	0.25	0.05	0.18	0.37	0.5	0.27	0.21	0.21	0.28	0.2	0.26	0.27	0.22
QingHai	0.23	0.2	0.16	0.18	0.15	0.1	0.08	0.09	0.1	0.08	0.08	0.07	0.07	0.05	0.07	0.1	0.09	0.1	0.12	0.17	0.15	0.13	0.22	0.09	0.17	0.16	0.16	0.16	0.07	0.18	0.09	0.09	0.15	0.15	0.14	0.1	0.1	0.1	0.04	0.05	0.07	0.07	0.03	0.07	0.07	0.12	0.12	0.12	0.13
ShanDong	8.22	8.43	7.86	7.85	9.12	10.08	10.68	10.88	11.35	12.7	14.07	15.18	15.48	17.99	18.58	15.3	10.8	8.36	7.34	6.57	6.67	6.12	6.09	5.44	5.18	5.64	5.71	5.57	6.18	5.78	5.42	5.25	6.89	7.19	6.77	6.77	5.42	6.43	6.32	7.6	8.77	7.77	8.79	9.31	8.2	7.38	8.54	8.78	8.95
ShangHai	1.01	0.95	0.86	0.94	1.01	0.9	0.94	0.72	0.62	0.54	0.47	0.4	0.39	0.34	0.3	0.28	0.34	0.87	1.3	1.8	1.73	1.82	1.53	1.53	1.61	1.67	1.67	1.52	1.31	1.85	2.16	1.74	1.27	0.91	0.87	0.73	0.98	0.92	0.75	0.66	0.56	0.6	0.5	0.67	0.54	0.56	0.42	0.61	0.59
ShanXi(山西)	3.53	3.24	3.5	3.24	3.4	3.33	3.8	3.56	3.89	4.29	4.66	4.68	4.95	4.62	4.27	3.51	2.97	3.39	3.13	2.3	2.53	2.65	2.24	1.87	1.98	2.04	2.17	1.92	2.34	2.4	1.89	1.94	2.11	2.48	3.88	6.5	2.63	3.87	3.84	2.99	3.57	2.81	2.7	3.39	3.48	2.8	3.2	3.25	3.1
ShanXi(陕西)	1.38	1.4	1.52	1.43	1.48	1.43	1.4	1.6	1.35	1.39	1.47	1.44	1.19	1.11	1.14	1.02	0.96	1.23	1.16	1.02	1.03	0.82	0.87	0.85	0.78	0.67	0.86	0.67	0.64	0.5	0.44	0.36	0.33	0.38	0.5	0.54	0.6	0.43	0.38	0.68	0.69	0.7	0.58	0.67	0.74	0.74	0.72	0.8	0.86
SiChuan	1.4	1.38	1.65	1.63	1.6	1.49	1.28	1.41	1.3	1.22	1.12	1.08	0.98	0.92	0.86	0.92	0.8	0.98	1.19	0.99	0.91	0.79	0.77	0.78	1	0.95	0.95	0.55	0.71	0.67	0.68	0.64	0.49	0.48	0.49	0.56	0.35	0.45	0.39	0.46	0.57	0.64	0.53	0.91	0.82	0.7	0.49	0.5	0.53
TianJin	0	0	0	0	0	0	0	0	0	0	0	0	0	0	0	0	0	0	0	0	0	0	0	0	0	0	0	0	0	0	0	0	0	0	0	0	0	0	0	0	0	0	0	0	0	0	0	0	0
XinJiang	0.54	0.41	0.48	0.47	0.45	0.36	0.28	0.28	0.28	0.23	0.19	0.14	0.17	0.14	0.15	0.29	0.29	0.34	0.25	0.34	0.33	0.38	0.12	0.15	0.06	0.1	0.18	0.1	0.13	0.09	0.03	0.08	0.14	0.11	0.06	0.03	0.07	0.11	0.03	0.02	0.04	0.02	0.03	0.03	0.05	0.06	0.05	0.05	0.03
XiZnag	0.04	0.06	0.05	0.04	0.05	0.04	0.01	0.01	0	0.01	0	0	0	0	0	0.01	0.01	0.01	0.03	0.01	0.03	0.01	0	0.01	0.02	0	0.01	0	0	0	0	0.01	0.02	0	0.01	0.01	0.18	0.03	0.01	0.02	0.02	0.01	0.01	0.03	0	0.02	0.03	0.01	0.02
YunNan	0.68	0.64	0.73	0.68	0.64	0.51	0.47	0.42	0.34	0.32	0.3	0.3	0.28	0.27	0.29	0.36	0.23	0.31	0.57	0.36	0.32	0.26	0.34	0.3	0.26	0.5	0.29	0.37	0.18	0.21	0.35	0.31	0.26	0.14	0.19	0.28	0.42	0.38	0.27	0.19	0.22	0.14	0.22	0.28	0.33	0.27	0.36	0.17	0.21
ZheJiang	2.63	1.24	1.12	1.08	1.14	1.04	1.05	1.03	0.98	0.77	0.75	0.69	0.65	0.63	0.64	0.64	0.47	0.78	0.91	0.97	0.82	0.77	0.74	0.57	0.79	0.8	0.53	0.35	0.41	0.32	0.32	0.49	0.7	0.7	0.41	0.63	1.04	0.9	0.72	1.32	0.96	1.08	1.3	1.25	1.37	1.15	0.93	0.99	1.05
[truncated: 17 more columns]

## Sheet: GuangXi
Province	20200110	20200111	20200112	20200113	20200114	20200115	20200116	20200117	20200118	20200119	20200120	20200121	20200122	20200123	20200124	20200125	20200126	20200127	20200128	20200129	20200130	20200131	20200201	20200202	20200203	20200204	20200205	20200206	20200207	20200208	20200209	20200210	20200211	20200212	20200213	20200214	20200215	20200216	20200217	20200218	20200219	20200220	20200221	20200222	20200223	20200224	20200225	20200226	20200227
AnHui	1.34	1.27	1.31	1.5	1.69	1.8	1.89	2.1	2.09	1.81	1.93	1.87	1.87	1.76	1.62	1.6	0.95	0.61	0.62	0.5	0.5	0.42	0.42	0.38	0.35	0.44	0.42	0.3	0.32	0.28	0.2	0.26	0.34	0.22	0.34	0.36	0.31	0.25	0.24	0.23	0.21	0.18	0.17	0.14	0.19	0.18	0.16	0.17	0.19
BeiJing	1.48	1.41	1.4	1.39	1.48	1.3	1.35	1.23	1.19	1.13	1.03	0.99	0.96	1.11	1.41	1.26	1.2	1.23	1.19	0.89	0.92	1.15	1.54	1.19	1.53	1.77	1.34	0.98	0.66	0.58	0.45	0.87	0.79	0.64	0.62	0.57	0.47	0.52	0.47	0.32	0.23	0.26	0.16	0.14	0.19	0.17	0.11	0.13	0.16
ChongQing	2.57	2.35	2.37	2.62	2.57	2.43	2.61	2.66	2.52	2.64	2.61	2.44	2.33	2.45	2.63	2.77	3.21	2.93	2.56	1.88	1.61	1.27	1.06	0.99	1.13	0.83	0.75	0.82	0.71	0.58	0.43	0.52	0.5	0.59	0.41	0.42	0.33	0.29	0.37	0.35	0.34	0.28	0.32	0.25	0.21	0.26	0.21	0.23	0.26
FuJian	2.01	2.08	2.31	2.39	2.48	2.82	3.1	3.3	3.55	3.85	3.66	3.46	2.98	2.76	2.79	1.84	1.36	1.06	1.03	0.99	1.08	1.36	1.3	1.27	1.34	1.23	1.22	1.13	0.77	0.57	0.45	0.7	0.68	0.89	0.85	1.03	0.85	0.87	0.87	0.92	0.91	0.78	0.78	0.79	0.77	0.6	0.69	0.69	0.72
GanSu	0.59	0.46	0.47	0.46	0.47	0.52	0.41	0.45	0.38	0.41	0.41	0.45	0.45	0.39	0.52	0.61	0.44	0.29	0.25	0.23	0.17	0.18	0.2	0.19	0.28	0.2	0.22	0.11	0.16	0.1	0.06	0.06	0.08	0.12	0.13	0.15	0.11	0.12	0.13	0.11	0.09	0.08	0.08	0.06	0.07	0.06	0.05	0.05	0.04
GuangDong	36.6	37.2	34.57	34.87	34.06	31.52	29.39	27.74	28.44	27.12	27.29	27.65	29.67	30.5	30.05	29.87	39.06	52.74	60.33	67.7	68.54	68.43	67.31	71.24	68.52	66.24	69.39	74.16	78.6	83.87	86.77	81.21	76.99	77.51	75.04	72.54	76.97	79.5	77.28	78.72	80.77	82.68	84.37	85.21	85.41	85.34	86.32	85.88	84.03
GuangXi	0	0	0	0	0	0	0	0	0	0	0	0	0	0	0	0	0	0	0	0	0	0	0	0	0	0	0	0	0	0	0	0	0	0	0	0	0	0	0	0	0	0	0	0	0	0	0	0	0
GuiZhou	9.37	9.82	9.94	9.02	9.06	8.94	8.72	8.91	8.82	8.18	8.67	8.91	8.6	8.21	7.57	10.27	11.37	8.2	6.55	4.86	4.89	4.86	5.37	4.95	4.97	6.23	5.86	4.85	3.79	2.45	2.23	3.36	4.62	4.45	4.66	4.96	4.72	4.29	5.38	5.25	4.59	4	3.34	3.06	2.96	3.31	2.85	2.89	3.24
HaiNan	1.59	1.51	1.35	1.55	1.51	1.48	1.51	1.31	1.3	1.3	1.37	1.2	1.37	1.49	1.57	1.54	1.27	1.04	0.91	0.85	0.87	1.09	1.17	0.9	1.26	1.02	0.83	0.8	0.46	0.36	0.29	0.66	0.55	0.53	0.49	0.59	0.56	0.44	0.49	0.44	0.4	0.4	0.31	0.36	0.38	0.39	0.48	0.47	0.58
HeBei	1.56	1.79	1.77	1.76	1.7	1.73	1.71	1.76	1.76	1.81	1.89	1.75	1.72	1.74	1.57	1.97	1.34	1.45	1.07	0.82	0.68	0.56	0.68	0.49	0.65	0.86	0.59	0.63	0.45	0.38	0.24	0.34	0.49	0.44	0.44	0.51	0.38	0.36	0.34	0.33	0.19	0.26	0.25	0.23	0.19	0.16	0.15	0.17	0.19
HeiLongJiang	0.42	0.34	0.49	0.49	0.5	0.54	0.44	0.46	0.4	0.42	0.41	0.36	0.36	0.35	0.45	0.57	0.36	0.31	0.22	0.22	0.22	0.19	0.26	0.2	0.21	0.31	0.26	0.18	0.13	0.08	0.06	0.12	0.08	0.07	0.11	0.13	0.1	0.09	0.09	0.1	0.04	0.05	0.02	0.07	0.04	0.03	0.02	0.01	0.02
HeNan	2.8	2.8	2.98	3.38	3.37	3.77	3.8	4.03	3.4	3.82	3.83	3.66	3.41	3.31	3.2	2.84	2.51	2.23	1.52	1.15	0.98	0.97	0.86	0.71	0.76	0.8	0.67	0.45	0.55	0.5	0.34	0.44	0.63	0.58	0.7	0.73	0.63	0.6	0.66	0.52	0.45	0.41	0.38	0.34	0.39	0.41	0.35	0.4	0.4
HuBei	3.2	2.94	3.47	3.61	3.75	4.4	4.04	4.44	4.28	4.76	4.39	4.18	3.96	3.06	2.08	1.45	0.84	0.44	0.45	0.25	0.26	0.23	0.21	0.23	0.19	0.26	0.22	0.17	0.14	0.13	0.1	0.15	0.16	0.28	0.24	0.25	0.25	0.33	0.19	0.18	0.16	0.16	0.1	0.13	0.11	0.13	0.1	0.1	0.1
HuNan	11.92	12.64	13.51	12.52	13.43	14.49	16.08	16.61	17.92	17.69	18.07	19.09	19.39	20.01	20.09	18.66	14.38	9.05	6.62	5.54	5.8	5.46	5.37	4.71	5	5.22	5.35	4.56	4.06	3.18	2.89	3.98	5.38	5.06	4.8	4.97	4.54	3.51	4	3.94	3.43	3.03	2.94	2.77	2.48	2.75	2.6	2.63	2.97
JiangSu	1.73	1.52	1.65	1.66	1.67	1.69	1.73	1.84	1.76	1.82	1.83	1.64	1.64	1.5	1.57	1.37	1.48	1.34	1.36	1.1	1.09	1.03	1.18	0.91	1.24	1.33	1.27	1.04	0.94	0.77	0.54	0.73	0.67	0.51	0.58	0.63	0.59	0.61	0.58	0.57	0.52	0.57	0.48	0.4	0.47	0.49	0.4	0.43	0.5
JiangXi	2.67	2.61	2.87	2.96	3.07	3.54	3.78	4.18	4.39	4.35	4.31	4.24	4.17	4.13	4.28	2.75	2.13	1.91	1.56	1.47	1.44	1.5	1.14	1.22	1.01	0.89	0.85	0.69	0.71	0.49	0.31	0.47	0.52	0.52	0.61	0.76	0.85	0.7	0.83	1.06	1.17	1.02	1	1.02	0.86	0.71	0.78	0.73	0.83
JiLin	0.34	0.32	0.46	0.42	0.41	0.38	0.4	0.42	0.37	0.36	0.33	0.4	0.33	0.29	0.39	0.46	0.28	0.22	0.27	0.23	0.17	0.21	0.28	0.2	0.15	0.17	0.15	0.18	0.08	0.13	0.09	0.09	0.08	0.13	0.21	0.08	0.17	0.05	0.13	0.08	0.07	0.05	0.05	0.04	0.04	0.04	0.02	0.03	0.03
LiaoNing	0.68	0.51	0.78	0.67	0.66	0.75	0.64	0.65	0.6	0.64	0.65	0.54	0.59	0.53	0.72	0.9	0.69	0.44	0.36	0.33	0.22	0.28	0.26	0.24	0.23	0.29	0.38	0.25	0.2	0.14	0.15	0.16	0.11	0.22	0.19	0.3	0.15	0.27	0.16	0.16	0.17	0.08	0.12	0.08	0.13	0.07	0.06	0.08	0.09
NeiMeng	0.27	0.19	0.28	0.25	0.25	0.3	0.27	0.28	0.22	0.25	0.28	0.27	0.26	0.19	0.22	0.29	0.25	0.22	0.18	0.13	0.11	0.13	0.13	0.09	0.13	0.14	0.08	0.09	0.07	0.05	0.04	0.06	0.1	0.06	0.1	0.1	0.05	0.06	0.06	0.05	0.06	0.03	0.03	0.01	0.02	0.02	0.02	0.01	0.03
NingXia	0.16	0.14	0.12	0.14	0.14	0.12	0.1	0.12	0.1	0.12	0.11	0.12	0.1	0.11	0.13	0.15	0.12	0.11	0.07	0.09	0.09	0.07	0.06	0.03	0.05	0.04	0.04	0.01	0.03	0.01	0.01	0.01	0.02	0.02	0.05	0.01	0.02	0.02	0.02	0.02	0.01	0	0.01	0	0.01	0	0	0.01	0.02
QingHai	0.12	0.09	0.14	0.15	0.12	0.08	0.06	0.07	0.05	0.06	0.06	0.05	0.04	0.05	0.07	0.11	0.11	0.07	0.12	0.12	0.08	0.07	0.11	0.05	0.11	0.12	0.04	0.04	0.04	0.06	0.01	0.06	0.03	0.03	0.1	0.02	0.05	0.02	0.04	0.01	0.01	0.02	0.01	0.01	0.01	0.01	0	0.01	0.01
ShanDong	2.02	1.76	1.85	2.06	1.82	1.94	1.91	1.9	1.74	1.89	1.92	1.81	1.68	1.69	1.68	1.58	1.27	1.05	0.8	0.47	0.41	0.42	0.4	0.42	0.47	0.49	0.47	0.36	0.33	0.32	0.22	0.45	0.52	0.36	0.33	0.38	0.38	0.37	0.35	0.29	0.26	0.24	0.15	0.17	0.18	0.18	0.15	0.15	0.18
ShangHai	0.93	1.03	0.95	1.01	0.94	0.85	0.91	0.78	0.75	0.62	0.62	0.62	0.66	0.75	0.81	0.88	1.08	0.87	1.09	0.89	0.81	0.96	1.24	1.18	1.67	1.74	1.51	1.54	1.3	1	0.9	1.09	0.93	0.91	0.89	0.68	0.68	0.59	0.47	0.37	0.32	0.27	0.19	0.14	0.21	0.2	0.15	0.21	0.22
ShanXi(山西)	0.68	0.58	0.63	0.7	0.67	0.67	0.61	0.7	0.57	0.62	0.63	0.66	0.6	0.56	0.74	0.78	0.54	0.46	0.34	0.22	0.18	0.2	0.24	0.23	0.21	0.35	0.21	0.11	0.14	0.1	0.05	0.1	0.17	0.17	1.78	3.12	0.13	0.13	0.58	0.08	0.07	0.06	0.04	0.06	0.07	0.04	0.05	0.06	0.06
ShanXi(陕西)	1.39	1.16	1.27	1.27	1.18	1.3	1.27	1.24	1.12	1.31	1.15	1.06	1.1	1.06	1.34	1.45	0.99	0.81	0.68	0.64	0.46	0.41	0.45	0.35	0.45	0.33	0.26	0.32	0.21	0.16	0.07	0.13	0.21	0.19	0.25	0.17	0.2	0.13	0.14	0.1	0.12	0.06	0.07	0.12	0.12	0.13	0.09	0.08	0.12
SiChuan	4.1	4.18	4	4.38	4.71	4.64	5.09	5.15	4.74	5.11	4.99	5.05	4.64	4.74	5.35	5.64	4.86	4.49	3.9	3.27	2.92	2.89	2.77	2.51	3.18	3.4	2.95	2.5	2.17	1.49	1.22	1.49	2	1.8	1.83	1.89	1.75	1.35	1.34	1.26	1.1	1.03	0.88	0.82	0.7	0.63	0.6	0.64	0.7
TianJin	0.41	0.45	0.4	0.36	0.38	0.26	0.35	0.26	0.34	0.31	0.24	0.25	0.23	0.27	0.32	0.31	0.33	0.26	0.25	0.16	0.2	0.14	0.18	0.2	0.12	0.21	0.22	0.09	0.09	0.06	0.1	0.09	0.11	0.1	0.11	0.1	0.05	0.06	0.06	0.05	0.04	0.04	0.02	0.03	0.03	0.03	0.02	0.03	0.02
XinJiang	0.14	0.1	0.17	0.16	0.13	0.15	0.13	0.1	0.11	0.12	0.11	0.11	0.14	0.12	0.13	0.26	0.25	0.13	0.15	0.09	0.1	0.07	0.08	0.04	0.06	0.08	0.08	0.04	0.01	0.01	0.01	0.03	0.04	0.02	0.01	0.02	0.03	0.01	0.02	0.01	0.02	0.01	0.01	0.01	0.01	0	0.01	0.01	0.01
XiZnag	0.01	0.01	0	0	0.01	0.01	0	0	0	0	0	0	0.01	0.01	0.03	0.05	0.01	0	0	0	0	0	0	0	0	0	0	0	0	0	0	0	0	0	0	0	0	0	0	0	0	0	0	0	0	0	0	0	0
YunNan	6.47	6.53	6.3	5.94	5.49	5.46	5.23	5.06	4.9	5.06	4.7	4.66	4.56	4.45	4.26	5.62	5.35	3.89	3.23	2.73	3.08	3.22	3.4	2.99	2.69	3.24	3.05	2.5	1.91	1.45	1.28	1.78	2.49	2.57	2.65	2.91	2.79	2.58	2.91	2.52	2.09	1.77	1.84	1.65	1.88	2.16	2.02	2.09	2.31
ZheJiang	2.63	1.74	1.78	1.88	1.82	1.7	2.04	1.91	1.82	2.08	2.16	2.17	1.85	2.03	1.98	1.7	1.55	1.78	1.89	1.77	1.73	1.87	1.95	1.54	1.68	1.44	1.01	0.84	0.69	0.47	0.3	0.44	0.54	0.81	1.29	1.45	1.7	1.72	1.64	1.73	1.93	1.96	1.72	1.75	1.71	1.33	1.38	1.47	1.82
[truncated: 17 more columns]

## Sheet: NeiMeng
Province	20200110	20200111	20200112	20200113	20200114	20200115	20200116	20200117	20200118	20200119	20200120	20200121	20200122	20200123	20200124	20200125	20200126	20200127	20200128	20200129	20200130	20200131	20200201	20200202	20200203	20200204	20200205	20200206	20200207	20200208	20200209	20200210	20200211	20200212	20200213	20200214	20200215	20200216	20200217	20200218	20200219	20200220	20200221	20200222	20200223	20200224	20200225	20200226	20200227
AnHui	0.75	0.83	0.81	0.87	1.06	1.29	1.06	1.04	1.03	1.14	1.31	1.4	0.92	0.9	1.11	1.18	0.43	0.27	0.36	0.43	0.35	0.33	0.31	0.36	0.35	0.32	0.27	0.35	0.4	0.4	0.27	0.22	0.24	0.34	0.24	0.3	0.44	0.32	0.22	0.3	0.28	0.36	0.47	0.46	0.41	0.4	0.4	0.43	0.44
BeiJing	11.62	10.85	11.31	12.9	11	10.02	9.6	8.42	7.61	7.02	6.94	6	5.39	4.57	3.78	3.23	5.46	9.82	11.08	14	15.38	16.46	18.77	17.66	20.26	17.19	16.36	15.26	14.51	17.52	19.41	18.13	15.12	12.6	11.62	8.89	8.29	10.35	10.14	10.61	9.79	9.11	7.8	7.81	7.84	7.25	7.38	6.85	6.52
ChongQing	0.38	0.4	0.39	0.45	0.44	0.45	0.45	0.38	0.42	0.4	0.44	0.39	0.45	0.42	0.41	0.4	0.12	0.14	0.15	0.19	0.25	0.22	0.22	0.34	0.3	0.24	0.33	0.23	0.41	0.28	0.26	0.33	0.31	0.28	0.21	0.29	0.26	0.15	0.24	0.13	0.15	0.21	0.2	0.19	0.21	0.27	0.2	0.18	0.17
FuJian	0.49	0.4	0.49	0.58	0.62	0.6	0.62	0.68	0.59	0.63	0.72	0.56	0.56	0.58	0.59	0.42	0.21	0.14	0.13	0.19	0.2	0.18	0.19	0.33	0.3	0.31	0.25	0.25	0.23	0.27	0.25	0.44	0.29	0.21	0.21	0.25	0.37	0.34	0.26	0.17	0.17	0.27	0.19	0.16	0.29	0.17	0.18	0.19	0.21
GanSu	2.83	3.11	3.24	3.3	3.6	3.83	3.57	3.92	4.34	4.29	4.31	4.33	4.38	4.42	4.18	3.99	3.06	2.13	1.67	1.75	1.34	1.52	1.29	1.38	1.64	1.54	1.51	1.56	1.49	1.49	1.26	1.44	1.36	1.46	1.53	1.9	2.38	2.49	2.47	2.38	2.12	2.11	2.24	2.53	3.07	3.27	3.24	3.2	3.24
GuangDong	1	0.88	0.98	0.85	0.74	0.83	0.9	1	0.82	1.01	0.88	0.92	1.06	1.07	0.96	0.87	0.51	0.64	0.9	1.21	1.02	1.23	1.48	1.99	1.73	1.89	2.23	2.34	2.63	2.77	2.44	2.28	1.98	1.6	1.37	1.92	1.76	2.03	1.67	1.24	1.17	1.21	1.4	1.29	1.3	1.22	1.01	1.25	1.07
GuangXi	0.24	0.23	0.24	0.28	0.29	0.25	0.25	0.3	0.24	0.28	0.27	0.35	0.27	0.32	0.25	0.2	0.11	0.09	0.08	0.15	0.11	0.16	0.18	0.28	0.21	0.2	0.19	0.3	0.25	0.24	0.27	0.26	0.18	0.23	0.14	0.19	0.33	0.26	0.15	0.18	0.27	0.19	0.22	0.21	0.18	0.16	0.14	0.13	0.19
GuiZhou	0.22	0.23	0.31	0.28	0.19	0.15	0.2	0.16	0.21	0.16	0.16	0.16	0.11	0.13	0.14	0.14	0.05	0.09	0.13	0.13	0.13	0.09	0.19	0.17	0.2	0.13	0.09	0.09	0.09	0.08	0.05	0.15	0.09	0.09	0.22	0.13	0.15	0.12	0.12	0.13	0.14	0.16	0.2	0.26	0.27	0.27	0.25	0.15	0.26
HaiNan	0.75	0.79	0.73	0.76	0.75	0.81	0.91	0.88	0.87	0.95	1.02	0.96	1.01	1.18	1.23	1.26	0.56	0.2	0.17	0.14	0.12	0.14	0.2	0.1	0.2	0.15	0.22	0.2	0.14	0.13	0.14	0.35	0.21	0.17	0.14	0.14	0.16	0.21	0.11	0.23	0.13	0.11	0.09	0.09	0.06	0.13	0.15	0.08	0.15
HeBei	12.2	12.84	11.91	10.96	12.58	12.57	12.4	11.87	12.51	13.42	12.95	13.19	13.09	13.28	13.23	11.55	13.25	13.7	13.89	12.77	14.5	13.43	12.93	13.47	11.17	12.67	13.15	13.22	12.18	11.62	12.65	12.17	12.79	12.67	14.01	12.4	11.27	12.29	12.09	13.12	14.16	15.74	15.17	14.96	14.73	13.89	14.13	13.59	13.5
HeiLongJiang	9.69	9.45	9.44	9.43	8.95	9.01	9.5	8.96	9.32	8.94	8.91	8.83	9.19	9.43	8.74	10.11	11.77	11.85	11.65	11.46	9.72	9	8.61	8.42	7.8	7.57	6.7	6.11	6.11	5.8	4.84	4.9	5.48	5.22	5.55	5.48	6.8	6.28	5.38	5.13	4.45	3.99	3.93	3.66	3.66	3.44	3.43	3.44	3.62
HeNan	2.4	2.49	2.49	2.57	3.01	3.54	2.79	3.28	3.01	3.28	3.24	3.15	2.58	2.41	3.06	2.11	0.99	0.68	0.69	0.85	0.7	0.89	0.8	1.09	0.71	0.6	0.7	0.7	0.7	0.83	0.55	0.81	0.66	0.74	0.71	0.86	0.62	0.75	0.81	0.68	0.79	0.78	0.99	0.79	1.14	1.17	0.93	1.11	0.97
HuBei	0.68	0.62	0.77	0.77	0.69	0.89	0.67	0.82	0.81	0.87	0.8	0.8	0.66	0.51	0.71	0.4	0.1	0.06	0.08	0.23	0.05	0.05	0.05	0.22	0.09	0.16	0.24	0.16	0.16	0.11	0.07	0.14	0.12	0.16	0.17	0.19	0.13	0.54	0.38	0.17	0.28	0.17	0.39	0.23	0.1	0.11	0.08	0.07	0.1
HuNan	0.43	0.39	0.38	0.55	0.4	0.5	0.59	0.59	0.61	0.52	0.52	0.44	0.36	0.47	0.44	0.34	0.13	0.12	0.2	0.26	0.2	0.18	0.27	0.46	0.39	0.16	0.16	0.23	0.38	0.45	0.31	0.4	0.32	0.34	0.28	0.44	0.46	0.3	0.18	0.29	0.23	0.3	0.31	0.44	0.3	0.36	0.32	0.24	0.3
JiangSu	1.34	1.01	1.34	1.27	1.21	1.36	1.53	1.69	1.48	1.46	1.5	1.45	1.29	1.24	1.37	1.07	0.56	0.72	1.16	1.28	1.23	1.35	1.36	1.59	1.5	1.69	1.61	2.02	1.8	1.83	1.66	1.56	1.28	1.14	1.07	1.13	1	1.2	1.11	1.41	1.09	1.39	1.43	1.43	1.65	1.36	1.4	1.59	1.3
JiangXi	0.33	0.28	0.33	0.35	0.33	0.37	0.34	0.39	0.39	0.37	0.4	0.38	0.34	0.38	0.56	0.55	0.25	0.13	0.12	0.11	0.12	0.19	0.18	0.28	0.23	0.13	0.19	0.19	0.2	0.22	0.1	0.13	0.14	0.09	0.12	0.11	0.23	0.19	0.22	0.2	0.2	0.25	0.22	0.36	0.29	0.26	0.16	0.25	0.19
JiLin	7.15	7.08	7.14	6.76	6.75	6.71	6.94	6.6	7.03	6.73	6.69	6.55	7.26	7.77	7.24	8.8	12.09	10.95	9.95	9.41	8.33	7.24	6.93	7.08	6.19	6.5	5.84	6.2	5.7	5.46	4.79	4.5	5.59	5.75	5.65	6.15	6.69	6.43	6.06	6.34	5.83	6.14	6.99	6.82	6.29	6.13	5.9	6.33	6.46
LiaoNing	12.82	12.86	12.39	11.36	11.48	11.52	12.31	11.78	11.98	11.68	11.62	12.61	12.84	12.78	12.16	13.87	16.64	19.43	20.82	19.41	20.29	19.19	19.41	17.6	17.45	19.26	18.69	19.99	20.22	19.02	19.21	18.22	19.69	20.37	19.35	18.97	18.68	17.71	17.56	19.17	19.31	19.22	19.03	18.64	18.78	18.83	19.89	18.85	18.22
NeiMeng	0	0	0	0	0	0	0	0	0	0	0	0	0	0	0	0	0	0	0	0	0	0	0	0	0	0	0	0	0	0	0	0	0	0	0	0	0	0	0	0	0	0	0	0	0	0	0	0	0
NingXia	7.7	8.31	7.34	7.02	7.56	7.47	7.42	7.26	8.06	7.02	7.07	6.79	6.24	5.82	6.15	7.37	5.78	4.75	4.19	4.06	3.08	3.48	3.03	2.56	2.75	3.46	3.52	3.64	3.67	3.63	3.64	4.21	4.78	5.94	5.42	5.76	7.31	6.16	5.29	5.29	5.24	4.78	5.13	5.87	5.34	5.47	5.56	6.19	6.18
QingHai	0.19	0.16	0.15	0.2	0.16	0.15	0.16	0.1	0.15	0.14	0.17	0.16	0.17	0.19	0.31	0.32	0.16	0.19	0.19	0.24	0.25	0.33	0.21	0.26	0.2	0.27	0.25	0.22	0.21	0.15	0.14	0.13	0.34	0.19	0.31	0.16	0.25	0.21	0.27	0.29	0.34	0.28	0.28	0.35	0.25	0.32	0.33	0.24	0.27
ShanDong	3.36	2.96	3.34	3.39	3.19	3.29	3.6	4	3.4	3.78	4.13	4.27	4.63	3.97	3.26	2.37	1.38	1.8	2.52	2.88	3.04	3.4	2.78	2.82	2.88	2.51	2.7	3.1	3.05	3.09	2.94	3.57	3.03	2.89	2.87	2.9	2.39	2.52	2.92	3.19	3.4	3.53	3.66	4.41	3.9	3.38	3.2	3.85	3.81
ShangHai	0.68	0.6	0.66	0.67	0.6	0.54	0.61	0.65	0.61	0.59	0.53	0.44	0.5	0.63	0.58	0.43	0.2	0.41	0.75	0.9	0.86	0.94	1.02	1.66	1.78	1.36	2.22	1.96	2.65	3.1	2.61	2.79	1.83	1.78	1.07	1.43	1.09	1.04	0.96	0.77	0.73	0.64	0.73	0.64	0.6	0.59	0.42	0.59	0.57
ShanXi(山西)	8.17	9.02	8.55	8.61	8.92	9.1	9.2	9.82	9.77	10.44	10.47	11.19	11.65	11.77	12.98	10.95	10.19	10.03	8	5.97	7.8	7.47	7.29	7.18	7.69	8.21	8.8	7.91	8.43	7.68	8.76	8.72	9.96	10.44	12.4	14.79	11.14	10.48	11.76	9.31	10.6	10.05	10.2	10.84	11.14	11.42	11.63	11.67	12.4
ShanXi(陕西)	9.97	10.14	11.06	11.57	11.2	10.58	10.09	11.05	10.76	10.84	10.94	10.65	11.31	11.96	12.47	14.26	13.54	7.68	6.13	5.96	4.68	5.42	5.34	6.12	6.54	7.13	7.67	8.07	8.58	8.15	7.65	8.36	8.52	9.78	9.68	10.4	13.33	12.64	14.17	13.02	12.18	11.98	11.77	10.83	11.53	13.68	13.61	13.37	14
SiChuan	0.91	0.73	0.96	0.96	1.02	1.03	1	1.17	1.05	1.19	1.13	1.22	1.12	1.11	1.41	1.22	0.43	0.43	0.71	0.78	0.71	0.76	0.66	0.98	1.01	0.76	0.8	0.66	1.04	0.85	0.88	0.93	0.82	0.76	0.72	0.6	0.55	0.6	0.56	0.38	0.73	0.47	0.71	0.6	0.76	0.6	0.52	0.45	0.58
TianJin	2.17	1.85	1.88	1.81	1.74	1.67	1.73	1.67	1.41	1.45	1.32	1.31	1.15	1.09	1.05	0.8	1.24	2.67	3.12	4.06	4.42	5.1	4.96	4.02	4.84	3.85	4.02	3.56	3.51	3.33	3.72	3.49	3.28	3.36	3.43	2.74	1.91	2.81	2.88	3.86	4.4	4.5	4.14	4.08	3.81	3.76	3.64	3.82	3.37
XinJiang	0.21	0.23	0.22	0.2	0.25	0.17	0.19	0.19	0.17	0.18	0.15	0.15	0.11	0.16	0.16	0.23	0.15	0.15	0.16	0.22	0.17	0.15	0.16	0.22	0.2	0.21	0.2	0.16	0.23	0.11	0.17	0.11	0.22	0.26	0.25	0.28	0.27	0.24	0.38	0.25	0.4	0.3	0.27	0.25	0.35	0.33	0.31	0.38	0.35
XiZnag	0	0	0	0	0	0	0	0	0	0	0	0	0	0.03	0.01	0.01	0	0	0	0	0	0	0	0.03	0.01	0	0	0.01	0.01	0.02	0	0.02	0.01	0.02	0	0.01	0	0.01	0.06	0	0.03	0.02	0.02	0.02	0.03	0.02	0.02	0	0.01
YunNan	0.39	0.36	0.37	0.38	0.35	0.34	0.35	0.36	0.32	0.28	0.41	0.44	0.37	0.43	0.45	0.55	0.15	0.15	0.18	0.15	0.17	0.22	0.24	0.31	0.26	0.34	0.21	0.26	0.26	0.47	0.22	0.39	0.42	0.32	0.33	0.31	0.47	0.3	0.38	0.37	0.26	0.34	0.24	0.24	0.18	0.26	0.23	0.22	0.32
ZheJiang	2.63	0.7	0.59	0.7	0.69	0.77	0.85	0.78	0.83	0.75	0.84	0.75	0.78	0.82	0.82	0.81	0.35	0.4	0.63	0.64	0.58	0.7	0.75	0.82	0.95	1	0.71	0.88	0.63	0.71	0.62	0.69	0.78	0.67	0.78	0.7	1.13	0.82	1.07	1.24	0.99	1.21	1.39	1.37	1.39	1.31	1.18	1.11	1.08
[truncated: 17 more columns]

## Sheet: NingXia
Province	20200110	20200111	20200112	20200113	20200114	20200115	20200116	20200117	20200118	20200119	20200120	20200121	20200122	20200123	20200124	20200125	20200126	20200127	20200128	20200129	20200130	20200131	20200201	20200202	20200203	20200204	20200205	20200206	20200207	20200208	20200209	20200210	20200211	20200212	20200213	20200214	20200215	20200216	20200217	20200218	20200219	20200220	20200221	20200222	20200223	20200224	20200225	20200226	20200227
AnHui	1.38	1.27	1.28	1.93	1.78	2.36	1.62	1.43	1.93	1.82	1.72	1.63	1.54	1.37	1.39	1.24	0.78	0.65	0.73	0.72	0.55	0.56	0.65	0.52	0.69	0.55	0.78	0.65	0.63	0.49	0.5	0.44	0.29	0.6	0.47	0.65	0.72	0.78	0.46	1.01	1.25	0.96	0.91	1.04	0.89	0.77	0.65	0.7	0.64
BeiJing	3.07	3.59	2.79	2.96	2.72	2.86	3.16	2.54	2.13	1.99	1.63	1.57	1.46	1.41	1.07	0.98	1.13	2.99	4.39	6.36	5.8	6.37	8.05	8.61	8.06	7.14	5.52	6.43	6.36	7.65	6.36	6.4	4.77	3.85	5.19	3.1	2.89	3.89	2.94	2.93	2.36	1.99	1.32	1.79	2.09	1.65	1.44	1.34	1.02
ChongQing	1.16	1.12	1.07	1.1	1.01	1.18	1.22	1.07	0.97	1	1.06	1	0.71	0.88	0.92	0.94	0.41	0.38	0.72	0.7	0.81	0.9	0.83	0.72	0.93	1.09	0.78	0.67	0.54	0.69	0.87	0.78	0.56	0.48	0.54	0.6	0.21	0.62	0.27	0.22	0.22	0.36	0.34	0.35	0.3	0.23	0.35	0.41	0.4
FuJian	0.9	0.75	0.59	1.03	0.69	0.83	0.89	0.81	0.84	0.8	0.77	0.69	0.63	0.54	0.61	0.47	0.19	0.36	0.42	0.33	0.48	0.31	0.38	0.46	0.28	0.25	0.34	0.7	0.39	0.17	1.17	0.78	0.36	0.46	0.88	0.28	0.45	0.94	0.52	0.31	0.37	0.47	0.65	0.47	0.33	0.57	0.5	0.42	0.42
GanSu	21.66	23.35	26.11	25.54	25.85	22.42	22.54	25.9	27.38	26.93	29.14	31.58	35.69	37.58	33.21	34.01	34.68	33.54	31.46	27.48	28.25	27.12	26.04	29.67	30.33	32.69	30.5	29.46	29.91	29.27	28.77	28.55	30.37	30.15	31.35	30.39	34.7	31.88	30.13	33.33	30.48	31.02	30.69	32.41	30.54	32.69	34.01	33.77	29.84
GuangDong	1.76	1.56	1.28	1.3	1.61	1.43	1.42	1.05	1.2	1.28	1.2	1.05	1.06	1.09	0.78	0.98	0.51	1.04	2.05	1.71	2.57	2.59	3.45	2.82	2.95	3.64	3.84	4.94	4.39	4.59	5.29	4.03	3	3.58	1.49	2.62	2.38	2.89	3.24	1.23	2.5	1.43	2.14	1.62	2.22	2.11	1.29	2.12	2.05
GuangXi	0.9	0.84	0.39	0.36	0.49	0.6	0.71	0.61	0.45	0.45	0.5	0.42	0.42	0.28	0.39	0.37	0.16	0.12	0.21	0.17	0.37	0.47	0.35	0.42	0.33	0.8	0.24	0.35	0.17	0.11	0.12	0.08	0.09	1.27	0.18	0.17	0.21	0.08	0.05	0.2	0.45	0.31	0.62	0.56	0.67	0.21	0.24	0.21	0.33
GuiZhou	0.39	0.36	0.28	0.35	0.36	0.32	0.57	0.43	0.46	0.31	0.28	0.23	0.15	0.29	0.15	0.21	0.16	0.23	0.26	0.3	0.39	0.18	0.14	0.14	0.18	0.11	0.32	0.17	0.1	0.22	0.18	0.21	0.39	0.23	0.09	0.21	0.02	0.33	0.21	0.2	0.47	0.33	0.34	0.47	0.56	0.34	0.22	0.29	0.25
HaiNan	0.72	0.92	0.61	0.86	0.74	0.79	0.89	0.46	0.85	0.67	0.87	0.79	0.78	0.82	0.71	0.96	0.47	0.26	0.2	0.17	0.2	0.15	0.42	0.31	0.27	0.26	0.08	0.08	0.1	0.06	0.02	0.29	0.12	0.85	0.06	0.02	0.09	0.11	0.07	0.03	0.3	0.06	0.04	0.14	0.17	0.06	0.07	0.12	0.21
HeBei	2.71	3.11	3.58	3.05	3.43	3.91	3.53	3.17	4.17	4.14	4.06	3.63	3.31	3.2	3.03	1.99	1.51	1.32	1.78	1.65	1.5	1.76	1.3	1.42	1.66	1.77	1.54	1.7	1.53	1.91	1.54	1.06	1.65	1.06	1.47	0.97	0.98	1.36	1.23	0.89	1.27	1.05	1.27	1.41	1.3	1.47	0.75	1.06	1
HeiLongJiang	0.36	0.34	0.28	0.34	0.44	0.43	0.45	0.4	0.38	0.4	0.37	0.39	0.34	0.3	0.4	0.34	0.17	0.23	0.15	0.47	0.31	0.49	0.37	0.05	0.09	0.82	0.2	0.48	0.06	0.06	0.25	0.14	0.22	0.09	0.02	0.04	0.19	0.06	0.07	0.07	0.11	0.03	0.01	0.07	0.02	0.04	0.05	0.05	0.09
HeNan	4.04	4.21	4.95	4.46	5.46	5.98	4.4	5.15	5.76	6.18	5.43	5.27	4.61	4.07	4.96	4.65	2.76	1.89	1.87	2.19	1.81	2.23	1.43	1.78	1.64	1.13	1.36	0.94	1.35	1	1.21	1.84	1.33	1.24	1.08	1.49	1.71	1.59	0.89	2.02	1.9	2.07	1.41	2.41	2.51	2.15	1.82	1.91	1.68
HuBei	1.6	1.13	1.47	1.56	1.49	1.6	1.56	1.45	1.49	1.62	1.31	1.37	1.21	0.92	0.65	0.38	0.14	0.11	0.09	0.82	0.24	0.17	0.1	0.15	0.07	0.21	2.22	0.24	0.56	0.26	0.2	0.08	0.36	0.57	0.81	0.26	0.36	1.2	0.27	0.22	0.32	0.79	0.9	0.85	0.22	0.19	0.14	0.13	0.2
HuNan	1.04	0.74	0.64	0.86	0.71	0.95	1.12	0.93	0.99	0.86	0.87	0.87	0.7	0.45	0.42	0.53	0.35	0.33	0.18	0.49	0.59	0.44	0.34	0.32	0.45	0.4	0.3	0.72	0.59	0.64	0.69	0.86	0.51	0.34	0.58	0.3	0.38	0.47	0.31	0.2	0.32	0.74	0.63	0.61	0.44	0.62	0.36	0.5	0.42
JiangSu	2.92	2.47	2.09	2.74	2.46	2.26	2.3	2.01	2.06	2.55	2.33	2.1	2.06	1.67	1.61	1.12	1	1.58	1.84	2.38	1.8	2.2	2.59	2.19	2.74	1.59	2.08	1.88	3.26	2.92	3.51	2.63	2.29	1.66	1.88	1.45	1.71	1.47	1.26	1.85	1.9	1.81	1.99	2.31	2	2.01	2.01	1.93	1.8
JiangXi	0.63	0.48	0.47	0.74	0.5	0.71	0.65	0.51	0.73	0.7	0.64	0.61	0.46	0.42	0.46	0.18	0.27	0.26	0.35	0.18	0.23	0.37	0.27	0.31	0.57	0.15	0.1	0.19	0.04	0.08	0.04	0.04	0.09	0.11	0.02	0.21	0.26	0.15	0.27	0.18	0.14	0.23	0.34	0.29	0.37	0.29	0.21	0.27	0.3
JiLin	0.31	0.23	0.3	0.29	0.33	0.25	0.34	0.47	0.32	0.3	0.31	0.22	0.2	0.19	0.19	0.32	0.3	0.16	0.32	0.47	0.26	0.29	0.45	0.56	0.3	0.32	0.04	0.13	0.1	0.08	0.29	0.33	0.14	0.02	0.02	0.02	0.07	0.04	0.09	0.2	0.13	0.14	0.07	0.13	0.13	0.13	0.11	0.04	0.19
LiaoNing	0.55	0.48	0.5	0.46	0.43	0.51	0.82	0.66	0.45	0.52	0.53	0.5	0.5	0.39	0.44	0.51	0.35	0.43	0.42	0.66	0.64	0.5	0.42	0.57	1.05	1.09	0.8	0.67	0.28	0.4	0.29	0.53	0.83	0.57	0.15	0.3	0.14	0.2	0.31	0.22	0.13	0.15	0.23	0.17	0.14	0.19	0.23	0.13	0.14
NeiMeng	19.5	20.08	18.08	17.5	17.38	16.91	18.04	16.55	15.12	15	14.43	13.26	12.16	12.53	15.04	18.35	22.22	21.6	19.68	17.84	19.27	19.15	16.41	14.11	12.83	13.77	15.06	16.54	16.98	19.41	20.16	21.74	24.21	24.86	24.81	23.01	25.18	24.15	27.29	26.04	25.4	26.34	25.31	23.62	23.18	23.48	26.5	25.87	26.87
NingXia	0	0	0	0	0	0	0	0	0	0	0	0	0	0	0	0	0	0	0	0	0	0	0	0	0	0	0	0	0	0	0	0	0	0	0	0	0	0	0	0	0	0	0	0	0	0	0	0	0
QingHai	1.18	1.18	1.27	1.21	0.96	1.1	1.08	1.15	0.92	0.8	0.72	0.67	0.82	0.7	0.99	1.06	1.13	1.31	1.94	1.95	1.62	1.75	1.47	1.13	1.6	1.79	1.26	1.75	1.24	1.02	1.42	1.97	1.6	1.06	1.13	1.08	1.42	1.47	1.52	2.31	1.57	1.81	1.74	1.71	1.34	1.53	1.54	1.67	1.44
ShanDong	2.37	1.96	2.06	2.69	2.48	3.16	2.84	2.53	2.99	3.51	3.08	3.23	2.9	2.2	2.53	2.01	1.19	1.49	1.65	2.14	1.87	1.73	2.09	1.79	1.55	1.27	1.14	1.94	2.16	1.49	1.19	1.84	2.21	1.4	1.31	1.38	1.39	1.94	1.32	0.75	1.44	1.31	1.16	1.2	1.1	0.85	1.05	0.79	0.9
ShangHai	1.68	0.82	1.17	1.05	0.84	0.97	0.83	1.02	0.7	0.82	0.72	0.43	0.7	0.44	0.71	0.48	0.48	0.83	1.06	1.51	1.22	2.24	2.3	2.64	2.71	2.56	4.08	2.73	5.07	5.33	5.23	4.07	3.22	4.89	1.74	3.69	1.42	2.3	1.79	0.82	1.79	0.88	2.14	0.79	1.51	1.09	0.87	1	0.75
ShanXi(山西)	1.7	2.26	2.21	1.96	2.33	2.47	2.78	2.58	2.61	2.43	2.6	2.69	2.19	2.36	2.79	1.79	1.46	1.53	1.38	1.41	1.46	1.75	1.47	1.14	1.49	1.73	1.64	1.53	1.44	1.62	1.96	1.56	1.74	1.68	5.08	8.27	1.87	1.77	2.67	1.24	1.61	1.51	1.57	1.68	1.26	1.38	1.6	1.39	1.69
ShanXi(陕西)	20.05	20.39	20.81	19.22	19.57	19.54	19.32	20.05	18.31	18.72	19.14	19.89	19.8	20.7	21.16	20.08	23.74	22.16	21.16	20.36	19.81	18.49	20.57	19.84	19.46	18.05	18.66	18.87	16.01	14.01	13.38	14.12	15.66	15.22	15.74	16.32	17.08	15.86	18.27	18.75	18.58	18.71	18.07	18.4	21.23	20.02	19.05	19.2	22.19
SiChuan	2.3	2.36	2.26	2.39	2.36	2.58	2.65	2.75	2.82	2.57	2.56	2.74	2.57	2.32	2.42	2.65	1.49	1.92	2	2.46	2.76	2.35	3.08	3.19	3.36	2.65	2.14	2.38	1.5	2.38	1.96	2.29	1.45	1.03	1.11	0.75	1.13	1.79	0.74	0.99	1.36	1.34	1.66	1.22	1.47	1.52	1.06	0.77	1.31
TianJin	0.46	0.42	0.39	0.41	0.39	0.42	0.48	0.43	0.4	0.38	0.33	0.37	0.3	0.28	0.27	0.28	0.29	0.7	0.58	1.13	1.7	1.47	1.4	1.86	1.22	0.94	2	0.67	1.11	1.02	1	0.86	0.71	0.92	0.63	0.62	0.67	0.64	0.74	0.67	0.48	0.61	0.8	0.63	0.63	0.76	0.51	0.55	0.28
XinJiang	1.34	0.86	0.91	1.01	0.99	1.11	1.17	1.11	1	0.94	0.96	0.7	0.8	0.58	0.84	1.3	1.34	1.23	1.43	2.04	1.74	1.62	1.34	1.2	1.26	1.5	0.9	1.02	0.74	0.69	0.48	0.44	0.54	0.46	0.47	0.36	0.5	0.31	0.31	0.33	0.71	0.66	0.51	0.58	0.41	0.41	0.51	0.53	0.41
XiZnag	0.06	0.04	0.07	0.03	0.07	0.05	0.04	0.05	0.05	0.04	0.02	0.02	0.01	0.04	0.04	0.02	0.04	0.07	0.04	0.01	0.02	0.04	0.07	0.04	0.03	0.07	0.08	0	0.08	0.02	0	0	0.04	0.09	0	0.04	0.02	0.06	0.15	0.12	0.03	0.06	0.04	0.02	0.08	0.02	0.03	0.04	0.08
YunNan	1.19	0.96	0.59	0.81	0.71	0.68	0.84	0.87	0.86	0.78	0.67	0.61	0.6	0.56	0.6	0.62	0.44	0.32	0.43	0.51	0.48	0.53	0.83	0.46	0.58	0.48	0.3	0.85	1.18	1.04	0.64	1.08	0.56	0.43	0.58	0.43	0.4	0.4	0.78	0.66	0.68	0.72	0.68	0.48	0.52	0.53	0.3	0.55	0.4
ZheJiang	2.63	1.5	1.27	1.58	1.23	1.42	1.54	1.67	1.47	1.34	1.56	1.29	1.11	1.21	1.06	1	0.63	0.79	1.01	1.22	1.1	1.61	1.2	1.38	1.17	1.04	1.62	1.16	1.92	1.2	1.1	0.8	0.51	0.67	0.97	0.82	1.27	1.07	1.6	1.91	1.59	1.99	2.28	2.4	2.22	2.54	2.38	2.11	2.57
[truncated: 17 more columns]

## Sheet: XinJiang
Province	20200110	20200111	20200112	20200113	20200114	20200115	20200116	20200117	20200118	20200119	20200120	20200121	20200122	20200123	20200124	20200125	20200126	20200127	20200128	20200129	20200130	20200131	20200201	20200202	20200203	20200204	20200205	20200206	20200207	20200208	20200209	20200210	20200211	20200212	20200213	20200214	20200215	20200216	20200217	20200218	20200219	20200220	20200221	20200222	20200223	20200224	20200225	20200226	20200227
AnHui	1.88	1.95	1.78	2.37	2.41	2.58	2.41	2.33	2.4	2.4	2.28	2.38	2.31	2.37	2.1	1.89	2.21	1.96	1.24	1.31	1.02	0.92	1.01	0.68	0.81	1.28	0.93	0.95	0.67	1.33	0.95	0.76	0.82	0.8	0.63	0.4	0.68	0.66	0.49	0.65	0.7	0.63	0.64	0.85	0.79	1	0.61	1.04	0.86
BeiJing	3.82	3.67	3.2	3.22	2.79	2.6	3.13	2.27	2.94	1.83	2.33	1.98	1.96	1.9	1.75	2.64	2.75	5.24	6.7	7.24	8.55	10.12	10.74	9.21	11.4	10.79	10.67	10.47	10.56	10.38	11.66	10.62	11.03	10.01	7.79	6.14	8.79	8.36	9.27	8.05	8.25	8.48	5.99	6.68	6.62	5.84	5.72	4.53	5.14
ChongQing	3.39	3.05	3.02	3.21	3.25	3.03	3.42	3.04	3.09	2.89	3.16	3.45	2.86	2.96	2.95	3.57	2.25	2.77	2.75	1.53	3.05	2.5	2.86	2.24	2.4	2.95	1.76	2.32	3.14	1.59	1.66	3.51	3.58	3.33	2.4	1.01	2.18	2.38	0.91	2.86	2.36	3.21	2.72	2.04	2.69	1.28	3.05	1.53	2.63
FuJian	0.9	1.14	1.21	1.17	1.22	1.2	1.2	1.32	1.1	1.26	1.19	1.12	1.35	1.18	1.15	1.06	1.07	1.09	1.4	1.31	0.93	1.06	1.26	1.81	1.06	0.68	0.8	0.87	1.12	0.79	0.83	1.18	0.91	1.2	0.67	0.5	0.94	1.17	1.36	2.28	1.2	1.51	1.07	0.97	0.85	0.94	1.19	0.69	1.5
GanSu	26.63	28.2	27.25	26.13	27	27.36	24.11	25.41	28.32	30.33	29.06	30.44	30.28	31.41	31.56	30.34	30.39	29.53	24.66	22.13	19.21	18.68	18.26	24.49	19.9	18.45	17.73	19.46	20.2	20.72	17.81	17.52	21.1	19.02	15.76	16.08	26.68	19.71	24.61	22.06	23.55	23.39	27.87	28.6	27.83	28.55	32.36	30.83	32.42
GuangDong	2.55	2.65	2.31	1.85	1.83	1.79	1.95	1.76	1.96	1.66	1.84	2.16	2.2	2.46	2.51	3.21	3.76	4.67	7.05	8.89	9.97	9.17	13.91	10.89	16.1	16.63	14.83	16	13.38	17.26	18.01	17.52	17.6	16	15.16	13.78	16.21	15.91	13.97	14.78	15.38	14.69	13.16	10.75	11.4	10.93	11.4	9.62	10.11
GuangXi	0.63	0.55	0.38	0.46	0.45	0.47	0.49	0.51	0.39	0.38	0.39	0.48	0.43	0.46	0.48	0.47	0.74	0.5	0.58	0.87	0.6	0.79	0.65	0.82	0.36	0.32	0.66	0.72	0.63	0.72	0.91	0.8	1.01	0.72	0.67	0.77	0.94	0.93	0.56	1	0.82	0.53	0.5	0.53	0.85	0.88	0.45	0.74	1.03
GuiZhou	0.51	0.59	0.5	0.53	0.49	0.56	0.55	0.62	0.48	0.56	0.51	0.49	0.45	0.44	0.43	0.31	0.3	0.68	0.56	0.47	0.9	0.7	0.75	0.74	0.67	0.41	0.26	0.38	0.37	0.53	0.59	0.33	0.36	0.16	0.21	0.16	0.17	0.19	0.42	0.46	0.33	0.6	0.46	0.4	0.55	0.63	0.63	0.25	0.31
HaiNan	1.25	1.25	1.22	1.2	1.24	1.2	1.2	1.37	1.13	1	1.02	1.04	1.23	1.15	1.28	1.97	2.02	1.64	1.05	1.48	1.07	1.32	0.65	0.38	0.97	0.89	1.16	1.02	0.52	0.38	0.75	0.29	0.22	0.32	0.49	0.23	0.77	1.64	0.45	1.35	0.87	0.6	0.75	1.04	0.52	0.85	0.37	1.25	0.68
HeBei	2.89	2.94	3.04	3.2	3.21	3.22	3.54	2.98	3.02	2.83	2.83	2.71	2.83	3.2	2.85	2.66	1.88	1.45	1.95	1.78	1.76	1.51	1.81	1.61	1.03	1.28	1.33	1.25	1.42	1.86	1.3	1.65	1.65	1.04	1.23	1.14	1.07	1.05	1.15	1.62	1.74	1.66	1.11	1.1	1.25	1.8	0.9	1.51	1.52
HeiLongJiang	0.47	0.53	0.6	0.58	0.59	0.54	0.55	0.63	0.46	0.55	0.47	0.44	0.52	0.47	0.41	0.32	0.45	0.33	0.45	0.39	0.32	0.43	0.65	0.38	0.47	0.17	0.2	0.38	0.22	0.22	0.39	0.5	0.22	0.24	0.28	0.27	0.3	0.23	0.07	0.07	0.24	0.38	0.17	0.28	0.15	0.22	0.23	0.23	0.27
HeNan	11.18	11.25	11.47	12.78	12.47	13.35	12.53	12.86	11.86	12.32	11.66	11.51	10.95	10.59	10.77	10.88	11.3	8.5	6.47	5.28	3.79	5.82	3.97	4.85	4.13	4.8	5.03	3.58	2.39	2.96	3.13	4.1	3.77	3.37	4.07	2.33	2.91	4.02	3.36	3.75	4.43	5.68	3.87	3.15	3.98	4.18	3.76	5.09	3.66
HuBei	2.36	2.29	2.3	2.45	2.24	2.23	2.46	2.33	2.12	2.31	2.31	2.29	2.27	1.96	1.33	0.81	0.41	0.25	0.52	0.66	0.19	0.24	0.35	0.52	0.25	0.59	2.56	0.76	4.23	0.95	0.83	0.46	0.55	0.52	4.32	0.94	0.9	0.46	0.66	0.54	0.87	0.49	0.39	0.15	0.39	0.37	0.39	0.35	0.22
HuNan	1.49	1.82	1.63	2.01	1.91	2.01	1.99	2.09	1.79	1.62	1.78	1.9	1.74	1.85	1.7	1.37	1.15	1.07	1.19	1.66	1.8	1.09	1.45	0.82	0.95	1.43	1.26	1.29	0.59	0.72	0.91	1.01	1.24	1.2	1.27	0.87	1.15	0.97	0.84	0.5	1.03	1.41	1.82	1.7	1.16	1.05	1.24	2.89	0.83
JiangSu	3.01	2.84	3.03	2.92	2.95	3.08	3.18	3.3	3.34	3.3	3.27	3.24	3.68	3.47	3.26	2.94	3.16	2.92	3.8	3.25	3.62	4.07	3.76	3.67	3.57	3.42	3.4	4.15	3.52	3.04	3.25	2.32	3.03	1.93	2.51	2.02	2.78	3.67	2.2	3.25	1.99	2.79	2.54	2.9	3.15	3.83	2.51	3.89	3.76
JiangXi	0.54	0.61	0.55	0.69	0.71	0.67	0.75	0.74	0.78	0.68	0.77	0.66	0.61	0.79	0.73	0.53	0.53	0.38	0.37	0.53	0.39	0.36	0.32	0.3	0.27	0.23	0.36	0.45	0.29	0.19	0.39	0.38	0.32	0.72	0.24	0.16	0.17	0.35	0.14	0.73	0.41	0.42	0.39	0.78	0.55	0.54	0.55	0.76	0.39
JiLin	0.38	0.32	0.35	0.33	0.34	0.36	0.4	0.37	0.3	0.33	0.38	0.34	0.37	0.33	0.34	0.31	0.49	0.22	0.25	0.28	0.41	0.36	0.35	0.21	0.19	0.17	0.23	0.45	0.26	0.34	0.31	0.5	0.18	0.16	0.31	0.1	0.34	0.35	0.1	0.19	0.24	0.24	0.43	0.34	0.15	0.17	0.21	0.23	0.31
LiaoNing	0.75	0.79	0.68	0.78	0.71	0.63	0.69	0.68	0.51	0.59	0.65	0.67	0.74	0.64	0.61	0.72	0.57	0.63	0.98	0.77	1.04	1.09	1.08	0.9	0.36	0.65	0.53	0.76	0.67	0.83	0.59	0.97	0.55	0.84	0.74	0.57	0.68	0.78	0.87	0.85	0.41	0.38	0.82	0.91	0.61	0.31	0.55	0.48	0.83
NeiMeng	2.16	2.79	2.3	1.96	2.03	1.64	1.42	1.69	1.57	1.64	1.32	1.33	1.16	0.95	0.8	0.83	0.93	1.05	1.09	1.07	1.11	1.34	1.34	1.17	1.28	1.07	1.53	2.09	2.02	2.62	1.82	2.96	2.57	2.29	1.52	2.8	3.38	3.75	2.69	4.37	4.27	4.06	4.19	4.57	4.44	5.92	5.41	5.78	5.16
NingXia	1.97	1.67	1.49	1.67	1.54	1.65	1.71	1.36	1.7	1.18	1.58	1.42	1.34	1.41	1.63	2.66	3.4	3.27	2.91	2.87	2.7	2.14	1.69	1.48	1.09	1.28	1.5	1.06	1.53	1.33	0.95	0.71	1.33	1.24	0.7	0.64	0.64	0.89	1.36	1	0.95	1.97	2.04	1.32	1.68	1.37	1.08	1.4	1.27
QingHai	2.71	2.78	2.77	2.04	2.16	2.06	2.53	4.31	2.67	2.19	1.7	1.39	1.3	1.16	1.48	1.47	1.99	2.41	2.66	3.57	2.96	3.41	2.72	2.74	2.59	2.05	3	1.86	3.11	2.66	2.89	4.61	3.86	4.46	4.21	2.83	4.24	4.61	4.58	3.4	3.19	2.22	2.54	2.42	2.66	2.72	3.07	3.07	2.95
ShanDong	3.49	3.25	4.17	4.06	3.98	3.74	4.07	3.72	3.88	4.05	3.88	4.12	3.82	3.81	4.1	3.37	3.46	3.09	3.8	3.7	3.64	3.48	3.83	2.13	3.43	2.83	2.56	2.78	2.06	1.82	3.13	2.15	2.16	2.69	1.45	2.26	1.88	3.51	3.5	4.68	4.39	2.75	3.55	2.8	2.32	3.37	2.38	2.53	2.55
ShangHai	1.34	1.33	1.52	1.32	1.11	0.89	1.23	1.02	1.2	0.91	1.13	0.93	1.02	1.08	1.07	1.45	1.45	2.1	3.5	4.38	3.57	4.22	3.92	4.8	4.55	6.08	5.9	6.81	6.67	3.87	6.82	5.58	5.24	5.43	4.88	4.39	5.23	4.02	3.88	3.98	4.47	3.53	3.83	3.97	4.26	3.32	3.31	2.63	2.26
ShanXi(山西)	1.3	1.34	1.44	1.5	1.43	1.54	1.61	1.68	1.89	1.96	1.7	1.74	1.75	1.55	1.74	1.5	1.23	1.09	1.33	1.07	1.14	0.92	0.84	0.9	0.95	0.83	0.56	0.76	0.67	0.95	0.59	0.59	0.41	0.6	13.63	23.88	0.42	0.89	5.56	0.69	1.03	0.81	0.35	0.85	0.85	1	0.74	0.79	1
ShanXi(陕西)	7.67	6.97	7.53	7.48	7.33	7.62	7.81	7.33	6.54	7.56	8	7.13	7.57	7.81	7.99	8.1	6.99	6.99	6.77	7.1	8.27	8.59	6.44	6.41	4.92	4.11	4.93	3.65	3.11	3.95	5.15	4.27	2.98	3.41	1.87	1.75	2.78	3.05	3.78	3.4	3.48	3.14	2.61	3.94	2.54	5.21	5.11	4.07	4.77
SiChuan	10.93	9.5	10.49	10.54	10.98	10.52	11.37	10.61	11.12	10.31	11.62	11.42	12.24	11.2	11.92	11.63	11.57	11.86	11.35	10.37	11.95	10.41	10.43	11.13	11.35	13.59	13.63	11.08	12.59	12.62	11.78	12.23	10.29	11.86	9.1	9.96	10.98	12.59	8.89	10.1	9.49	10.53	11.44	10.53	12.53	8.67	8.22	9.55	8.88
TianJin	0.64	0.78	0.63	0.65	0.62	0.42	0.73	0.5	0.71	0.41	0.56	0.5	0.37	0.58	0.42	0.5	0.58	0.97	1.32	1.88	2.2	1.74	1.12	1.97	1.31	0.5	0.6	2.62	0.93	3.19	0.87	0.67	0.55	1.72	1.62	2.06	0.72	0.62	0.84	0.73	1.07	0.77	0.78	0.78	0.79	1.14	0.42	0.4	0.63
XinJiang	0	0	0	0	0	0	0	0	0	0	0	0	0	0	0	0	0	0	0	0	0	0	0	0	0	0	0	0	0	0	0	0	0	0	0	0	0	0	0	0	0	0	0	0	0	0	0	0	0
XiZnag	0.12	0.1	0.08	0.04	0.04	0.02	0.03	0.02	0.01	0.01	0.03	0.06	0.02	0.03	0.09	0.04	0.11	0.06	0.17	0.04	0.03	0.07	0.11	0.05	0.08	0.17	0	0.15	0.07	0.07	0.15	0.33	0	0.12	0.28	0.1	0	0.03	0.07	0.07	0.12	0.24	0.1	0.12	0.03	0.02	0.05	0.07	0.17
YunNan	0.92	0.92	0.9	0.88	0.96	0.93	1	1.01	0.93	0.92	0.75	0.76	0.7	0.83	0.71	0.84	0.9	1.11	0.63	0.87	1.17	1.11	1.31	0.52	0.39	0.65	0.26	0.3	0.71	0.64	0.47	0.21	0.41	1.4	0.81	0.47	0.77	0.54	0.87	0.65	0.45	0.53	0.86	1.19	0.52	0.6	0.68	0.48	0.98
ZheJiang	2.63	1.94	1.97	1.79	1.82	1.9	1.79	1.96	1.61	1.82	1.64	1.71	1.76	1.75	1.66	1.47	1.76	1.99	2.28	2.99	2.48	2.14	2.18	1.94	2.99	1.52	1.63	1.4	2.17	1.21	0.91	1.14	1.74	2.93	1.02	1.25	1.15	2.46	2.45	1.78	2.11	2.22	2.79	4.19	3.74	3.12	3.23	3.14	2.77
[truncated: 17 more columns]

## Sheet: XiZang
Province	20200110	20200111	20200112	20200113	20200114	20200115	20200116	20200117	20200118	20200119	20200120	20200121	20200122	20200123	20200124	20200125	20200126	20200127	20200128	20200129	20200130	20200131	20200201	20200202	20200203	20200204	20200205	20200206	20200207	20200208	20200209	20200210	20200211	20200212	20200213	20200214	20200215	20200216	20200217	20200218	20200219	20200220	20200221	20200222	20200223	20200224	20200225	20200226	20200227
AnHui	1.08	1.25	1.07	1.33	1.18	1.49	1.26	1.25	1.12	1.15	1.5	1.54	1.12	1.3	1.02	1.37	1.57	1.02	0.66	0.49	0.3	0.37	0.37	0.45	0.61	0.57	0.84	0.73	0.13	0.75	0.88	0.92	0.29	0.85	0.95	0.43	0.52	0.16	0.16	1.02	0.48	0.3	0.33	0.65	0.5	0.35	0.57	0.2	0.49
BeiJing	0.91	0.91	0.98	1.12	1.38	1.26	1.19	1.33	1.1	0.8	0.93	0.73	0.61	0.67	0.53	0.42	0.58	1.98	2.14	2.05	1.71	1.62	0.87	0.62	0.61	0.57	0.6	0.73	0.78	0.6	0.88	0.46	0.59	0.51	1.09	1.31	0.52	0.16	0.32	0.51	0.32	0.91	0.66	0	0.76	0.35	0.22	0.41	0.09
ChongQing	6.46	5.73	6.14	5.04	6.53	5.86	6.58	5.84	6.52	5.56	7.04	5.47	6.99	5.52	5.61	6.32	6.23	6.1	6.69	6.76	3.92	4.21	3.46	3.92	3.81	4.05	6.55	3.38	5.39	2.27	4.24	4.32	7.25	4.45	2.73	4.08	4.21	4.02	2.73	3.41	1.94	3.81	2.48	3.77	3.82	3.76	6.19	2.26	3.68
FuJian	0.45	0.42	0.27	0.25	0.52	0.35	0.43	0.44	0.35	0.25	0.42	0.39	0.61	0.63	0.51	0.35	0.5	0.77	0.75	0.61	0.52	0.37	0.04	0.28	0.07	0.28	0.48	0.14	0.26	0	0.17	0	0	0	0.27	0.29	0.17	0.33	0.16	0.34	0	0.15	0.16	0.13	0.25	0.35	0.22	0.2	0
GanSu	5.3	3.84	4.45	5.56	5.2	5.05	4.7	4.7	7.31	5.57	6.62	5.51	6.92	5.96	6.91	7.76	9.49	6.75	6.03	5.23	5.3	6.48	6.72	8.52	8.7	7.81	7.28	8.83	8.15	7.89	6	8.65	8.59	7.87	9.17	8.3	6.31	6.7	8.69	9.4	6.98	10.07	8.45	7.68	7.38	9.51	11.23	8.83	11.24
GuangDong	0.79	0.72	0.68	0.88	0.78	0.51	0.7	0.61	0.73	0.69	0.96	0.81	0.82	0.73	1.25	1.33	1.85	2.91	4.39	4.64	5.14	2.71	2.75	1.93	1.37	1.93	1.57	2.2	1.05	2.42	1.76	2.16	2.07	2.56	0.54	1.45	2.1	1.84	2.09	1.19	2.43	1.06	2.81	1.43	1.65	1.17	1.14	1.02	1.39
GuangXi	0.16	0.21	0.12	0.2	0.19	0.15	0.21	0.19	0.17	0.17	0.21	0.25	0.24	0.36	0.28	0.27	0.25	0.58	0.75	0.52	0.41	0.5	0.33	0.51	0.15	0.19	0.24	0.14	0	0.3	0.17	0.3	0	0.34	0.13	0.14	0.17	0.33	0.16	0.17	0	0	0	0.13	0.25	0.47	0.11	0.1	0.09
GuiZhou	0.91	0.92	1.02	0.89	0.95	0.99	0.76	0.74	0.88	0.79	0.95	0.69	0.88	1.11	1.08	0.5	0.78	0.8	1.05	1.08	0.96	0.54	0.62	0.39	0.68	0.86	0.24	0.29	0.13	0	0.88	0.3	0.44	0.17	0.41	0.58	0.35	0.16	0.16	0.34	0.48	1.37	0.49	1.3	0.5	0.94	1.03	0.92	1.69
HaiNan	0.2	0.13	0.17	0.23	0.19	0.34	0.14	0.14	0.22	0.16	0.1	0.26	0.13	0.21	0.25	0.21	0.3	0.12	0.02	0.08	0.08	0.23	0	0.11	0.07	0.19	0.24	0	0	0.15	0	0.15	0	0	0	0.58	0	0.16	0.16	0	0	0.15	0	0	0	0.11	0	0	0
HeBei	1.06	0.89	1.5	1.14	1.17	1.33	1.17	1.13	1.09	1	1.7	1.29	1.19	1.05	1.29	0.67	0.64	0.83	0.75	1.11	0.71	0.5	0.54	0.62	0.61	0.67	0.24	0.44	0.65	1.36	0.35	0.3	0.44	0.17	0.27	0.29	0.7	0.67	0.48	1.02	0.64	1.22	0	0.52	0.25	0.82	0.22	0.61	0.89
HeiLongJiang	0.19	0.13	0.27	0.25	0.19	0.38	0.33	0.37	0.19	0.13	0.24	0.32	0.24	0.2	0.21	0.14	0.3	0.12	0.16	0.55	0.41	0.23	0.16	0.17	0.3	0.19	0	0	0.26	0.15	0	0	0	0	0	0	0	0	0.32	0.17	0	0	0.16	0	0	0	0.22	0.2	0
HeNan	3.83	4.13	4.1	4.56	4.42	4.6	4.32	4.27	4.01	5.08	4.16	4.4	4.26	4.89	4.7	4.88	4.18	3.31	2.58	2.67	2.93	2.95	3.34	3.58	3.12	3.18	1.21	1.62	3.81	4.09	1.76	2.31	2.37	1.71	1.36	1.02	1.22	2.01	0.8	1.36	0.81	1.37	0.82	0.91	2.16	2.23	1.72	2.98	1.39
HuBei	1.68	1.55	1.52	1.99	1.64	1.96	1.69	2.14	1.62	1.94	1.71	1.94	1.51	1.74	0.98	0.71	0.33	0.37	0.11	0.05	0.19	0.13	0.12	0.39	0.3	0.28	0	0.44	0	0.15	0.35	0.61	0.44	0.68	0.13	0.14	0.7	0	0.32	0.34	0.48	0.15	0.16	0.39	0.12	0.47	0.22	0.1	0
HuNan	1.47	1.59	1.57	1.86	1.76	1.25	1.47	1.52	1.77	1.44	1.47	1.55	1.67	1.7	1.44	1.16	1.29	1.36	0.97	0.97	1.9	1.25	0.75	0.73	0.38	0.57	1.09	0.58	0.65	0.75	0.7	0.15	1.48	2.05	0.82	1.02	0.87	1	0.16	0.17	0.64	1.06	0.99	0.91	1.65	0.94	0.91	2.26	0.59
JiangSu	0.89	0.82	0.77	1	0.92	0.76	0.95	1.09	1.6	1.24	1.43	1.33	1.38	0.97	1.17	1.07	1.01	1.17	1.19	1.49	1.93	0.98	2	1.25	1.29	0.48	0.36	0.44	0.52	0.3	0.17	1.23	0.59	0	0.68	0.14	0.17	1	0.32	0.51	0.97	0.61	0.82	0.26	1.01	0.35	0.45	0.51	0.39
JiangXi	0.45	0.28	0.52	0.39	0.48	0.58	0.47	0.46	0.54	0.57	0.53	0.59	0.56	0.81	0.71	0.44	0.64	0.37	0.61	0.44	0.3	0.57	0.08	0.05	0.3	0.19	0.72	0	0.26	0.3	0.17	0.15	0.14	0.17	0	0.58	0.35	0.33	0	0	0.16	0.3	0.33	0.26	0.38	1.17	0.22	0.51	0.09
JiLin	0.06	0.14	0.23	0.26	0.14	0.12	0.15	0.16	0.11	0.2	0.21	0.19	0.28	0.2	0.16	0.16	0.22	0.43	0.16	0.14	0.05	0.13	0.04	0	0.22	0.09	0.36	0.14	0	0	0.17	0.15	0.14	0	0	0	0	0.16	0	0	0.16	0.15	0.16	0	0	0.11	0	0.1	0
LiaoNing	0.25	0.33	0.39	0.39	0.27	0.46	0.57	0.37	0.36	0.33	0.56	0.48	0.56	0.47	0.61	0.4	0.44	0.4	0.33	0.29	0.3	0.33	0.5	0.51	0.38	0.57	0.48	0	0.26	0.3	0.53	0.77	0.29	0.34	0.54	0	0.17	0.33	0.48	0.51	0	0.45	0.66	0.65	0.38	0.7	0.68	0.3	0
NeiMeng	0.09	0.14	0.24	0.13	0.16	0.33	0.13	0.17	0.27	0.15	0.16	0.23	0.23	0.3	0.14	0.25	0.19	0.37	0.38	0.29	0.35	0.4	0.33	0.28	0.07	0.48	0.24	0.14	0.26	0.3	0.7	0.61	0.14	0.17	0.41	0.72	0.17	0.5	0.32	0.17	0.16	0.3	0.33	0	0.12	0.23	0	0.3	0
NingXia	0.32	0.23	0.18	0.18	0.23	0.37	0.24	0.21	0.25	0.25	0.25	0.32	0.39	0.23	0.37	0.33	0.14	0.37	0.52	0.47	0.24	0.4	0.16	0.11	0.22	0.28	0.12	0.14	0.26	0.45	0	0.15	0.14	0	0	0	0.17	0.16	0	0	0	0.15	0.16	0	0.12	0	0.22	0	0.09
QingHai	14.42	17.86	15.9	15.21	14.65	14.44	14.95	15.33	13.9	14.02	12.5	15.3	16.15	14.13	17.06	17.1	20.5	21.86	30.4	29.68	36.78	35.44	39.61	32.29	29.08	27.22	23.54	25.92	26.18	25.18	25.97	21.94	22.96	23.63	24.65	20.11	28.59	23.28	27.85	26.32	25.48	23.96	27.36	30.07	25.85	24.55	23.5	30.83	31.54
ShanDong	0.98	1.2	1.11	1.16	1.26	1.06	1.01	1.38	1.4	1.14	1.79	1.71	1.7	1.85	1.75	1.45	1.68	1.36	1.88	0.85	0.82	0.95	0.37	0.68	0.91	0.57	0.48	0.58	0.78	1.06	0.35	0.3	1.33	0.68	0.54	1.02	0	0.5	1.77	1.19	0.48	0.45	1.32	0.91	0.63	0.94	0.8	0.51	0.89
ShangHai	0.38	0.19	0.35	0.38	0.26	0.47	0.27	0.39	0.29	0.46	0.73	0.67	0.74	1.02	1.09	0.9	0.5	0.86	1.5	1.64	1.41	0.95	0.5	1.02	0.61	0.09	0.12	0.58	0.13	0.3	0.17	0.3	0.44	0	0.41	0.29	0	0.33	0.32	0.34	0.32	0	0.16	0.39	0.25	0.47	0.22	0.1	0.09
ShanXi(山西)	0.6	0.56	0.71	0.76	0.57	0.69	0.83	0.98	0.66	0.76	0.92	0.93	1.05	0.8	1.03	0.9	0.56	0.65	0.55	1.11	0.58	0.71	0.75	0.39	0.22	0.09	0.48	0	0.26	0.45	0	0.15	0.59	0	6.98	11.22	0.52	0.67	3.22	0.51	0.16	0.3	0.33	0.13	0.76	0.58	0.45	0.2	0.39
ShanXi(陕西)	5.74	5.77	6.17	5.15	4.29	5.67	5.61	5.73	4.54	6.77	5.58	4.57	5.6	5.82	4.55	6.36	5.39	5.01	3.86	4.37	3.62	5.09	2.75	2.61	2.44	1.44	0.72	1.17	2.36	2.57	1.94	1.54	1.03	0.51	0.82	0.58	1.05	1	1.12	0.34	0.64	0.15	0.66	0.78	0.76	0.7	1.6	1.13	1.89
SiChuan	44.68	43.57	43.88	42.95	43.2	43.53	42.85	43.03	43.2	43.05	40.89	42.71	38.35	41.26	40.09	39.88	34.97	33.26	26.29	24.54	23.61	26.48	28.66	33.31	39.31	41.31	45.14	46.83	41.84	41.88	43.1	45.28	40.59	42.97	36.98	39.5	42.45	44.72	41.38	43.76	46.59	43.96	42.95	40.36	40.89	39.01	37.72	36.27	34.82
TianJin	0.24	0.16	0.21	0.16	0.16	0.16	0.18	0.15	0.08	0.23	0.25	0.13	0.14	0.12	0.09	0.16	0.16	0.4	0.33	0.49	0.44	0.27	0.08	0.28	0	0.09	0.12	0	0.39	0	0.17	0.15	0.14	0.68	0	0	0	0.16	0.16	0.17	0	0.15	0	0	0.12	0.35	0	0.1	0
XinJiang	0.63	0.39	0.34	0.35	0.54	0.27	0.35	0.38	0.39	0.38	0.24	0.45	0.4	0.36	0.26	0.42	0.39	0.52	0.41	0.41	0.35	0.16	0.2	0.34	0.07	0.28	0.36	0.29	0.39	0.75	0.53	0.15	1.03	0	0.68	0.72	0.7	1.5	0.16	0.17	1.29	0.61	0.33	0.78	0.63	1.05	0.68	0.51	0.49
XiZnag	0	0	0	0	0	0	0	0	0	0	0	0	0	0	0	0	0	0	0	0	0	0	0	0	0	0	0	0	0	0	0	0	0	0	0	0	0	0	0	0	0	0	0	0	0	0	0	0	0
YunNan	4.99	5.08	4.42	5.53	5.86	4.86	5.49	4.59	4.7	4.9	4.94	4.21	4.49	4.68	4.07	3.02	4.18	4.52	3.55	5.2	2.76	3.53	2.46	3.63	3.51	4.34	5.7	3.97	4.6	5.15	7.59	6.33	6.22	9.24	9.17	5.39	7.71	7.53	5.95	6.32	7.46	6.41	6.3	7.55	7.89	7.16	7.68	7.19	6.66
ZheJiang	2.63	0.73	0.56	0.57	0.78	0.56	0.84	0.77	0.59	0.65	0.85	0.91	0.66	0.76	0.64	0.88	0.56	1.33	0.86	1.61	1.82	1.35	1.29	0.9	0.45	0.96	0.24	0.14	0.13	0	0.17	0	0.14	0.17	0.13	0	0	0.16	0.16	0.17	0.81	0.3	0.49	0	0.76	1.05	1.49	1.23	0.99
[truncated: 17 more columns]

## Sheet: ShangHai
Province	20200110	20200111	20200112	20200113	20200114	20200115	20200116	20200117	20200118	20200119	20200120	20200121	20200122	20200123	20200124	20200125	20200126	20200127	20200128	20200129	20200130	20200131	20200201	20200202	20200203	20200204	20200205	20200206	20200207	20200208	20200209	20200210	20200211	20200212	20200213	20200214	20200215	20200216	20200217	20200218	20200219	20200220	20200221	20200222	20200223	20200224	20200225	20200226	20200227
AnHui	9.3	9.41	11.23	11.6	13.57	15.78	16.4	17.53	18.9	21.71	22.27	23.49	23.95	22.71	19.46	17	16.41	15.21	13.45	12.14	11.38	10.86	11.56	11.12	11.26	11.49	11.07	10.77	10.46	10.59	8.95	8.17	9.5	8.2	7.42	6.94	6.84	6.55	5.68	6.65	6.15	6.07	6.11	6.79	7.34	6.61	7.73	8.13	7.77
BeiJing	2.93	2.22	2.16	2.77	2.56	2.4	2.19	1.79	1.37	1.24	1.04	0.87	0.81	0.81	0.69	0.65	0.87	1.22	1.68	1.73	1.88	1.94	1.8	1.82	2.33	1.45	1.29	1.44	1.56	1.4	1.71	2.06	1.43	1.48	1.17	1.14	1	1.31	1.07	0.98	0.75	0.69	0.89	0.67	0.65	0.6	0.52	0.59	0.64
ChongQing	1.51	1.27	1.47	1.5	1.74	1.76	1.62	1.6	1.46	1.53	1.63	1.45	1.16	1.08	0.87	1.17	0.93	0.92	1.25	1.3	1.06	1.29	0.89	0.98	1.15	0.97	0.73	1.01	0.81	1.05	1.01	0.89	0.67	0.68	0.47	0.7	0.51	0.65	0.55	0.48	0.46	0.53	0.52	0.44	0.7	0.46	0.6	0.65	0.58
FuJian	1.87	1.67	1.91	2.04	2.13	2.34	2.4	2.52	2.74	2.62	2.53	2.52	2.55	2.48	2.39	1.95	2.02	1.6	1.72	1.9	1.53	1.86	1.78	1.75	1.94	1.57	1.84	1.67	1.47	1.23	1.73	1.55	1.45	1.68	1.36	1.25	1.26	1.42	1.28	1.43	1.48	1.68	1.47	1.34	1.77	1.34	1.41	1.51	1.21
GanSu	0.69	0.53	0.69	0.82	0.79	0.79	0.78	0.85	0.73	0.78	0.82	0.78	0.73	0.78	0.77	0.97	1.1	1.17	1.39	1.43	1.34	1.28	1.11	1.39	1.11	1.11	0.98	0.96	0.84	0.75	0.86	0.88	0.87	0.77	0.9	0.88	1.08	1.23	1.05	0.92	0.87	1.11	0.81	0.8	1.18	0.85	0.75	0.81	0.79
GuangDong	2.9	2.28	2.46	2.74	2.58	2.34	2.2	1.88	1.61	1.65	1.47	1.44	1.36	1.43	1.36	1.7	1.97	2.64	3.07	3.56	3.5	3.4	3.49	3.82	3.67	3.06	3.15	3.72	3.58	3.93	4.76	4.7	3.17	2.89	2.6	2.59	2.36	3.13	2.45	2.01	2.07	2.06	1.91	2.06	2.4	1.88	1.82	2.1	2.02
GuangXi	0.63	0.56	0.7	0.76	0.63	0.6	0.59	0.55	0.48	0.5	0.56	0.54	0.52	0.56	0.54	0.65	0.65	0.73	0.84	0.97	1.19	0.93	0.95	0.98	0.67	0.58	0.64	0.92	0.56	0.59	0.64	0.68	0.68	0.73	0.83	0.51	0.66	0.62	0.47	0.41	0.37	0.44	0.36	0.35	0.46	0.35	0.31	0.44	0.43
GuiZhou	1.01	0.88	1.18	1.16	1.09	1.01	0.91	0.93	0.84	0.89	0.92	0.85	0.78	0.75	0.62	0.65	0.72	1.11	1.21	1.57	1.51	1.34	1.07	0.87	0.84	0.7	0.69	0.52	0.9	0.52	0.6	0.6	0.51	0.45	0.51	0.52	0.52	0.61	0.51	0.64	0.67	0.63	0.73	0.84	0.83	0.57	0.58	0.58	0.59
HaiNan	0.55	0.42	0.46	0.48	0.45	0.44	0.42	0.39	0.34	0.37	0.31	0.34	0.32	0.31	0.32	0.5	0.51	0.5	0.59	0.69	0.59	0.6	0.44	0.58	0.42	0.4	0.54	0.36	0.66	0.44	0.48	0.39	0.33	0.29	0.34	0.25	0.31	0.26	0.17	0.29	0.19	0.18	0.15	0.24	0.24	0.2	0.21	0.23	0.24
HeBei	1	0.81	1.06	1.1	1.14	1.1	1.15	1.03	0.96	1.11	1.02	1.01	1.03	1.01	1.01	1.07	1.12	1.31	1.18	1.12	1.01	1.14	0.98	0.76	0.92	0.84	0.7	0.91	1	0.95	0.93	1.02	0.88	0.81	1.03	0.76	0.94	0.86	0.7	0.57	0.67	0.66	0.76	0.71	0.69	0.5	0.57	0.65	0.7
HeiLongJiang	0.69	0.54	0.67	0.68	0.67	0.65	0.69	0.69	0.61	0.64	0.65	0.59	0.53	0.56	0.59	0.9	0.93	1.29	1.56	1.56	1.71	1.88	1.86	1.44	1.4	1.16	1.05	1.01	0.8	0.74	0.93	0.75	0.93	0.71	0.44	0.45	0.49	0.52	0.35	0.37	0.27	0.27	0.21	0.22	0.19	0.18	0.19	0.22	0.25
HeNan	4.97	4.6	5.61	6.2	7.1	7.38	7.95	8.62	7.92	8.95	9.37	9.55	8.5	8.36	6.96	6.94	5.95	6.06	6.12	6	6	5.43	5.34	4.84	4.44	4.05	4.03	3.65	4.02	4.43	4.28	4.04	6.7	7.24	6.46	5.81	6.31	6.3	3.68	3.59	3.87	3.55	3.18	3.92	4.21	3.11	3.59	4.53	4.67
HuBei	2.36	2.31	2.74	2.96	3.06	3.21	3.39	3.9	3.86	4.08	4.42	4.13	3.49	2.83	1.46	1.08	0.72	0.5	0.51	0.43	0.3	0.29	0.31	0.34	0.39	0.52	0.7	0.61	0.6	0.67	0.66	0.8	0.54	0.56	0.4	0.56	0.46	0.62	0.55	0.52	0.74	0.66	0.33	0.34	0.3	0.3	0.24	0.22	0.24
HuNan	1.53	1.33	1.67	1.81	1.83	1.91	1.96	2.15	2.2	2.42	2.41	2.33	2.2	2.13	1.75	1.35	1.34	1.6	1.65	1.92	1.88	1.74	1.48	1.58	1.29	1.14	1.09	1.4	1.24	1.36	1.91	1.91	1.63	1.71	1.69	1.33	1.4	1.67	1.2	1.31	1.2	1.01	0.94	0.94	1.26	0.91	0.95	1.05	1.1
JiangSu	35.4	39.53	34.19	31.01	29.93	28.2	27.57	26.8	27.99	24.02	23.74	23.77	25.67	27.33	31.66	32.23	34.3	33.18	30.62	29.37	30.48	32.19	33.67	35.6	36.59	40.38	41.21	41.27	42.91	43.36	41.78	40.73	40.12	41.47	41.79	43.08	44.7	40.16	43.74	43.62	43.73	44.72	47.77	47.63	42.66	47.95	48.7	46.9	46.88
JiangXi	2.67	2.35	3.26	3.37	3.69	4.01	4.33	4.79	5.07	5.18	5.23	5.27	5.31	4.99	4.41	3.41	3.02	2.72	2.84	2.86	2.74	2.82	2.37	2.33	2.21	1.87	2.21	2.1	2.03	2.17	2.09	1.96	2.37	1.98	2.14	1.91	2.45	2.51	2.08	2.58	2.71	2.63	2.7	2.52	2.94	2.03	2.23	2.61	2.29
JiLin	0.53	0.42	0.54	0.6	0.55	0.54	0.57	0.53	0.48	0.53	0.5	0.47	0.45	0.46	0.49	0.69	0.8	1.04	1.31	1.44	1.32	1.02	0.96	0.77	0.68	0.64	0.49	0.49	0.48	0.57	0.69	0.7	0.44	0.5	0.41	0.41	0.45	0.48	0.41	0.4	0.31	0.38	0.26	0.34	0.4	0.35	0.3	0.31	0.27
LiaoNing	0.89	0.76	0.87	0.98	0.91	0.92	0.94	0.87	0.75	0.82	0.81	0.79	0.77	0.82	0.87	1.32	1.51	2.08	2.22	2.18	2	1.8	1.65	1.43	1.41	1.59	1.25	1.19	1.38	1.23	1.45	1.36	1.23	1.28	1.01	0.96	0.73	1.13	0.86	0.93	0.84	1.01	0.63	0.69	0.77	0.72	0.68	0.69	0.72
NeiMeng	0.29	0.23	0.25	0.29	0.28	0.28	0.26	0.23	0.19	0.26	0.26	0.25	0.24	0.23	0.23	0.33	0.46	0.52	0.6	0.59	0.56	0.42	0.39	0.52	0.5	0.42	0.33	0.31	0.36	0.28	0.33	0.31	0.34	0.27	0.28	0.17	0.21	0.3	0.19	0.22	0.17	0.12	0.11	0.09	0.17	0.12	0.1	0.16	0.15
NingXia	0.14	0.1	0.18	0.16	0.15	0.17	0.13	0.12	0.09	0.11	0.1	0.09	0.09	0.08	0.12	0.18	0.29	0.31	0.36	0.47	0.33	0.4	0.26	0.28	0.16	0.1	0.19	0.11	0.25	0.12	0.25	0.22	0.21	0.3	0.21	0.27	0.17	0.33	0.25	0.13	0.13	0.05	0.11	0.08	0.12	0.1	0.06	0.09	0.07
QingHai	0.06	0.07	0.07	0.08	0.07	0.06	0.07	0.04	0.04	0.04	0.04	0.03	0.04	0.04	0.04	0.11	0.17	0.2	0.27	0.28	0.31	0.27	0.28	0.15	0.34	0.3	0.14	0.3	0.16	0.34	0.25	0.2	0.28	0.24	0.16	0.13	0.17	0.1	0.17	0.11	0.11	0.05	0.12	0.09	0.1	0.08	0.08	0.08	0.11
ShanDong	3.05	2.55	3.07	3.11	3.53	3.61	3.73	3.72	3.87	4.48	4.1	4.51	4.82	4.7	4.92	4.22	4.31	4.27	3.74	3.54	3.47	3.16	3.4	3.49	3.37	3.11	3.23	3.57	3.02	3.02	3.74	3.5	3.33	3.03	3.03	2.99	3.53	3.87	3.16	3.71	3.7	3.32	2.9	2.7	3.56	2.25	2.5	2.74	2.45
ShangHai	0	0	0	0	0	0	0	0	0	0	0	0	0	0	0	0	0	0	0	0	0	0	0	0	0	0	0	0	0	0	0	0	0	0	0	0	0	0	0	0	0	0	0	0	0	0	0	0	0
ShanXi(山西)	0.84	0.59	0.82	0.87	0.85	0.89	0.81	0.86	0.76	0.93	0.94	0.93	0.93	0.99	1	1.29	1.27	1.37	1.47	1.39	1.29	1.19	0.94	1.01	0.84	0.89	1.13	0.86	0.76	0.84	0.94	0.92	0.78	0.97	2.94	4.72	0.79	0.82	1.28	0.49	0.55	0.49	0.51	0.41	0.5	0.44	0.46	0.53	0.64
ShanXi(陕西)	1.14	1.06	1.3	1.27	1.25	1.36	1.48	1.63	1.46	1.52	1.6	1.49	1.4	1.42	1.27	1.41	1.38	1.65	1.6	1.77	1.56	1.54	1.34	1.19	1.02	1.08	0.86	1	0.93	0.88	0.89	0.7	0.61	0.69	0.87	0.74	0.75	0.79	0.64	0.63	0.66	0.67	0.55	0.56	0.71	0.55	0.58	0.8	0.84
SiChuan	2.32	2.17	2.93	3.13	3.35	3.24	3.13	3.04	2.74	3.11	3.11	2.82	2.42	2.17	1.89	2.26	2.4	2.45	2.82	3.28	3.33	3.13	2.54	2.52	2.71	2.25	2.15	1.93	1.95	2.01	2.04	2.05	1.84	1.84	1.46	1.33	1.37	1.56	1.43	1.19	1.06	1.05	1.01	1.22	1.23	1.07	1.02	1.16	1.21
TianJin	0.55	0.42	0.41	0.51	0.44	0.44	0.41	0.33	0.31	0.29	0.25	0.23	0.25	0.25	0.26	0.25	0.39	0.4	0.43	0.41	0.43	0.44	0.41	0.4	0.39	0.36	0.35	0.39	0.29	0.42	0.43	0.49	0.41	0.38	0.45	0.16	0.35	0.37	0.35	0.38	0.26	0.22	0.33	0.25	0.26	0.27	0.23	0.24	0.31
XinJiang	0.29	0.25	0.29	0.3	0.29	0.28	0.24	0.19	0.18	0.18	0.14	0.14	0.13	0.14	0.13	0.28	0.42	0.5	0.53	0.52	0.69	0.65	0.44	0.22	0.34	0.39	0.37	0.25	0.13	0.2	0.09	0.14	0.11	0.15	0.09	0.13	0.09	0.1	0.1	0.11	0.07	0.05	0.03	0.04	0.02	0.04	0.04	0.02	0.04
XiZnag	0.02	0.01	0.03	0.03	0.03	0.01	0.01	0.02	0.01	0.01	0.01	0	0	0	0.01	0.01	0.05	0.06	0.07	0.06	0.08	0.2	0.34	0.23	0.12	0.1	0.04	0.05	0.03	0.02	0.02	0.03	0.05	0.01	0	0.04	0.04	0.04	0.04	0.02	0.01	0	0.01	0	0.01	0	0.01	0.01	0.07
YunNan	1.02	0.82	1.06	1.09	1.01	0.91	0.88	0.79	0.7	0.73	0.76	0.74	0.66	0.67	0.67	0.88	0.77	0.97	1.31	1.4	1.51	1.15	0.99	1.02	0.95	0.88	0.84	0.76	0.98	1.09	0.83	1.13	0.75	0.69	0.88	0.6	0.72	0.79	0.79	0.74	0.62	0.65	0.76	0.63	0.73	0.57	0.65	0.63	0.69
ZheJiang	2.63	19.29	16.17	15.94	13.69	12.84	12.23	11.09	10.94	8.9	8.48	8.13	8.44	9.39	12.76	13.79	12.39	11.46	12.36	12.97	13.79	14.53	15.85	15.61	15.44	15.6	15.68	15.69	14.74	13.94	14.24	16.67	17.43	17.61	18.36	18.37	19.06	20.51	24.53	24.26	25.02	24.77	23.51	22.78	23.22	25.35	22.61	21.06	21.74
[truncated: 17 more columns]

## Sheet: ZheJiang
Province	20200110	20200111	20200112	20200113	20200114	20200115	20200116	20200117	20200118	20200119	20200120	20200121	20200122	20200123	20200124	20200125	20200126	20200127	20200128	20200129	20200130	20200131	20200201	20200202	20200203	20200204	20200205	20200206	20200207	20200208	20200209	20200210	20200211	20200212	20200213	20200214	20200215	20200216	20200217	20200218	20200219	20200220	20200221	20200222	20200223	20200224	20200225	20200226	20200227
AnHui	12.87	14.6	15.6	15.5	16.69	19.24	19.02	19.42	20.75	22.15	21.99	22.95	23.08	23.28	23.17	22.78	18.61	13.86	10.52	9.25	7.97	7.4	7.8	6.85	6.94	8.07	7.88	7.15	7.31	7.23	6.8	6.27	7.48	8.01	6.76	6.61	7.8	7.2	7.67	8.39	7.71	8.08	8.51	9.19	9.83	10.4	11.34	11.41	11.84
BeiJing	1.11	0.96	0.81	0.77	0.69	0.62	0.64	0.55	0.53	0.61	0.58	0.59	0.65	0.82	0.82	0.62	0.83	1.67	2.35	2.71	2.76	3.22	3.23	3.34	3.36	3.22	2.71	2.64	2	1.99	2.6	2.61	2.65	2.22	1.82	1.71	1.51	2.21	2.05	1.75	1.76	1.34	1.22	0.93	1.29	1	0.9	0.85	0.74
ChongQing	3.57	3.42	3.39	3.33	3.62	3.38	3.27	3.01	3.16	2.7	2.78	2.8	2.3	2.11	2.08	2.3	1.47	1.35	1.4	1.54	1.72	1.46	1.42	1.55	1.55	1.47	1.02	1.26	0.95	1.26	1.24	1.44	1.03	1.06	0.89	1.03	1	1.09	1.18	1.41	1.07	1.31	1.26	1.31	1.35	1.25	1.36	1.29	1.27
FuJian	3.06	3	2.85	2.6	2.42	2.41	2.47	2.47	2.58	2.52	2.62	2.86	3.43	3.93	4.64	4.69	5.08	5.43	5.47	5.49	5.8	5.39	5.4	4.57	3.95	3.64	3.94	4.01	4.05	4.08	4.15	4.41	5.08	5.73	4.76	4.97	6.03	5.7	5.43	5.2	5.72	5.48	6.03	6.02	5.92	5.98	5.87	6.04	5.86
GanSu	0.52	0.42	0.41	0.44	0.45	0.43	0.43	0.46	0.5	0.52	0.61	0.67	0.72	0.83	0.91	1.04	0.9	0.82	0.96	0.95	0.9	0.96	0.95	0.85	1.16	0.94	1.26	1.57	1.77	1.3	0.79	0.89	1.14	1.05	1.29	1.3	1.08	1.09	1.03	1.23	1.08	0.77	0.94	0.71	0.8	0.82	0.81	0.8	0.76
GuangDong	2.09	1.69	1.55	1.47	1.29	1.17	1.27	1.16	1.18	1.23	1.27	1.32	1.55	1.73	1.88	1.81	2	3.41	5.15	6.21	6.52	8.09	7.56	8.97	9.14	7.96	7.52	8.22	9.71	9.59	8.54	9.75	7.7	7.69	7.82	6.98	8.24	10.12	7.39	7.14	7.25	7.19	5.99	6.89	7.73	6.22	6.49	6	5.5
GuangXi	1.05	0.97	0.97	1.11	1.01	0.96	1.05	1.02	0.98	1	0.97	0.96	1.04	1.03	1.17	1.18	0.99	0.87	1.08	1.27	1.27	1.68	1.44	1.75	1.65	1.05	1.17	1.29	1.37	0.91	0.82	1.39	1.24	1.49	1.41	1.14	0.91	1.47	1.03	1.13	1.4	1.48	1.32	1.38	1.34	1.23	1.32	1.54	1.33
GuiZhou	9.84	8.62	9.66	9.74	9.45	8.53	8.55	7.87	7.55	6.22	5.67	4.9	4.12	3.67	3.37	2.91	2.87	3.48	3.91	3.85	3.55	3.22	3.02	2.7	2.38	2.12	2.11	1.78	1.85	1.52	1.34	1.61	1.44	1.48	1.55	1.19	1.6	1.97	1.88	3.11	3.3	3.84	3.19	3.46	3.86	3.05	3.3	3.31	3.39
HaiNan	0.26	0.21	0.21	0.19	0.18	0.18	0.17	0.21	0.19	0.23	0.25	0.28	0.38	0.44	0.54	0.62	0.46	0.39	0.36	0.44	0.38	0.45	0.45	0.36	0.36	0.44	0.39	0.51	0.4	0.37	0.32	0.51	0.51	0.31	0.57	0.3	0.53	0.47	0.5	0.35	0.3	0.38	0.22	0.36	0.32	0.39	0.38	0.29	0.39
HeBei	0.86	0.79	0.81	0.7	0.71	0.69	0.76	0.72	0.71	0.79	0.82	0.89	0.98	1.04	1.11	1.03	0.91	1.12	1.02	1.14	1.06	1.36	1.17	1.45	1.35	1.26	1.29	1.44	1.2	1.26	1.08	1.24	1.28	1.44	1.38	1.24	1.02	1.24	0.87	1.04	1.25	1.21	1	1.17	1.26	1.05	1.2	1.11	1.19
HeiLongJiang	0.42	0.36	0.39	0.36	0.37	0.36	0.38	0.39	0.41	0.43	0.49	0.5	0.59	0.64	0.71	0.86	0.6	0.69	0.82	0.99	0.84	1.02	1	0.86	0.77	0.86	0.85	0.7	0.69	0.48	0.48	0.49	0.72	0.62	0.43	0.53	0.44	0.52	0.54	0.43	0.35	0.23	0.18	0.15	0.12	0.14	0.18	0.15	0.18
HeNan	8.86	9.72	8.73	9.77	11.08	11.62	11.74	12.2	11.34	12.07	12.21	12.11	11.17	11.02	10.56	9.12	6.56	5.51	4.72	4.35	4.01	3.97	3.66	3.68	3.49	3.42	3.68	3.48	3.31	3.39	2.5	2.85	3.35	3.79	3.77	3.36	4.24	3.97	3.57	3.87	3.7	3.5	3.29	4.23	4.48	4	4.38	4.68	4.71
HuBei	6.22	6.6	6.85	7.09	7.02	6.64	6.67	6.91	6.5	6.42	6.58	6.22	5.65	4.7	3.19	2.1	1.07	0.6	0.49	0.59	0.4	0.43	0.37	0.37	0.44	0.52	0.52	0.76	0.8	0.84	1.07	2.34	1.1	1.06	1.07	1.21	1.03	0.61	0.67	0.53	0.62	0.58	0.35	0.35	0.37	0.25	0.27	0.25	0.25
HuNan	5.98	6.17	5.73	6.34	5.9	6.13	5.88	6.18	5.76	5.44	5.43	4.98	4.49	4.13	3.68	3.15	3.09	2.86	2.89	2.83	2.88	2.88	2.47	2.43	2.24	2.09	2.08	2.68	2.46	2.92	3.03	3.53	3.5	3.66	3.29	3.38	3.07	3.5	2.94	3.56	3.71	3.47	3.31	3.6	3.64	3.12	3.55	3.45	3.24
JiangSu	10.22	10.06	8.62	7.7	7.02	6.79	7.08	7.05	7.74	7.72	8.02	8.33	9.38	9.73	10.57	12.36	14.2	16.33	15.85	15.25	15.59	15.58	16.09	15.75	15.74	15.21	15.16	14.01	13.46	11.92	11.18	10.26	12.49	13.73	13.46	12.68	15.31	15.13	16.74	17.48	18.77	21.39	24.52	23.94	21.29	23.82	23.08	22.39	23.18
JiangXi	11.64	13.13	14.52	13.58	14.26	14.22	13.87	14.06	13.67	13.29	12.41	12.62	13.15	13.42	13.33	12.89	10.34	7.59	6.53	6.28	6.22	5.21	4.82	4.13	3.81	3.6	3.74	4.11	4.01	3.69	3.81	3.81	4.91	5.86	5.37	5.64	7.74	7.43	7.71	9.28	9.27	9.12	9.21	8.46	8.52	8.2	8.41	8.48	8.75
JiLin	0.3	0.27	0.27	0.26	0.25	0.26	0.29	0.28	0.31	0.32	0.33	0.34	0.37	0.45	0.5	0.61	0.57	0.66	0.91	0.94	0.96	0.84	0.93	0.81	0.61	0.78	0.93	1.02	1.16	1.06	1.13	0.92	0.99	1.17	1.07	1.02	1.16	0.98	0.87	0.69	0.68	0.79	0.52	0.52	0.47	0.5	0.41	0.45	0.48
LiaoNing	0.49	0.41	0.42	0.38	0.37	0.36	0.4	0.4	0.4	0.44	0.45	0.47	0.53	0.59	0.73	0.85	0.87	1.05	1.14	1.16	1.12	0.99	1.14	1.31	1.22	1.14	1.23	1.27	1.57	1.07	1.04	1.09	1.33	1.39	0.78	1.12	1.07	1.11	1.31	1.09	1.13	1.41	1.03	0.9	1.01	0.96	0.84	0.97	1.02
NeiMeng	0.18	0.15	0.13	0.13	0.11	0.11	0.11	0.11	0.12	0.13	0.16	0.18	0.19	0.21	0.22	0.28	0.25	0.34	0.45	0.41	0.35	0.33	0.29	0.31	0.32	0.43	0.36	0.35	0.38	0.26	0.34	0.33	0.43	0.45	0.31	0.35	0.4	0.4	0.26	0.35	0.21	0.33	0.21	0.23	0.19	0.22	0.24	0.3	0.31
NingXia	0.08	0.05	0.07	0.06	0.07	0.05	0.05	0.07	0.05	0.06	0.07	0.06	0.08	0.06	0.11	0.11	0.21	0.23	0.19	0.31	0.23	0.25	0.29	0.18	0.19	0.1	0.13	0.21	0.25	0.22	0.15	0.13	0.1	0.26	0.22	0.18	0.16	0.1	0.12	0.1	0.11	0.11	0.08	0.11	0.1	0.11	0.11	0.12	0.14
QingHai	0.03	0.02	0.03	0.03	0.03	0.02	0.02	0.02	0.02	0.02	0.03	0.03	0.03	0.04	0.06	0.13	0.12	0.13	0.17	0.22	0.18	0.2	0.3	0.28	0.32	0.24	0.39	0.43	0.59	0.61	0.35	0.27	0.31	0.27	0.32	0.36	0.17	0.23	0.22	0.24	0.19	0.2	0.13	0.19	0.19	0.16	0.15	0.26	0.21
ShanDong	1.94	1.73	1.71	1.57	1.71	1.78	1.93	2.01	2.01	2.41	2.37	2.8	3.26	3.54	3.8	3.46	2.89	2.87	2.95	2.67	2.81	3.06	2.72	2.57	2.94	2.63	2.87	2.89	2.66	2.56	2.57	3.26	3.22	2.94	3.05	2.72	3.39	3.21	3.11	3.8	3.91	3.6	3.59	3.63	3.93	3.18	3.64	3.57	3.44
ShangHai	9.3	8.43	7.66	7.96	5.67	4.93	4.77	4.25	4.17	4.06	4.26	3.89	4.02	4.1	4.19	6.36	17.95	20.88	21.68	21.9	23.98	22.78	25.45	27.34	27.85	29.78	31.45	30.23	30.16	35.17	38.73	34.31	31.85	28.13	26.13	23.9	26.08	23.46	24.57	22.12	20.31	18.11	17.9	16.52	15.65	17.75	15.58	15.16	14.52
ShanXi(山西)	0.47	0.4	0.37	0.39	0.39	0.42	0.41	0.5	0.46	0.55	0.6	0.6	0.7	0.73	0.88	0.83	0.7	0.74	0.74	0.72	0.58	0.73	0.55	0.71	0.65	0.69	0.72	0.67	0.75	0.64	0.67	0.71	0.55	0.42	6.67	11.5	0.36	0.84	2.57	0.55	0.65	0.6	0.55	0.58	0.76	0.58	0.69	0.78	0.67
ShanXi(陕西)	1.19	1.12	1.07	1.09	1.13	1.15	1.25	1.29	1.33	1.43	1.69	1.6	1.6	1.63	1.62	1.54	1.18	1.36	1.4	1.55	1.37	1.66	1.35	1.44	1.3	1.38	1.24	1.26	1.35	0.75	0.6	0.69	0.73	0.68	0.7	0.65	0.91	0.75	0.75	0.79	0.84	0.77	0.78	0.78	0.92	0.89	0.91	1.17	1.29
SiChuan	3.96	3.71	4.06	4.19	4.79	4.56	4.51	4.51	4.78	4.58	4.72	4.59	4.07	3.73	3.66	3.78	2.9	2.93	3.29	3.33	3.13	3.05	2.9	2.56	3.01	3.39	2.81	3.34	2.92	2.55	2.49	2.53	2.08	2.1	2.28	2.31	2.42	2.26	2.3	2.24	2.26	2.25	2.17	1.92	1.89	2.21	1.83	2.24	2.13
TianJin	0.24	0.21	0.17	0.17	0.15	0.13	0.13	0.13	0.14	0.12	0.14	0.14	0.16	0.21	0.19	0.2	0.22	0.45	0.65	0.7	0.63	0.81	0.93	0.72	0.86	0.82	0.68	0.62	0.54	0.6	0.6	0.63	0.53	0.63	0.71	0.45	0.37	0.42	0.44	0.51	0.65	0.54	0.58	0.57	0.59	0.37	0.48	0.35	0.57
XinJiang	0.12	0.1	0.11	0.1	0.11	0.08	0.08	0.07	0.07	0.08	0.07	0.08	0.09	0.11	0.14	0.25	0.24	0.27	0.34	0.25	0.31	0.34	0.23	0.12	0.25	0.39	0.19	0.16	0.09	0.1	0.08	0.05	0.09	0.18	0.05	0.08	0.08	0.09	0.12	0.06	0.08	0.05	0.06	0.06	0.05	0.06	0.04	0.04	0.02
XiZnag	0	0	0	0	0	0	0	0	0	0	0	0	0	0.01	0.01	0.02	0.02	0.02	0.01	0.01	0.03	0.03	0.04	0.02	0.01	0.03	0.01	0.01	0.02	0	0	0	0.04	0.03	0.02	0.01	0.02	0.02	0.02	0.01	0.02	0.02	0.01	0.04	0.01	0.02	0.02	0.02	0.01
YunNan	2.82	2.35	2.56	2.68	2.8	2.52	2.57	2.45	2.35	2.22	2.12	1.97	1.89	1.72	1.74	1.64	1.45	1.65	2.03	2.14	1.94	2.13	1.62	1.62	1.74	1.83	1.41	1.63	1.85	1.38	1.29	1.38	1.81	1.93	1.87	1.86	1.65	2.15	1.92	1.39	1.49	1.66	1.67	1.56	1.88	1.87	2	2.33	2.38
ZheJiang	2.63	0	0	0	0	0	0	0	0	0	0	0	0	0	0	0	0	0	0	0	0	0	0	0	0	0	0	0	0	0	0	0	0	0	0	0	0	0	0	0	0	0	0	0	0	0	0	0	0
[truncated: 17 more columns]

## Sheet: ChongQing
Province	20200110	20200111	20200112	20200113	20200114	20200115	20200116	20200117	20200118	20200119	20200120	20200121	20200122	20200123	20200124	20200125	20200126	20200127	20200128	20200129	20200130	20200131	20200201	20200202	20200203	20200204	20200205	20200206	20200207	20200208	20200209	20200210	20200211	20200212	20200213	20200214	20200215	20200216	20200217	20200218	20200219	20200220	20200221	20200222	20200223	20200224	20200225	20200226	20200227
AnHui	1.09	1	0.94	1.05	1.02	1.13	1.18	1.27	1.14	1.24	1.19	1.08	0.9	0.84	0.77	0.53	0.66	0.92	0.95	0.97	0.81	0.92	0.73	0.89	0.58	0.56	0.62	0.65	0.69	0.63	0.91	0.68	0.57	0.76	0.71	0.95	0.58	0.81	0.61	0.58	0.81	0.85	0.81	0.94	0.82	0.72	0.7	0.77	0.73
BeiJing	1.8	1.45	1.33	1.55	1.39	1.34	1.35	1.22	1	0.89	0.81	0.73	0.66	0.6	0.6	0.46	0.78	1.11	1.46	1.41	1.38	1.51	2.24	1.71	2.45	1.95	1.83	1.53	1.33	1.41	1.69	1.83	1.79	1.28	1.24	1.11	1.28	0.85	1.23	0.91	0.7	0.63	0.49	0.52	0.56	0.59	0.36	0.44	0.39
ChongQing	0	0	0	0	0	0	0	0	0	0	0	0	0	0	0	0	0	0	0	0	0	0	0	0	0	0	0	0	0	0	0	0	0	0	0	0	0	0	0	0	0	0	0	0	0	0	0	0	0
FuJian	1.19	0.93	1.07	1.12	1.15	1.17	1.29	1.37	1.28	1.44	1.33	1.22	1.05	0.93	0.87	0.7	0.64	1.13	1.73	2.63	3.5	5.03	3.57	5.35	4.14	3.95	3.52	4.39	4.68	4.46	3.48	3.49	2.78	3.38	4.05	4.09	4.02	5.57	4.03	4.05	6.17	6.13	4.69	6.98	7.06	5.63	6.38	6.19	6.16
GanSu	0.99	0.97	0.9	0.84	0.76	0.83	0.78	0.94	0.84	0.93	0.82	0.85	0.84	0.81	0.8	0.54	0.76	1.04	0.89	0.57	0.5	0.63	0.5	0.6	0.5	0.45	0.45	0.39	0.3	0.19	0.24	0.35	0.34	0.32	0.28	0.41	0.57	0.5	0.36	0.45	0.52	0.48	0.45	0.34	0.33	0.36	0.44	0.43	0.46
GuangDong	3.58	3.06	3.11	3.3	3.03	2.89	3.22	3.28	3.07	3.21	3.17	3.13	2.82	2.68	2.65	2.18	2.58	6.19	9.56	14.84	15.54	17.69	13.56	17.04	16.92	15.61	16.03	22.91	28.88	34.91	29.11	27.67	19.82	20.98	19.64	20.04	18.26	20.86	13.33	13.52	16.97	18.7	14.76	16.77	19.03	15.82	17.54	18.34	19.22
GuangXi	1.49	1.35	1.4	1.4	1.37	1.28	1.46	1.38	1.48	1.73	1.74	1.92	1.96	2.14	2.35	1.81	1.42	1.39	1.58	1.83	1.92	2.21	2.23	2.03	1.64	1.46	1.4	2.43	4.03	2.62	1.6	2.15	1.2	1.64	1.59	2.03	1.83	1.89	1.33	1.69	2.07	1.96	1.77	3.5	2.15	1.89	3.16	2.42	2.65
GuiZhou	12.24	12.07	12.42	12.48	12.02	10.96	11.01	10.81	10.26	9.82	9.97	9.52	9.56	9.24	8.77	11.63	12.89	11.3	11.07	9.43	9.63	8.44	9.41	8.34	7.88	8.7	9.28	8.17	7.63	6.7	7.24	7.88	10.71	10.22	10.38	9.65	11.34	10.75	16.26	17.86	14.98	13.11	15.41	12.37	10.66	12.63	11.48	11	10.86
HaiNan	0.96	0.88	0.95	1.02	0.85	1.07	1.03	1.11	1.03	1.25	1.31	1.24	1.34	1.38	1.7	1.5	0.78	0.64	0.45	0.45	0.41	0.49	0.48	0.44	0.5	0.36	0.47	0.36	0.3	0.28	0.36	0.53	0.45	0.48	0.32	0.33	0.31	0.32	0.28	0.12	0.21	0.31	0.31	0.28	0.36	0.38	0.36	0.44	0.46
HeBei	1.2	0.99	1.11	1.01	1.09	1.1	1.18	1.16	1.16	1.23	1.12	1.09	0.9	0.74	0.66	0.63	0.55	0.79	0.79	0.72	0.68	0.79	0.85	0.84	0.96	1.03	0.91	0.84	0.75	0.7	0.55	0.88	0.9	0.8	0.89	0.62	1.12	0.79	0.49	0.67	0.45	0.61	0.6	0.58	0.47	0.44	0.5	0.55	0.6
HeiLongJiang	0.26	0.21	0.2	0.23	0.29	0.25	0.28	0.25	0.26	0.26	0.22	0.23	0.18	0.18	0.18	0.17	0.11	0.12	0.13	0.14	0.13	0.11	0.17	0.1	0.12	0.17	0.06	0.08	0.03	0.05	0.11	0.09	0.11	0.02	0.07	0.05	0.06	0.05	0.08	0.12	0.05	0.02	0.04	0.02	0.04	0.03	0.04	0.03	0.03
HeNan	2.25	2.03	2.18	2.05	2.2	2.33	2.5	2.53	2.34	2.61	2.31	2.25	1.9	1.63	1.56	1.24	1.27	1.51	1.34	1.25	1.22	1.41	1.02	1.05	1.02	0.81	0.7	0.7	0.62	0.68	0.72	0.85	0.74	0.94	0.96	0.91	1	0.88	0.71	0.87	0.95	0.81	0.86	1.16	1	0.96	1.24	1.13	1.22
HuBei	6.87	6.31	6.8	6.56	6.75	7	7.31	7.35	7.06	7.13	6.78	6.8	6.11	4.89	3.89	4.19	2.72	2.47	2.58	2.63	2.81	2.79	3.51	3.54	3.73	4.88	5.22	5.5	4.16	3.85	4.48	4.82	6.94	6.72	6.98	6.11	7.21	6.11	5.63	5.58	4.25	4.09	5.74	3.33	2.52	2.71	2.25	2.26	2
HuNan	2.99	2.9	3.1	3.11	3.33	3.14	3.56	3.67	3.8	3.77	3.45	3.53	3.17	2.7	2.81	2.2	2.74	3.3	3.63	3.68	3.77	3.63	3.32	3.19	2.81	3.18	3.39	4.19	4.58	4.23	3.73	4.07	4.78	4.93	5	4.44	4.79	4.89	4.47	5.21	5.52	5.4	5.59	7.18	5.6	5.45	6.02	5.6	5.51
JiangSu	2.06	1.76	1.61	1.55	1.73	1.67	1.75	1.79	1.66	1.63	1.46	1.33	1.2	1.04	0.97	0.82	1.14	2.07	2.58	3.03	2.21	3.22	2.14	2.97	2.3	2.34	1.77	2.18	2.09	2.05	2.24	1.92	1.81	1.32	1.52	1.76	1.74	2.03	2.02	2.24	2.97	2.87	3.23	3.69	3.69	3.13	3.63	3.29	3.72
JiangXi	0.96	1.06	1.06	1.07	1.24	1.2	1.37	1.51	1.61	1.55	1.31	1.33	1.07	0.96	0.84	0.59	0.57	0.88	1.01	1.04	1.11	1.28	0.83	1.12	0.77	0.71	0.59	0.65	0.74	0.63	0.56	0.68	0.66	0.8	0.96	1.15	1.13	1.47	0.93	1.39	2.29	2.32	1.53	3.42	2.34	1.73	1.89	1.88	1.87
JiLin	0.21	0.18	0.21	0.24	0.25	0.19	0.2	0.2	0.19	0.2	0.18	0.17	0.14	0.13	0.11	0.12	0.09	0.11	0.15	0.14	0.14	0.11	0.15	0.09	0.12	0.13	0.15	0.1	0.04	0.08	0.07	0.05	0.06	0.13	0.05	0.05	0.05	0.04	0.07	0.14	0.04	0.07	0.05	0.05	0.05	0.04	0.05	0.04	0.07
LiaoNing	0.48	0.34	0.33	0.39	0.37	0.36	0.41	0.4	0.37	0.35	0.35	0.34	0.27	0.3	0.23	0.25	0.27	0.3	0.33	0.34	0.3	0.29	0.33	0.27	0.33	0.27	0.32	0.19	0.27	0.3	0.3	0.29	0.23	0.24	0.19	0.33	0.25	0.25	0.36	0.26	0.22	0.14	0.16	0.14	0.23	0.17	0.17	0.19	0.16
NeiMeng	0.3	0.27	0.27	0.26	0.3	0.27	0.23	0.23	0.23	0.22	0.2	0.19	0.14	0.14	0.11	0.16	0.12	0.19	0.22	0.15	0.14	0.14	0.15	0.12	0.14	0.15	0.1	0.09	0.09	0.07	0.1	0.13	0.22	0.06	0.14	0.15	0.16	0.06	0.06	0.04	0.08	0.08	0.1	0.05	0.05	0.07	0.07	0.07	0.11
NingXia	0.3	0.18	0.29	0.23	0.19	0.21	0.17	0.23	0.18	0.18	0.15	0.11	0.13	0.07	0.11	0.11	0.12	0.17	0.15	0.18	0.12	0.21	0.16	0.15	0.13	0.15	0.02	0.05	0.03	0.04	0.05	0.03	0.04	0.03	0.03	0.05	0.06	0.05	0	0.07	0.03	0.02	0.04	0.06	0.03	0.03	0.03	0.04	0.04
QingHai	0.3	0.25	0.28	0.26	0.21	0.2	0.16	0.26	0.16	0.16	0.11	0.13	0.1	0.1	0.11	0.1	0.14	0.21	0.18	0.25	0.12	0.21	0.09	0.2	0.18	0.17	0.15	0.22	0.07	0.16	0.1	0.22	0.16	0.23	0.17	0.23	0.14	0.18	0.09	0.11	0.16	0.17	0.11	0.15	0.08	0.13	0.1	0.13	0.13
ShanDong	1.43	1.08	1.19	1.2	1.15	1.36	1.3	1.42	1.14	1.26	1.16	1.03	0.93	0.7	0.77	0.65	0.66	0.74	0.8	0.65	0.54	0.71	0.59	0.68	0.55	0.67	0.49	0.5	0.41	0.55	0.68	0.95	0.72	0.58	0.56	0.54	0.81	0.63	0.84	0.47	0.55	0.48	0.63	0.62	0.56	0.51	0.55	0.62	0.53
ShangHai	1.43	1.15	1.06	1.24	1.02	0.98	1.03	0.97	0.85	0.8	0.69	0.62	0.58	0.53	0.53	0.47	0.72	1.04	1.5	2.04	2.02	2.9	2.55	3.68	3.16	3.84	4.07	5.08	5.49	4.85	6.4	5.82	3.95	3.75	2.79	3.22	2.22	2.32	1.83	1.79	2.06	2.37	2.04	1.89	1.69	1.41	1.7	1.49	1.56
ShanXi(山西)	0.67	0.64	0.7	0.76	0.81	0.68	0.73	0.78	0.7	0.73	0.67	0.67	0.61	0.57	0.49	0.53	0.45	0.57	0.4	0.35	0.34	0.44	0.42	0.5	0.42	0.5	0.35	0.28	0.27	0.2	0.41	0.4	0.4	0.25	2.93	4.58	0.29	0.47	1.04	0.22	0.27	0.28	0.29	0.3	0.27	0.27	0.38	0.34	0.39
ShanXi(陕西)	2.45	2.22	2.14	2.25	2.23	2.28	2.36	2.43	2.4	2.4	2.2	2	1.94	1.76	1.78	1.44	1.78	1.79	1.54	1.39	1.37	1.28	1.32	1.15	1.09	0.87	0.78	0.79	0.72	0.52	0.66	0.47	0.74	0.72	0.75	0.63	0.82	0.69	0.77	0.95	0.89	0.92	1.15	1.19	0.9	1.64	1.43	1.73	1.57
SiChuan	45.56	49.96	49.14	48.62	48.95	50.07	48.12	47.52	50.11	49.31	51.67	52.91	56.23	59.69	60.22	61.1	60.92	53.05	47.19	40.98	40.13	33.72	41.8	35.88	39.36	40.77	42.14	32.8	27.54	25.66	28.79	27.63	33.84	31.87	30.22	28.06	29.82	26.47	32.95	29.08	23.22	22.53	25.24	19.94	20.13	26.29	23.09	22.94	21.95
TianJin	0.46	0.34	0.28	0.29	0.31	0.26	0.28	0.3	0.27	0.22	0.21	0.2	0.16	0.13	0.15	0.16	0.18	0.24	0.37	0.27	0.25	0.3	0.29	0.26	0.31	0.22	0.21	0.12	0.28	0.21	0.16	0.46	0.17	0.17	0.24	0.3	0.27	0.28	0.14	0.21	0.2	0.11	0.14	0.16	0.17	0.15	0.14	0.18	0.15
XinJiang	0.74	0.65	0.59	0.58	0.62	0.5	0.57	0.45	0.46	0.38	0.4	0.37	0.3	0.29	0.22	0.38	0.32	0.46	0.58	0.67	0.75	0.59	0.63	0.37	0.52	0.67	0.39	0.29	0.28	0.19	0.28	0.26	0.27	0.24	0.21	0.1	0.23	0.1	0.1	0.12	0.03	0.1	0.1	0.07	0.05	0.05	0.05	0.06	0.05
XiZnag	0.19	0.14	0.19	0.18	0.19	0.18	0.16	0.14	0.16	0.12	0.1	0.1	0.11	0.12	0.11	0.09	0.11	0.1	0.14	0.13	0.14	0.12	0.14	0.18	0.22	0.21	0.22	0.19	0.09	0.09	0.24	0.27	0.37	0.28	0.3	0.22	0.34	0.28	0.38	0.37	0.29	0.25	0.32	0.21	0.18	0.16	0.21	0.16	0.26
YunNan	3.52	3.8	3.47	3.32	3.44	3.38	3.26	3.21	3.16	3.29	3.26	3.37	3.34	3.49	4.46	3.94	3.08	3.78	3.82	4.21	4.4	4.52	3.14	3.83	3.88	2.48	2.27	2.51	2.21	2.34	3.34	3.56	3.47	4.37	4.14	3.85	4.1	3.27	3.39	3.26	3.24	2.73	2.79	3.35	3.09	4.19	4.11	4.58	4.3
ZheJiang	2.63	1.56	1.42	1.53	1.38	1.38	1.49	1.58	1.4	1.45	1.4	1.28	1.09	0.93	0.89	1	1.17	2.15	2.62	3.39	3.37	4.07	3.41	3.22	3.03	2.5	1.85	1.57	1.21	1.12	1.22	1.33	1.54	2.32	2.51	3.85	5.01	6.96	6.03	7.49	9.63	11.29	10.38	10.57	15.7	12.26	11.79	12.48	12.66
[truncated: 17 more columns]

[truncated: 21 more sheets: AnHui, FuJian, GanSu, GuangDong, GuiZhou, HaiNan, HeBei, HeiLongJiang, HeNan, HuBei, HuNan, JiangSu, JiangXi, JiLin, LiaoNing, QingHai, ShanDong, ShanXi1, ShanXi3, SiChuan …]
